# Supplementary material for: The m6A reader PRRC2A is essential for meiosis I completion during spermatogenesis
Source: Nat Commun. 2023 Mar 24;14:1636. doi: 10.1038/s41467-023-37252-y (PMC10039029; doi:10.1038/s41467-023-37252-y)
Supplement: Supplementary file 4 — Supplementary Data 1–4 [file 41467_2023_37252_MOESM4_ESM.xlsx]

## Sheet: Supplementary Data 1
Supplementary Data 1 List of RNA-seq & Ribo-seq data
Eid	Symbol	Chr	RNA_log2FC	padj	RPF_log2FC	pvalue	TE_log2FC	TE_pvalue
ENSMUSG00000090487	Gm2888	14	3.2957	0.000880453	2.81207	0.0407994	-0.373707	0.771519
ENSMUSG00000073119	Speer4a	5	2.66149	3.46385e-05	1.99755	0.067432	-0.648068	0.492197
ENSMUSG00000090594	Gm3327	14	2.53026	0.000904794	3.03063	0.0131115	0.677328	0.542432
ENSMUSG00000019312	Grb7	11	2.43709	1.09857e-08	2.06608	0.000127681	-0.298656	0.604649
ENSMUSG00000067698	Gm10220	5	2.41994	1.08851e-05	0.859879	0.749994	-1.34768	0.349868
ENSMUSG00000048703	Speer4b	5	2.36432	2.58039e-07	1.70459	0.00236698	-0.581218	0.301144
ENSMUSG00000090643	Gm3453	14	2.34209	0.000264522	1.83188	0.280568	-0.287947	0.804763
ENSMUSG00000091569	Gm8232	14	2.30115	0.00372501	2.35737	0.0102107	0.0945878	0.91882
ENSMUSG00000036111	Lmo1	7	2.28111	0.000304704	0.209868	0.764249	-2.01655	0.0114028
ENSMUSG00000072145	BC061237	14	2.27788	9.54399e-19	2.20853	3.14869e-07	-0.0110794	0.977126
ENSMUSG00000031231	Cox7b	X	2.27059	0.012079	1.1393	0.237043	-1.09471	0.306793
ENSMUSG00000016344	Ppdpf	2	2.26055	0.000728885	0.934827	0.545738	-1.14028	0.308821
ENSMUSG00000031157	Pqbp1	X	2.25208	3.08926e-05	0.469966	0.34577	-1.70448	0.00356265
ENSMUSG00000059645	Gm7361	5	2.23518	6.14837e-09	1.73628	0.0188188	-0.398087	0.494986
ENSMUSG00000090505	Gm3486	14	2.19951	8.55771e-07	2.08019	0.0286602	-0.0898585	0.910886
ENSMUSG00000035105	Egln3	12	2.13568	0.00273213	1.03583	0.256397	-1.0159	0.235116
ENSMUSG00000031217	Efnb1	X	2.05301	0.000728885	-0.219632	0.774286	-2.22678	0.00156542
ENSMUSG00000069355	Gm5152	5	2.05136	0.00290473	1.03429	0.0912306	-0.937589	0.209318
ENSMUSG00000031562	Dctd	8	2.01887	0.00323766	-0.122678	0.872298	-2.05333	0.00955986
ENSMUSG00000079093	4930449I24Rik	5	2.00156	0.0748223	5.19364	0.0286871	3.31375	0.0934365
ENSMUSG00000079269	Gm3676	14	1.9814	0.000430605	5.66943	0.00897452	3.83467	0.0205353
ENSMUSG00000043668	Tox3	8	1.95316	0.00319204	0.787264	0.403892	-1.13777	0.175996
ENSMUSG00000032380	Dapk2	9	1.9191	0.0003256	0.104431	0.851685	-1.73882	0.00120298
ENSMUSG00000079091	Gm3404	5	1.90052	0.0405316	1.65166	0.352337	-0.215759	0.867864
ENSMUSG00000042750	Bex2	X	1.8887	0.0198655	0.319767	0.68351	-1.49451	0.057242
ENSMUSG00000040557	Mettl27	5	1.87756	4.95881e-05	1.21472	0.107337	-0.602304	0.384778
ENSMUSG00000022415	Syngr1	15	1.86157	0.00191314	0.0310641	0.963159	-1.77121	0.0160444
ENSMUSG00000041801	Phlda3	1	1.857	0.0305234	0.0740903	0.944666	-1.74498	0.123064
ENSMUSG00000090110	Cmc4	X	1.83313	0.111575	-0.365584	0.707381	-2.14392	0.0513998
ENSMUSG00000091718	Gm16506	14	1.82969	0.0202517	5.09538	0.00487323	3.33443	0.0419311
ENSMUSG00000018648	Dusp14	11	1.80834	0.00778204	-0.140405	0.868706	-1.86779	0.0197385
ENSMUSG00000037169	Mycn	12	1.80767	0.000556427	0.0734761	0.903886	-1.66483	0.00662481
ENSMUSG00000026840	Lamc3	2	1.80206	8.85846e-08	1.14277	0.0925109	-0.610235	0.29053
ENSMUSG00000037349	Nudt22	19	1.8	0.0135815	1.23514	0.0762492	-0.501192	0.527017
ENSMUSG00000026047	Poglut2	1	1.794	0.00810062	1.0758	0.0764942	-0.635934	0.32984
ENSMUSG00000031400	G6pdx	X	1.78237	0.00418681	0.20165	0.71959	-1.50591	0.0146148
ENSMUSG00000040205	Cuzd1	7	1.7794	0.0173981	1.21708	0.13049	-0.471557	0.602841
ENSMUSG00000002602	Axl	7	1.76276	0.00131608	0.385994	0.41482	-1.29453	0.0306675
ENSMUSG00000055301	Adh7	3	1.73838	0.00205753	-0.608119	0.616093	-2.2881	0.0120394
ENSMUSG00000079316	Rab9	X	1.7359	0.000687822	0.310943	0.628502	-1.36124	0.0297732
ENSMUSG00000037224	Zfyve28	5	1.73423	8.23889e-05	0.305436	0.557532	-1.36386	0.00986813
ENSMUSG00000091692	4930433I11Rik	7	1.73234	1.0133e-08	1.761	0.0152804	0.143532	0.791591
ENSMUSG00000008318	Relt	7	1.72813	0.00245795	0.0311654	0.965863	-1.64379	0.0149365
ENSMUSG00000044349	Snhg11	2	1.71764	5.97108e-09	0.520333	0.590497	-1.1416	0.156822
ENSMUSG00000032392	Parp16	9	1.71755	0.00113718	0.162342	0.825914	-1.51651	0.0204529
ENSMUSG00000041133	Smc1a	X	1.70249	7.7742e-08	0.0272072	0.950214	-1.60004	0.000229179
ENSMUSG00000030315	Vgll4	6	1.68529	1.58818e-05	0.409615	0.603704	-1.16943	0.0786675
ENSMUSG00000004891	Nes	3	1.68356	6.96524e-07	0.465443	0.307739	-1.15506	0.00370585
ENSMUSG00000055148	Klf2	8	1.68339	8.1239e-10	1.34272	0.0477075	-0.30002	0.545415
ENSMUSG00000022180	Slc7a8	14	1.68043	0.000103225	0.543572	0.266056	-1.07278	0.0347144
ENSMUSG00000043549	Fam90a1b	X	1.66412	3.52827e-06	-0.0431921	0.932449	-1.63101	0.00142959
ENSMUSG00000034109	Golim4	3	1.65291	9.80614e-07	1.35386	0.0117071	-0.21319	0.677379
ENSMUSG00000068506	Gm5800	14	1.65025	1.12972e-09	1.90534	1.06293e-05	0.325061	0.36881
ENSMUSG00000035847	Ids	X	1.64177	3.85984e-05	0.232923	0.67724	-1.32741	0.00797553
ENSMUSG00000025268	Maged2	X	1.64106	0.0113421	0.407096	0.490195	-1.16256	0.115368
ENSMUSG00000055865	Tafa3	3	1.63953	0.00487435	1.349	0.191448	-0.288721	0.756668
ENSMUSG00000039787	Cercam	2	1.63773	0.000932688	0.426769	0.363321	-1.14557	0.0343451
ENSMUSG00000062329	Cytl1	5	1.63047	0.0450978	1.08711	0.0870747	-0.49058	0.525172
ENSMUSG00000070462	Tlnrd1	7	1.62124	0.00411275	1.54937	0.269937	-0.087243	0.926606
ENSMUSG00000045659	Plekha7	7	1.62065	1.70403e-06	-0.17669	0.721577	-1.71997	0.000519536
ENSMUSG00000028041	Adam15	3	1.61954	5.05243e-11	0.4159	0.356598	-1.14072	0.00422444
ENSMUSG00000079536	Ctag2l1	X	1.6133	0.0312925	1.64142	0.0699319	0.077126	0.928964
ENSMUSG00000001962	Fam50a	X	1.60605	0.000267696	0.387729	0.47991	-1.13066	0.0290205
ENSMUSG00000038925	E330034G19Rik	14	1.59735	0.00734733	2.00801	0.00188212	0.497253	0.518577
ENSMUSG00000054793	Cadm4	7	1.59653	6.89168e-05	0.167041	0.76774	-1.35132	0.0148473
ENSMUSG00000058153	Sez6l	5	1.59033	0.000136413	1.45273	0.0169549	-0.0636107	0.916788
ENSMUSG00000031392	Irak1	X	1.58556	0.000306624	0.134145	0.853536	-1.36324	0.100739
ENSMUSG00000040562	Gstm2	3	1.58034	0.00448005	0.694216	0.240112	-0.805584	0.253847
ENSMUSG00000001082	Mfsd10	5	1.57857	0.000570887	-0.0270915	0.957221	-1.53612	0.00596297
ENSMUSG00000075702	Selenom	11	1.57311	0.00179564	0.317677	0.54123	-1.19881	0.0445097
ENSMUSG00000026090	2010300C02Rik	1	1.57194	0.00268934	0.384961	0.536804	-1.12767	0.0819542
ENSMUSG00000026796	Fam129b	2	1.56649	1.33465e-07	0.546942	0.352282	-0.971367	0.0542005
ENSMUSG00000040722	Scamp5	9	1.56569	0.00772676	0.884019	0.271303	-0.595285	0.405868
ENSMUSG00000023972	Ptk7	17	1.56174	4.36699e-15	0.422034	0.312173	-1.06777	0.00373951
ENSMUSG00000007039	Ddah2	17	1.55774	0.0912432	0.61238	0.471217	-0.8544	0.334551
ENSMUSG00000021318	Gli3	13	1.55404	2.57185e-06	0.287011	0.568816	-1.19527	0.0256546
ENSMUSG00000059625	Sohlh1	2	1.55359	8.97201e-05	0.325646	0.494342	-1.17341	0.04745
ENSMUSG00000015217	Hmgb3	X	1.54574	1.17545e-06	-0.822285	0.542978	-2.20945	0.00379512
ENSMUSG00000001588	Acap1	11	1.54399	0.000691272	-0.187388	0.779761	-1.65699	0.0149877
ENSMUSG00000050410	Tcf19	17	1.5409	0.00609567	0.0218015	0.983158	-1.45018	0.0992714
ENSMUSG00000091296	Gm4181	14	1.53166	0.00464478	2.51938	0.0128478	1.12457	0.178403
ENSMUSG00000092009	Myh15	16	1.52805	3.09057e-09	0.830906	0.0849864	-0.61379	0.174844
ENSMUSG00000036599	Chst12	5	1.52524	0.042467	0.0481371	0.938931	-1.40843	0.0559569
ENSMUSG00000019822	Smpd2	10	1.52274	1.08878e-05	0.624539	0.198733	-0.827857	0.0536577
ENSMUSG00000079606	Fsip2l	X	1.52244	2.84028e-10	0.466019	0.380351	-0.983808	0.0447933
ENSMUSG00000050708	Ftl1	7	1.51995	1.95071e-05	0.725993	0.325402	-0.746225	0.180946
ENSMUSG00000037736	Limch1	5	1.51803	9.32348e-12	1.58158	0.000208861	0.137692	0.67731
ENSMUSG00000034762	Glis1	4	1.51751	0.000244474	1.17814	0.0561914	-0.278661	0.633755
ENSMUSG00000045377	Tmem88	11	1.51511	0.0920119	1.4036	0.351254	-0.127132	0.912696
ENSMUSG00000008999	Bmp7	2	1.5138	0.00113659	0.0368945	0.949027	-1.40673	0.0279078
ENSMUSG00000033219	Gm9758	5	1.51303	0.000795112	2.62807	0.000287777	1.21384	0.124788
ENSMUSG00000040732	Erg	16	1.51098	0.00104972	0.0783377	0.90865	-1.37739	0.0161556
ENSMUSG00000038156	Spon1	7	1.50857	1.34539e-10	0.49794	0.399502	-0.951904	0.0288395
ENSMUSG00000078532	Nkain1	4	1.50463	5.80987e-05	0.118375	0.831107	-1.32087	0.0041892
ENSMUSG00000012777	Acp4	7	1.50194	0.0133655	1.12121	0.12699	-0.311422	0.719916
ENSMUSG00000000489	Pdgfb	15	1.50121	0.00253125	-0.0878153	0.926157	-1.55416	0.0267425
ENSMUSG00000039989	Cbx4	11	1.49951	8.84346e-08	0.0393532	0.927628	-1.39288	8.40623e-05
ENSMUSG00000019960	Dusp6	10	1.49914	0.0526805	-0.21979	0.73802	-1.64531	0.048849
ENSMUSG00000027953	Slc50a1	3	1.4964	0.0791936	0.105183	0.868376	-1.32578	0.0817586
ENSMUSG00000036985	Zdhhc9	X	1.4952	0.000155987	0.106297	0.819255	-1.31198	0.00573617
ENSMUSG00000042686	Jph1	1	1.49269	0.000405009	1.0417	0.117039	-0.403843	0.464397
ENSMUSG00000049823	Zbtb12	17	1.48659	0.00469685	0.405302	0.478188	-1.02251	0.0853353
ENSMUSG00000058672	Tubb2a	13	1.48153	0.153193	-0.0758088	0.947049	-1.4767	0.202512
ENSMUSG00000042436	Mfap4	11	1.47852	0.101545	0.51865	0.693615	-0.834067	0.470611
ENSMUSG00000032643	Fhl3	4	1.47681	0.0140028	0.0248605	0.965418	-1.3906	0.0198452
ENSMUSG00000020315	Sptbn1	11	1.47475	1.34895e-29	0.714014	0.0635703	-0.688235	0.00614648
ENSMUSG00000031155	Pim2	X	1.47397	0.011107	-0.206286	0.804507	-1.61139	0.0331335
ENSMUSG00000020387	Jade2	11	1.46745	2.58941e-10	0.0268201	0.951962	-1.35775	0.000121378
ENSMUSG00000028221	Pip4p2	4	1.46715	0.0779239	1.40826	0.228542	-0.0183257	0.985943
ENSMUSG00000074796	Slc4a11	2	1.46634	0.00203376	0.61744	0.234003	-0.785412	0.10375
ENSMUSG00000032192	Gnb5	9	1.46065	0.0317221	0.212612	0.695719	-1.16846	0.0617596
ENSMUSG00000015981	Stk32c	7	1.45739	0.027312	0.247021	0.702754	-1.13658	0.104592
ENSMUSG00000021250	Fos	12	1.45709	1.68001e-08	0.798931	0.285	-0.626918	0.296595
ENSMUSG00000038910	Plcl2	17	1.45107	2.49616e-06	0.118139	0.790274	-1.25657	0.00601681
ENSMUSG00000053559	Smagp	15	1.44939	0.000354006	0.2465	0.755699	-1.12853	0.0669851
ENSMUSG00000091827	Speer4f2	5	1.44909	0.0525699	1.10152	0.199717	-0.249688	0.795121
ENSMUSG00000053398	Phgdh	3	1.44808	0.0108398	0.123001	0.905951	-1.33883	0.166129
ENSMUSG00000055799	Tcf7l1	6	1.4473	0.000734437	0.681641	0.470569	-0.680831	0.28913
ENSMUSG00000029135	Fosl2	5	1.44499	6.22806e-05	0.644967	0.377362	-0.694395	0.228552
ENSMUSG00000027200	Sema6d	2	1.44361	0.000187684	0.29638	0.555042	-1.07098	0.0342234
ENSMUSG00000043342	Hoxd9	2	1.44138	0.121827	0.689302	0.613871	-0.710478	0.537521
ENSMUSG00000035427	Mageb4	X	1.43507	3.46515e-05	0.661069	0.447296	-0.647455	0.323908
ENSMUSG00000027330	Cdc25b	2	1.43307	0.000809337	0.264425	0.611062	-1.10333	0.0272588
ENSMUSG00000045179	Sox3	X	1.43306	4.74837e-09	0.346361	0.458897	-1.02624	0.0173946
ENSMUSG00000037703	Lzts3	2	1.43261	4.9941e-05	-0.163305	0.817467	-1.52379	0.0117955
ENSMUSG00000034684	Sema3f	9	1.43162	0.000166313	0.150147	0.81751	-1.21324	0.0735707
ENSMUSG00000055102	Zfp819	7	1.43132	6.04583e-07	1.54346	0.00864292	0.213496	0.6211
ENSMUSG00000015839	Nfe2l2	2	1.42402	5.85462e-07	0.399203	0.431898	-0.958255	0.0367323
ENSMUSG00000042942	Greb1l	18	1.422	0.00131705	-0.0737258	0.894667	-1.41414	0.0308008
ENSMUSG00000034765	Dusp5	19	1.42086	0.00613152	-0.164382	0.830497	-1.54313	0.0202993
ENSMUSG00000041329	Atp1b2	11	1.42003	0.00902064	0.146327	0.74573	-1.19899	0.0232888
ENSMUSG00000034168	Irf2bpl	12	1.41744	1.75034e-07	0.262673	0.59808	-1.08599	0.00416247
ENSMUSG00000063415	Cyp26b1	6	1.41673	1.63278e-06	-0.374873	0.602033	-1.72681	0.000773885
ENSMUSG00000028803	Nipal3	4	1.4165	2.22922e-07	0.374812	0.749258	-0.963572	0.185371
ENSMUSG00000024913	Lrp5	19	1.41628	1.66427e-24	0.947003	0.0196734	-0.401481	0.155194
ENSMUSG00000092060	Bend4	5	1.4146	4.8917e-10	0.117313	0.84931	-1.23685	0.0349925
ENSMUSG00000073139	Tmem185a	X	1.41374	1.08305e-05	0.452136	0.342611	-0.881037	0.0450812
ENSMUSG00000037966	Ninj1	13	1.39996	0.0830981	0.160864	0.82602	-1.14019	0.148733
ENSMUSG00000039899	Fgl2	5	1.39972	0.000200035	0.496176	0.496055	-0.839137	0.230247
ENSMUSG00000055480	Zfp458	13	1.39916	0.000730853	1.22586	0.110564	-0.136498	0.824751
ENSMUSG00000029177	Cenpa	5	1.39796	2.48186e-09	0.2929	0.574644	-1.04788	0.00847365
ENSMUSG00000022216	Psme1	14	1.39732	9.03204e-05	0.192934	0.702659	-1.12967	0.0334699
ENSMUSG00000022048	Dpysl2	14	1.39683	0.0110865	0.657774	0.23787	-0.671057	0.259328
ENSMUSG00000059316	Slc27a4	2	1.39407	5.11933e-10	0.48978	0.23906	-0.831546	0.0166276
ENSMUSG00000036769	Wdr44	X	1.39365	0.00114846	-0.124981	0.784877	-1.44367	0.0062846
ENSMUSG00000023277	Twf2	9	1.38893	0.0771188	0.585551	0.342849	-0.732955	0.312441
ENSMUSG00000046574	Prr12	7	1.38739	1.85967e-10	0.438829	0.332233	-0.8816	0.0292488
ENSMUSG00000070933	Speer4d	5	1.3848	0.0123482	1.15944	0.188476	-0.161856	0.874685
ENSMUSG00000024610	Cd74	18	1.38385	0.0832352	1.71355	0.0392348	0.395181	0.649647
ENSMUSG00000052353	Cemip	7	1.38185	5.0274e-06	0.930732	0.354093	-0.318978	0.609245
ENSMUSG00000020407	Upp1	11	1.38122	0.101545	1.63997	0.0717365	0.308251	0.728301
ENSMUSG00000000325	Arvcf	16	1.38069	1.37212e-09	0.589629	0.180504	-0.721259	0.0299907
ENSMUSG00000072722	Gm6588	5	1.38	6.86352e-09	1.16129	0.0269804	-0.146293	0.761426
ENSMUSG00000044562	Rasip1	7	1.37739	0.011818	0.237863	0.711337	-1.07433	0.134161
ENSMUSG00000019997	Ccn2	10	1.37632	0.00544449	0.712746	0.398015	-0.554308	0.439158
ENSMUSG00000031375	Bgn	X	1.37615	0.00392845	1.4445	0.125669	0.165073	0.815441
ENSMUSG00000032135	Mcam	9	1.37527	1.44875e-11	0.329273	0.440082	-0.96855	0.0220183
ENSMUSG00000064120	Mocs1	17	1.37354	0.0469313	-0.469825	0.503244	-1.77118	0.025767
ENSMUSG00000020941	Map3k14	11	1.37281	9.44295e-12	0.370121	0.523764	-0.91393	0.0472952
ENSMUSG00000079349	Magea5	X	1.36862	0.0723619	1.11638	0.525753	-0.101386	0.931035
ENSMUSG00000029673	Auts2	5	1.3676	5.16589e-11	0.274822	0.620967	-1.016	0.0773793
ENSMUSG00000025260	Hsd17b10	X	1.36745	0.0686872	0.640461	0.325579	-0.635703	0.38686
ENSMUSG00000079642	Gm6268	X	1.36711	0.0465421	-0.463234	0.479548	-1.75526	0.0198731
ENSMUSG00000022125	Cln5	14	1.36598	0.0380442	0.260811	0.664442	-1.05831	0.0963848
ENSMUSG00000055555	4930502E18Rik	X	1.36481	0.0757084	0.914395	0.265286	-0.385098	0.647287
ENSMUSG00000032220	Myo1e	9	1.3624	0.000101258	-0.0397215	0.949128	-1.33053	0.0155265
ENSMUSG00000042506	Usp22	11	1.36171	8.46827e-14	0.127116	0.793933	-1.1674	0.00680571
ENSMUSG00000091725	Gm8220	14	1.36122	0.0515397	3.68982	0.022443	2.55186	0.0573675
ENSMUSG00000022433	Csnk1e	15	1.35572	7.63411e-06	0.219042	0.659955	-1.07738	0.00903005
ENSMUSG00000015243	Abca1	4	1.35429	2.82086e-09	0.551836	0.189401	-0.729501	0.0778526
ENSMUSG00000034645	Zyg11a	4	1.35402	0.000120376	0.103776	0.814584	-1.17733	0.0179282
ENSMUSG00000002870	Mcm2	6	1.35071	5.61108e-17	0.214962	0.68036	-1.06345	0.0494193
ENSMUSG00000031066	Usp11	X	1.3498	1.60956e-05	0.171624	0.685737	-1.108	0.00205608
ENSMUSG00000053113	Socs3	11	1.34669	0.00285932	0.281879	0.797608	-1.04306	0.181419
ENSMUSG00000026301	Iqca	1	1.34619	1.92987e-07	0.991187	0.0320681	-0.273615	0.430414
ENSMUSG00000050966	Lin28a	4	1.34612	8.06806e-08	-0.261303	0.749045	-1.62567	0.00397942
ENSMUSG00000020653	Klf11	12	1.34328	6.11686e-08	0.0617069	0.891027	-1.21029	0.00176279
ENSMUSG00000057530	Ece1	4	1.34313	1.03806e-08	0.415287	0.305347	-0.855968	0.00867346
ENSMUSG00000039316	Rftn1	17	1.34135	6.80817e-06	0.562809	0.214542	-0.709955	0.0417777
ENSMUSG00000025959	Klf7	1	1.34054	4.13387e-05	0.825569	0.339031	-0.473714	0.389272
ENSMUSG00000009941	Nxf2	X	1.33956	6.04137e-14	0.319675	0.483785	-0.943529	0.0242171
ENSMUSG00000022571	Pycrl	15	1.33825	0.0321116	0.435194	0.497265	-0.839631	0.215927
ENSMUSG00000031584	Gsr	8	1.3374	6.73587e-15	0.421171	0.379141	-0.836947	0.0832438
ENSMUSG00000066687	Zbtb16	9	1.33718	5.92481e-09	0.426899	0.324218	-0.836386	0.0265845
ENSMUSG00000018405	Mrm1	11	1.335	0.0394736	-0.35646	0.695667	-1.61433	0.0647883
ENSMUSG00000044149	Nkrf	X	1.33475	0.00354111	-0.165828	0.738927	-1.42525	0.00381137
ENSMUSG00000039086	Ss18l1	2	1.33445	1.01125e-06	0.690892	0.289236	-0.598342	0.261686
ENSMUSG00000027875	Hmgcs2	3	1.33297	0.0180613	0.811441	0.139435	-0.444872	0.423033
ENSMUSG00000042225	Ammecr1	X	1.32982	1.70153e-06	-0.0335715	0.954295	-1.27415	0.00706128
ENSMUSG00000028445	Enho	4	1.32893	0.0746059	1.07015	0.668029	-0.151433	0.920748
ENSMUSG00000045348	Nyap1	5	1.32614	0.00587594	0.231082	0.762499	-1.024	0.18247
ENSMUSG00000059866	Tnip2	5	1.32596	0.000104931	-0.0368088	0.940749	-1.28106	0.00928858
ENSMUSG00000033762	Recql4	15	1.32529	5.53263e-09	0.566544	0.254989	-0.687872	0.148193
ENSMUSG00000020592	Sdc1	12	1.32429	0.000702392	0.507013	0.367984	-0.748953	0.203602
ENSMUSG00000070348	Ccnd1	7	1.32376	1.47536e-08	0.343193	0.448503	-0.913354	0.0257081
ENSMUSG00000034926	Dhcr24	4	1.32273	3.5874e-10	0.408887	0.327873	-0.847008	0.0117615
ENSMUSG00000055612	Cdca7	2	1.31753	4.9334e-09	0.262513	0.550333	-0.986036	0.00808368
ENSMUSG00000025381	Cnpy2	10	1.31577	0.000774303	0.971052	0.0597012	-0.259971	0.604207
ENSMUSG00000031170	Slc38a5	X	1.31535	0.153309	0.775513	0.345226	-0.468384	0.637765
ENSMUSG00000025332	Kdm5c	X	1.31484	4.42754e-05	0.0655644	0.887486	-1.1797	0.013756
ENSMUSG00000002083	Bbc3	7	1.31317	0.0414612	1.13864	0.455668	-0.167506	0.883089
ENSMUSG00000018417	Myo1b	1	1.31298	9.99783e-07	0.192736	0.685105	-1.05604	0.0237164
ENSMUSG00000079019	Insl3	8	1.31102	0.302251	0.871628	0.0949128	-0.384571	0.660109
ENSMUSG00000090379	Gm8229	14	1.31089	0.135632	3.30579	0.161991	2.23712	0.199901
ENSMUSG00000028517	Plpp3	4	1.30957	0.0178285	0.874973	0.286277	-0.333237	0.632909
ENSMUSG00000050148	Ubqln2	X	1.30807	0.000927116	0.052893	0.911035	-1.18616	0.00962374
ENSMUSG00000025578	Cbx8	11	1.30765	0.0117389	0.0454262	0.931935	-1.19466	0.0275752
ENSMUSG00000021752	Kctd6	14	1.30476	0.000285665	-0.0538641	0.928125	-1.29949	0.0204294
ENSMUSG00000000876	Pxmp4	2	1.30194	0.0598214	-0.45499	0.681836	-1.6191	0.083969
ENSMUSG00000047037	Nipa1	7	1.30095	0.0222963	-0.0548958	0.938976	-1.27393	0.0417012
ENSMUSG00000020423	Btg2	1	1.29902	5.50557e-06	-0.761666	0.284499	-2.02539	0.000448728
ENSMUSG00000042804	Gpr153	4	1.29894	0.0357517	1.3358	0.159535	0.130586	0.871116
ENSMUSG00000042712	Tceal9	X	1.29795	0.0487458	1.1528	0.314661	-0.0694431	0.937523
ENSMUSG00000042807	Hecw2	1	1.29596	3.08386e-06	0.576146	0.262378	-0.657957	0.0802724
ENSMUSG00000043424	Eif3j2	18	1.29526	0.140292	0.588481	0.802613	-0.719104	0.632837
ENSMUSG00000031161	Hdac6	X	1.29492	2.75868e-20	0.122278	0.793074	-1.10239	0.011424
ENSMUSG00000063785	Utp14a	X	1.29293	0.00128935	0.0251164	0.960501	-1.18462	0.0118237
ENSMUSG00000031503	Col4a2	8	1.2913	0.000108958	0.171055	0.768549	-1.06326	0.0436822
ENSMUSG00000018537	Pcgf2	11	1.28926	4.5271e-05	-0.23803	0.677543	-1.45128	0.0100835
ENSMUSG00000068267	Cenpb	2	1.28826	0.000173803	0.225886	0.717986	-0.987091	0.0373575
ENSMUSG00000032035	Ets1	9	1.28774	0.000139414	0.269844	0.657147	-0.969288	0.109986
ENSMUSG00000015053	Gata2	6	1.28689	1.37875e-05	1.24037	0.108086	-0.0194181	0.969569
ENSMUSG00000025795	Rassf3	10	1.28664	4.24135e-05	0.176229	0.79685	-1.03477	0.0453099
ENSMUSG00000022751	Nit2	16	1.28629	0.00145731	0.498039	0.343574	-0.722821	0.16709
ENSMUSG00000041025	Iffo2	4	1.28514	0.00250102	0.266756	0.585289	-0.956475	0.0282596
ENSMUSG00000090740	Gm17079	14	1.28288	0.365698	4.26357	0.145606	2.95762	0.160572
ENSMUSG00000059713	Rcan3	4	1.28278	0.000640191	0.731898	0.245618	-0.477922	0.446052
ENSMUSG00000073409	H2-Q6	17	1.28186	0.00776215	-0.111375	0.853182	-1.30743	0.0394409
ENSMUSG00000022203	Efs	14	1.27944	0.00815411	-0.0923776	0.939121	-1.37416	0.0765887
ENSMUSG00000037708	Spag6	2	1.27923	7.29345e-18	1.09605	0.0131668	-0.110629	0.775025
ENSMUSG00000034807	Colgalt1	8	1.27851	1.0997e-07	0.1874	0.658275	-1.02087	0.00587781
ENSMUSG00000040752	Myh6	14	1.27747	4.84657e-05	0.260968	0.585014	-0.954871	0.0222566
ENSMUSG00000003545	Fosb	7	1.27691	4.97638e-10	0.00330988	0.996837	-1.19476	0.0102738
ENSMUSG00000008489	Elavl2	4	1.27682	1.63624e-05	0.0815111	0.858408	-1.11122	0.021949
ENSMUSG00000015652	Steap1	5	1.27583	0.0110454	1.32165	0.00731879	0.121092	0.814036
ENSMUSG00000034227	Foxj1	11	1.2748	9.02872e-13	1.31083	0.009694	0.113425	0.746239
ENSMUSG00000057614	Gnai1	5	1.27383	0.000719209	0.305812	0.565726	-0.897746	0.05635
ENSMUSG00000005672	Kit	5	1.27155	8.09031e-15	0.289349	0.512118	-0.910669	0.0273558
ENSMUSG00000031075	Ano1	7	1.27051	0.000155744	0.330026	0.492512	-0.873596	0.0358212
ENSMUSG00000073676	Hspe1	1	1.26914	7.13384e-10	0.382471	0.463365	-0.800023	0.0410276
ENSMUSG00000019849	Prep	10	1.26912	6.60722e-11	0.279756	0.601485	-0.917331	0.10383
ENSMUSG00000032806	Slc10a3	X	1.26884	0.091131	-0.209064	0.794779	-1.40672	0.104649
ENSMUSG00000028194	Ddah1	3	1.26579	0.024099	-0.082929	0.897889	-1.26991	0.0813047
ENSMUSG00000024896	Minpp1	19	1.26472	0.000125248	-0.0231081	0.967036	-1.22193	0.0102589
ENSMUSG00000031411	Prame	X	1.2646	0.00987538	0.234421	0.900325	-1.10655	0.247911
ENSMUSG00000031872	Bean1	8	1.26447	0.000227175	1.98023	0.012898	0.81339	0.19715
ENSMUSG00000079259	Trim71	9	1.26431	6.17297e-15	0.518347	0.246177	-0.682428	0.0412925
ENSMUSG00000034832	Tet3	6	1.2628	2.85129e-10	0.307447	0.584312	-0.888877	0.13331
ENSMUSG00000025314	Ptprj	2	1.26172	1.71309e-08	0.843694	0.0484175	-0.34295	0.277577
ENSMUSG00000029848	Stra8	6	1.26144	3.94372e-14	0.623922	0.211275	-0.564006	0.256005
ENSMUSG00000046774	8030474K03Rik	X	1.26138	0.0102879	-0.0897828	0.845634	-1.2839	0.0122865
ENSMUSG00000042386	Tex13b	X	1.26098	9.66532e-08	-0.173233	0.697738	-1.36394	0.00295545
ENSMUSG00000068551	Zfp467	6	1.26027	0.028446	0.0202685	0.976274	-1.16579	0.0732258
ENSMUSG00000024777	Ppp2r5b	19	1.25964	2.42337e-07	0.951373	0.143553	-0.274078	0.579857
ENSMUSG00000051439	Cd14	18	1.2576	0.206739	0.565189	0.588198	-0.597766	0.55474
ENSMUSG00000031059	Ndufb11	X	1.25491	0.0566054	-0.100702	0.864456	-1.27359	0.0646516
ENSMUSG00000034936	Arl4d	11	1.25459	0.110731	0.0852528	0.909561	-1.10429	0.139641
ENSMUSG00000028587	Orc1	4	1.25389	3.44351e-06	0.197807	0.645226	-0.983636	0.00595399
ENSMUSG00000021939	Ctsb	14	1.25325	2.27218e-06	0.196817	0.660665	-0.990899	0.0221589
ENSMUSG00000042121	Ssh1	5	1.25306	0.0014598	0.0101059	0.987106	-1.18868	0.0202918
ENSMUSG00000039323	Igfbp2	1	1.24992	1.80572e-07	0.137963	0.758223	-1.04044	0.00714538
ENSMUSG00000090404	Gm8362	14	1.24983	0.0298555	2.38271	0.0655283	1.30701	0.269537
ENSMUSG00000024132	Eci1	17	1.24886	0.0209187	0.0301407	0.95639	-1.15373	0.0499306
ENSMUSG00000031431	Tsc22d3	X	1.24852	4.32943e-11	-0.0177833	0.967164	-1.19404	0.00196438
ENSMUSG00000028487	Bnc2	4	1.24644	8.8668e-06	0.510121	0.301768	-0.671079	0.168483
ENSMUSG00000069516	Lyz2	10	1.24613	0.168919	2.00006	0.0923286	0.809752	0.439739
ENSMUSG00000026003	Acadl	1	1.24481	0.0157904	0.175471	0.750931	-1.00231	0.108855
ENSMUSG00000027368	Dusp2	2	1.24328	0.126619	0.198302	0.74275	-0.988146	0.20879
ENSMUSG00000072944	Nup62cl	X	1.24269	0.000220054	0.590132	0.208019	-0.584616	0.189186
ENSMUSG00000066191	Anks6	4	1.2418	0.00633623	0.0763629	0.902362	-1.08379	0.070605
ENSMUSG00000031824	6430548M08Rik	8	1.24044	0.000135596	0.251911	0.683452	-0.92009	0.0795675
ENSMUSG00000032875	Arhgef17	7	1.24019	3.06078e-05	-0.299335	0.570797	-1.47548	0.0013903
ENSMUSG00000078315	Fam47c	X	1.23933	0.000922564	1.9563	0.000182155	0.796586	0.128215
ENSMUSG00000071369	Map3k5	10	1.23779	1.80874e-05	0.164327	0.727418	-1.00782	0.0140078
ENSMUSG00000021947	Cryl1	14	1.237	0.0105318	-0.263939	0.690893	-1.44369	0.0546498
ENSMUSG00000023034	Nr4a1	15	1.23593	8.63287e-09	-0.147128	0.810187	-1.33913	0.000442731
ENSMUSG00000022848	Slc49a4	16	1.23486	0.0015874	-0.241483	0.649103	-1.3944	0.00813349
ENSMUSG00000060565	Gm5591	7	1.23472	0.028446	2.91128	0.120009	1.85669	0.149171
ENSMUSG00000029591	Ung	5	1.2346	1.45386e-06	0.493872	0.298695	-0.686498	0.142897
ENSMUSG00000066637	Ttc32	12	1.23442	0.100863	0.531563	0.576847	-0.65928	0.439902
ENSMUSG00000017009	Sdc4	2	1.23239	1.54896e-08	0.44108	0.325902	-0.72289	0.0586611
ENSMUSG00000031370	Zrsr2	X	1.23052	3.57794e-09	0.121306	0.789343	-1.02983	0.00736231
ENSMUSG00000079435	Rpl36a	X	1.22688	3.14866e-05	0.532877	0.831737	-1.07518	0.338107
ENSMUSG00000025246	Tbl1x	X	1.22675	4.95597e-06	0.0241115	0.961929	-1.1286	0.0379346
ENSMUSG00000073434	Wdr90	17	1.22604	7.29345e-18	0.506349	0.248912	-0.648411	0.0642732
ENSMUSG00000045010	Gm4779	X	1.22594	6.73531e-07	-0.00201855	0.996327	-1.15249	0.00595471
ENSMUSG00000058643	Speer4f1	5	1.22567	0.114945	1.30164	0.110717	0.169307	0.834243
ENSMUSG00000028195	Ccn1	3	1.22487	0.0139243	1.66677	0.144899	0.484922	0.540635
ENSMUSG00000020674	Pxdn	12	1.22413	7.94419e-07	0.340433	0.42386	-0.810227	0.0356927
ENSMUSG00000044339	Alkbh2	5	1.22351	0.162153	-0.64379	0.301851	-1.776	0.0179168
ENSMUSG00000074221	Zfp568	7	1.22325	1.60272e-16	0.464494	0.299664	-0.684546	0.0250466
ENSMUSG00000041827	Oasl1	5	1.22253	0.131213	0.502824	0.551833	-0.653458	0.432914
ENSMUSG00000023443	Esx1	X	1.22231	5.65573e-08	0.0336803	0.940233	-1.11238	0.0142996
ENSMUSG00000051391	Ywhag	5	1.22161	1.54709e-06	0.490117	0.257034	-0.651984	0.0742528
ENSMUSG00000016239	Lonrf3	X	1.21611	1.91382e-08	0.343838	0.491118	-0.790354	0.117559
ENSMUSG00000001964	Emd	X	1.21361	0.000712384	-0.511015	0.286273	-1.64402	0.000187961
ENSMUSG00000068876	Cgn	3	1.21184	3.40248e-05	0.25106	0.564308	-0.884696	0.041704
ENSMUSG00000031093	Dock11	X	1.21144	8.4279e-05	0.352173	0.504918	-0.793909	0.154404
ENSMUSG00000022199	Slc22a17	14	1.21058	1.63267e-05	0.1101	0.817381	-1.03064	0.0101903
ENSMUSG00000027490	E2f1	2	1.2099	1.41635e-05	0.350308	0.541103	-0.789985	0.14732
ENSMUSG00000022844	Pdia5	16	1.20881	0.0180715	0.0760849	0.857361	-1.05695	0.0149199
ENSMUSG00000074215	Gm10643	8	1.2073	0.0378712	-0.458188	0.612497	-1.59372	0.0879779
ENSMUSG00000072494	Ppp1r3e	14	1.20684	0.0468941	1.17984	0.327235	0.0345192	0.9689
ENSMUSG00000031197	Vbp1	X	1.20433	0.00166475	0.274031	0.603062	-0.863033	0.116603
ENSMUSG00000034690	Nlrp4c	7	1.20218	1.62865e-06	0.227574	0.631384	-0.907397	0.0351093
ENSMUSG00000058914	C1qtnf3	15	1.20127	0.0742076	1.77058	0.0338753	0.635579	0.53995
ENSMUSG00000062937	Mtap	4	1.20043	0.100055	0.268356	0.657437	-0.851815	0.261269
ENSMUSG00000047079	Ube2dnl2	X	1.20013	0.263542	1.6604	0.0807694	0.571244	0.562678
ENSMUSG00000024837	Dmrt1	19	1.19998	1.63215e-13	0.503144	0.292523	-0.628955	0.159935
ENSMUSG00000045180	Shroom2	X	1.19938	0.00533571	-0.149945	0.77893	-1.26389	0.0324731
ENSMUSG00000086040	Wipf3	6	1.19927	0.00549756	-0.0854576	0.904865	-1.18673	0.0430957
ENSMUSG00000028367	Txn1	4	1.19913	0.0280949	0.518604	0.455825	-0.621764	0.410464
ENSMUSG00000079509	Zfx	X	1.19714	2.88209e-05	0.629917	0.21172	-0.486354	0.36872
ENSMUSG00000037405	Icam1	9	1.1957	0.0319168	0.00999931	0.985674	-1.11643	0.0330662
ENSMUSG00000005413	Hmox1	8	1.19512	0.00344035	0.327214	0.604768	-0.782612	0.228162
ENSMUSG00000036932	Aifm1	X	1.19427	6.85386e-05	0.267748	0.551228	-0.856924	0.075332
ENSMUSG00000031429	Psmd10	X	1.19396	0.0037097	0.895639	0.0796557	-0.225703	0.680428
ENSMUSG00000051817	Sox12	2	1.19302	4.9347e-07	0.0523031	0.924865	-1.06426	0.0671844
ENSMUSG00000028822	Tmem50a	4	1.19246	0.000443675	0.0125849	0.977924	-1.11212	0.0136787
ENSMUSG00000040249	Lrp1	10	1.19205	1.65027e-07	-0.126273	0.773121	-1.26025	0.000623171
ENSMUSG00000047945	Marcksl1	4	1.19194	3.59e-17	0.0457802	0.937363	-1.0818	0.0390273
ENSMUSG00000040717	Il17rd	14	1.18974	1.40391e-05	0.133382	0.814188	-1.01636	0.0264996
ENSMUSG00000025860	Xiap	X	1.18942	0.000540555	-0.152195	0.820275	-1.27269	0.0176304
ENSMUSG00000031278	Acsl4	X	1.1891	0.0200482	-0.105258	0.829009	-1.21539	0.0292145
ENSMUSG00000079532	Ctag2l2	X	1.18885	0.278886	1.91423	0.165507	0.767776	0.525907
ENSMUSG00000031290	Lrch2	X	1.18862	0.0370026	0.11264	0.833183	-0.999024	0.177247
ENSMUSG00000018651	Tada2a	11	1.1868	6.27326e-06	0.0996747	0.829232	-1.006	0.0128761
ENSMUSG00000022500	Litaf	16	1.18648	0.00979507	0.392314	0.614456	-0.676472	0.276954
ENSMUSG00000018547	Pip4k2b	11	1.18532	2.35516e-06	0.728797	0.177756	-0.376122	0.342435
ENSMUSG00000025529	Zfp711	X	1.18518	4.39308e-06	-0.0781576	0.861461	-1.17729	0.00877133
ENSMUSG00000060314	Zfp941	7	1.18511	5.7251e-05	0.871833	0.11208	-0.23314	0.578306
ENSMUSG00000002250	Ppard	17	1.18481	0.00261486	0.727385	0.289748	-0.379012	0.490094
ENSMUSG00000037907	Ankrd13b	11	1.18372	0.00193692	-0.0535609	0.948108	-1.17512	0.0517898
ENSMUSG00000031358	Msl3	X	1.18233	0.0439561	0.851788	0.234773	-0.270198	0.732066
ENSMUSG00000027035	Cers6	2	1.1822	0.000934118	0.489332	0.292632	-0.625583	0.126346
ENSMUSG00000041020	Map7d2	X	1.18087	2.95563e-07	0.311014	0.457377	-0.791508	0.0354304
ENSMUSG00000024413	Npc1	18	1.17793	6.14792e-06	0.447004	0.306884	-0.657519	0.0972158
ENSMUSG00000017493	Igfbp4	11	1.17784	0.00635131	0.0679941	0.919315	-1.04792	0.0427004
ENSMUSG00000020097	Sgpl1	10	1.17775	0.0048579	0.252309	0.543188	-0.855287	0.0545904
ENSMUSG00000031357	Syap1	X	1.17712	0.0824404	-0.29697	0.518175	-1.39533	0.0145289
ENSMUSG00000021957	Tkt	14	1.17702	9.93374e-08	1.26321	0.0149831	0.159865	0.761672
ENSMUSG00000021986	Amer2	14	1.17325	1.23649e-08	0.984111	0.14761	-0.0924473	0.872294
ENSMUSG00000028538	St3gal3	4	1.17252	0.0277751	0.402065	0.645589	-0.679913	0.398186
ENSMUSG00000037553	Zdhhc18	4	1.17101	4.38108e-05	0.202305	0.708261	-0.887184	0.0268904
ENSMUSG00000091318	Gm5415	1	1.169	0.0027933	1.02033	0.166478	-0.0534215	0.93858
ENSMUSG00000091255	Speer4e	5	1.16873	0.00147922	0.662274	0.692844	-0.458139	0.603104
ENSMUSG00000079003	Samd1	8	1.16871	1.12991e-05	0.103538	0.813145	-0.997178	0.00901134
ENSMUSG00000031353	Rbbp7	X	1.16842	4.70817e-11	0.289904	0.538221	-0.80081	0.0771713
ENSMUSG00000042622	Maff	15	1.16812	0.167331	0.66605	0.597888	-0.43479	0.692837
ENSMUSG00000026930	Gpsm1	2	1.16742	0.00134658	0.127289	0.789919	-0.961957	0.0283153
ENSMUSG00000031060	Rbm10	X	1.16703	0.00469025	0.094339	0.915335	-0.944475	0.15242
ENSMUSG00000031386	Hcfc1	X	1.16583	0.00024234	-0.0432973	0.921122	-1.14116	0.00679807
ENSMUSG00000013415	Igf2bp1	11	1.16543	8.86896e-12	0.0994515	0.815485	-0.999193	0.000334018
ENSMUSG00000028601	Echdc2	4	1.1649	0.0127249	-0.883739	0.609231	-2.13738	0.0343607
ENSMUSG00000004044	Cavin1	11	1.16245	0.0179929	0.498988	0.457224	-0.616274	0.302767
ENSMUSG00000001911	Nfix	8	1.16112	0.000922301	0.316469	0.546669	-0.763554	0.181663
ENSMUSG00000071723	Gspt2	X	1.16063	0.0163753	0.153586	0.770106	-0.930557	0.0626935
ENSMUSG00000020422	Tns3	11	1.16052	7.157e-05	0.766149	0.118128	-0.332892	0.392417
ENSMUSG00000050029	Rap2c	X	1.16035	0.000980064	0.188479	0.713131	-0.904631	0.0710304
ENSMUSG00000031880	Rrad	8	1.15788	0.214183	1.36152	0.290096	0.219406	0.854563
ENSMUSG00000024642	Tle4	19	1.15576	9.74516e-07	0.0697081	0.876197	-1.01595	0.0025958
ENSMUSG00000079173	Zan	5	1.15565	2.21598e-09	-0.893109	0.0345376	-1.98084	5.7992e-08
ENSMUSG00000002325	Irf9	14	1.1546	0.00716616	0.0111229	0.986705	-1.05616	0.142173
ENSMUSG00000031825	Crispld2	8	1.1541	0.00671341	0.775307	0.170552	-0.321866	0.511354
ENSMUSG00000001525	Tubb5	17	1.15286	8.76344e-11	0.413506	0.411298	-0.672463	0.183249
ENSMUSG00000016382	Pls3	X	1.15237	0.0175755	0.412201	0.531753	-0.654322	0.401907
ENSMUSG00000027894	Slc6a17	3	1.15232	1.93795e-05	1.49625	0.0331813	0.39181	0.432554
ENSMUSG00000046180	4930550L24Rik	X	1.15084	0.0105737	0.926065	0.11141	-0.158443	0.778341
ENSMUSG00000037089	Slc35b2	17	1.1504	4.40784e-05	0.252709	0.642608	-0.825456	0.0815696
ENSMUSG00000002015	Bcap31	X	1.15006	7.98393e-05	0.209291	0.617021	-0.861729	0.0502937
ENSMUSG00000020167	Tcf3	10	1.15006	4.05891e-13	0.146955	0.75784	-0.921172	0.0258716
ENSMUSG00000041658	Rragb	X	1.15001	0.199201	0.413994	0.556418	-0.677102	0.426022
ENSMUSG00000032297	Celf6	9	1.1488	0.000641394	0.108202	0.881726	-0.948924	0.167966
ENSMUSG00000016757	Ttll12	15	1.14821	1.19783e-06	0.747925	0.115487	-0.3313	0.419855
ENSMUSG00000032936	Camkv	9	1.14814	0.00119152	-0.131916	0.823369	-1.20842	0.0300215
ENSMUSG00000052374	Actn2	13	1.14754	0.024523	0.367434	0.591314	-0.697303	0.391101
ENSMUSG00000038545	Cul7	17	1.14702	2.25615e-09	0.200263	0.677726	-0.885815	0.0754122
ENSMUSG00000072969	Armcx5	X	1.14694	0.0207367	0.730065	0.349767	-0.365864	0.577893
ENSMUSG00000037315	Jade3	X	1.14569	0.00991347	-0.0184083	0.964983	-1.09101	0.0149692
ENSMUSG00000025076	Casp7	19	1.14466	0.00222896	0.0664514	0.90193	-0.994616	0.0501785
ENSMUSG00000038264	Sema7a	9	1.14263	0.0399529	0.343125	0.477222	-0.73036	0.253975
ENSMUSG00000009670	Tex11	X	1.14232	5.70779e-10	0.219818	0.588566	-0.846744	0.0155883
ENSMUSG00000062175	Tgif2	2	1.14216	0.0469052	1.15916	0.203521	0.0516335	0.943673
ENSMUSG00000041649	Klf8	X	1.14145	0.00259092	0.615352	0.279521	-0.45935	0.318736
ENSMUSG00000020453	Patz1	11	1.14006	1.50637e-06	0.371329	0.462975	-0.693017	0.0955956
ENSMUSG00000023348	Trip6	5	1.13894	0.00990752	0.375519	0.492229	-0.706479	0.150634
ENSMUSG00000042595	Fam199x	X	1.13832	0.00119729	0.560369	0.415761	-0.522731	0.363799
ENSMUSG00000044148	1810030O07Rik	X	1.13811	0.119552	0.00732876	0.98942	-1.06894	0.0799506
ENSMUSG00000053716	Dusp7	9	1.13761	0.00574575	-0.0136249	0.983768	-1.10989	0.0547703
ENSMUSG00000056724	Nbeal2	9	1.13712	5.63354e-07	0.216105	0.686736	-0.856429	0.0575888
ENSMUSG00000028138	Adh5	3	1.13644	0.000117955	0.30835	0.575788	-0.765803	0.206216
ENSMUSG00000067878	Map7d3	X	1.13521	0.000861062	1.05045	0.0477148	-0.00354156	0.994019
ENSMUSG00000009376	Met	6	1.13492	0.00641606	-0.307945	0.544392	-1.36195	0.0116296
ENSMUSG00000060216	Arrb2	11	1.13482	0.000208643	0.319924	0.489103	-0.751929	0.0770184
ENSMUSG00000031167	Rbm3	X	1.13389	0.000992784	0.140971	0.821273	-0.931442	0.0854535
ENSMUSG00000044250	Pced1b	15	1.13335	0.185434	0.189503	0.831459	-0.873051	0.295827
ENSMUSG00000073130	Gm1141	X	1.13323	1.42068e-10	1.0563	0.0191699	-0.00855438	0.983374
ENSMUSG00000028634	Hivep3	4	1.13293	2.45073e-05	0.284904	0.666069	-0.765696	0.258981
ENSMUSG00000051159	Cited1	X	1.13267	0.00164751	0.203843	0.743802	-0.844523	0.189913
ENSMUSG00000047242	Taf9b	X	1.13154	1.74363e-07	0.178154	0.694023	-0.883352	0.0275434
ENSMUSG00000015023	Ddx19a	8	1.13082	0.00020252	-0.0492889	0.927675	-1.10922	0.0132207
ENSMUSG00000060586	H2-Eb1	17	1.12979	0.208878	0.950349	0.288677	-0.0772563	0.933141
ENSMUSG00000031148	Gpkow	X	1.12944	0.000665393	0.238411	0.613561	-0.815011	0.0879645
ENSMUSG00000007570	Fance	17	1.12835	0.00135185	-0.0102808	0.984755	-1.08121	0.0322467
ENSMUSG00000048756	Foxo3	10	1.12832	1.51344e-05	0.407584	0.37167	-0.651537	0.140105
ENSMUSG00000002393	Nr2f6	8	1.12699	0.0242778	0.590244	0.440544	-0.458503	0.578906
ENSMUSG00000024457	Trim26	17	1.12579	6.3755e-05	-0.18111	0.692776	-1.23022	0.00483362
ENSMUSG00000002329	Mdp1	14	1.12536	0.00884755	0.844256	0.0707767	-0.214865	0.619348
ENSMUSG00000026944	Abca2	2	1.12457	0.00437949	0.00522949	0.989751	-1.05111	0.00945369
ENSMUSG00000067873	Htatsf1	X	1.12449	1.69833e-06	0.356654	0.409945	-0.695081	0.0569602
ENSMUSG00000028434	Epb41l4b	4	1.12341	2.02004e-06	0.0710256	0.885259	-0.97967	0.00525916
ENSMUSG00000011257	Pabpc4	4	1.12288	2.91114e-05	2.62267	0.0507934	1.51179	0.0607672
ENSMUSG00000017561	Crlf3	11	1.1227	1.12198e-05	0.301766	0.477398	-0.749502	0.0308878
ENSMUSG00000035212	Leprot	4	1.12262	0.00104572	0.517449	0.347556	-0.537739	0.29037
ENSMUSG00000034390	Cmip	8	1.12258	0.00165624	0.68685	0.193872	-0.354152	0.410044
ENSMUSG00000006519	Cyba	8	1.12238	0.337753	0.529923	0.497549	-0.556742	0.560596
ENSMUSG00000031119	Gpc4	X	1.12203	0.0361182	0.0912979	0.848037	-0.955695	0.0674448
ENSMUSG00000015291	Gdi1	X	1.11978	0.000288809	0.0439861	0.926712	-1.00776	0.0276195
ENSMUSG00000022559	Fbxl6	15	1.11974	6.68781e-07	0.454333	0.312626	-0.593921	0.100152
ENSMUSG00000073968	Trim68	7	1.11972	1.19277e-06	0.324327	0.511311	-0.717443	0.136703
ENSMUSG00000050197	Rhox13	X	1.11935	0.00196286	-0.0717434	0.884191	-1.1129	0.0271909
ENSMUSG00000063146	Clip2	5	1.11889	0.0113572	-0.395646	0.472387	-1.43463	0.0162984
ENSMUSG00000002985	Apoe	7	1.1167	0.00902064	0.304066	0.575752	-0.742525	0.230879
ENSMUSG00000023913	Pla2g7	17	1.11653	0.00199368	0.440058	0.330423	-0.604479	0.203185
ENSMUSG00000021636	Marveld2	13	1.11644	0.0311252	0.109413	0.840094	-0.937069	0.0801049
ENSMUSG00000039262	Prrc2b	2	1.1159	7.52701e-13	0.152618	0.72974	-0.890411	0.0104772
ENSMUSG00000070394	Tmem256	11	1.1152	0.219777	0.592564	0.447824	-0.474468	0.580831
ENSMUSG00000030110	Ret	6	1.11514	0.00894417	0.834549	0.0954311	-0.213908	0.643132
ENSMUSG00000007379	Dennd2c	3	1.1149	1.51242e-05	0.513574	0.312602	-0.521391	0.192467
ENSMUSG00000026956	Uap1l1	2	1.11424	0.0297029	0.0395329	0.945486	-0.990776	0.162681
ENSMUSG00000089682	Bcl2l2	14	1.11402	2.66555e-06	0.820237	0.396324	-0.272151	0.629948
ENSMUSG00000053552	Ebf4	2	1.11389	0.0282494	0.0260957	0.970072	-1.01532	0.202966
ENSMUSG00000031314	Taf1	X	1.11282	0.00197327	0.264137	0.499586	-0.778769	0.0379103
ENSMUSG00000001555	Fkbp10	11	1.11282	0.00225839	0.304031	0.539879	-0.754228	0.132343
ENSMUSG00000042105	Inpp5f	7	1.11188	1.28209e-05	0.0909405	0.836224	-0.952681	0.0115116
ENSMUSG00000032291	Crabp1	9	1.11178	1.51862e-05	0.00666628	0.988701	-1.02729	0.023911
ENSMUSG00000037887	Dusp8	7	1.11102	0.0113601	0.311431	0.788182	-0.763315	0.284076
ENSMUSG00000053436	Mapk14	17	1.11042	2.06987e-09	0.14749	0.740872	-0.879961	0.0241391
ENSMUSG00000079502	Cfap77	2	1.11001	0.00115411	1.2635	0.00995474	0.222263	0.583457
ENSMUSG00000045374	Wdr81	11	1.10993	2.83593e-06	0.175894	0.704592	-0.865477	0.0490416
ENSMUSG00000002274	Metrn	17	1.10881	8.81538e-07	0.59099	0.214078	-0.442818	0.216643
ENSMUSG00000025577	Cbx2	11	1.10845	3.19643e-06	0.212527	0.673101	-0.827021	0.0835102
ENSMUSG00000031987	Egln1	8	1.10833	0.00605865	0.336702	0.573074	-0.709316	0.180809
ENSMUSG00000015944	Castor2	5	1.10821	0.000324922	-0.525452	0.39247	-1.59406	0.00122144
ENSMUSG00000001506	Col1a1	11	1.10571	0.000783689	0.428112	0.452555	-0.593854	0.226366
ENSMUSG00000061544	Zfp229	17	1.10403	0.000254893	0.917251	0.114052	-0.11197	0.79809
ENSMUSG00000004317	Clcn5	X	1.10199	0.00309599	0.302139	0.521046	-0.722851	0.185519
ENSMUSG00000031310	Zmym3	X	1.10063	6.60685e-09	0.231272	0.601996	-0.787412	0.0573258
ENSMUSG00000005251	Ripk4	16	1.09775	0.013983	0.407814	0.457998	-0.628303	0.265495
ENSMUSG00000014444	Piezo1	8	1.0971	0.00235006	0.436049	0.384961	-0.594761	0.22707
ENSMUSG00000032280	Tle3	9	1.09645	1.30599e-13	0.211253	0.612627	-0.816784	0.00720181
ENSMUSG00000062098	Btbd3	2	1.09643	0.0113568	0.71319	0.25094	-0.303345	0.549299
ENSMUSG00000040586	Ofd1	X	1.09585	2.2288e-06	0.0164146	0.970288	-1.00702	0.0064906
ENSMUSG00000034786	Gpsm3	17	1.09584	0.231341	0.803184	0.464918	-0.236892	0.822025
ENSMUSG00000020099	Unc5b	10	1.09583	0.00170239	0.198819	0.717395	-0.846934	0.087663
ENSMUSG00000034248	Slc25a37	14	1.09578	0.0030552	0.191627	0.799632	-0.825198	0.237633
ENSMUSG00000029722	Agfg2	5	1.09565	0.00184464	0.455977	0.449015	-0.559116	0.32389
ENSMUSG00000037344	Slc12a9	5	1.09471	0.00192181	0.294419	0.524742	-0.73548	0.0938789
ENSMUSG00000034282	Evpl	11	1.09154	2.61354e-05	-0.0573877	0.903247	-1.07157	0.0113681
ENSMUSG00000021127	Zfp36l1	12	1.09148	9.18485e-07	0.411696	0.502225	-0.643861	0.161619
ENSMUSG00000018909	Arrb1	7	1.09105	0.00123898	-0.151034	0.807722	-1.17532	0.0580585
ENSMUSG00000039062	Anpep	7	1.09041	0.103736	0.337207	0.509934	-0.684938	0.310092
ENSMUSG00000046668	Cxxc5	18	1.08956	3.60109e-10	0.627989	0.325354	-0.369271	0.317411
ENSMUSG00000022865	Cxadr	16	1.08903	0.0212259	0.335645	0.480681	-0.688427	0.173829
ENSMUSG00000022002	Erich6b	14	1.08711	0.0469398	0.520775	0.42897	-0.507099	0.390598
ENSMUSG00000070000	Fcho1	8	1.08683	0.0379841	0.164095	0.775334	-0.861094	0.111395
ENSMUSG00000050424	Pnma5	X	1.08503	0.000231615	0.178797	0.755693	-0.825341	0.0798732
ENSMUSG00000027293	Ehd4	2	1.08369	3.50386e-05	0.190814	0.711556	-0.824138	0.116322
ENSMUSG00000025223	Ldb1	19	1.08311	1.85247e-09	-0.132683	0.774768	-1.14206	0.00284918
ENSMUSG00000075705	Msrb1	17	1.08297	0.0967814	0.576383	0.355849	-0.451586	0.493736
ENSMUSG00000036109	Mbnl3	X	1.08295	0.00575676	-0.0223096	0.972555	-1.02844	0.121577
ENSMUSG00000022598	Psca	15	1.08279	0.000113089	2.10919	0.0106418	1.09981	0.0967908
ENSMUSG00000034714	Ttyh2	11	1.08274	0.0168821	0.0220571	0.95983	-0.995737	0.031415
ENSMUSG00000031154	Otud5	X	1.08242	2.39787e-07	0.254846	0.554195	-0.752052	0.0339481
ENSMUSG00000039759	Thap3	4	1.08065	0.23346	1.66711	0.0397694	0.647661	0.493894
ENSMUSG00000021496	Pcbd2	13	1.07846	0.230732	0.0319427	0.975548	-0.961498	0.368338
ENSMUSG00000030029	Lrig1	6	1.0782	5.40663e-06	0.0838075	0.847129	-0.92621	0.00423053
ENSMUSG00000021109	Hif1a	12	1.07753	8.00049e-05	-0.227084	0.595102	-1.23185	0.00451088
ENSMUSG00000031226	Pbdc1	X	1.0773	0.000380954	0.126156	0.821474	-0.894494	0.0625914
ENSMUSG00000025747	Tyms	5	1.07708	0.0165612	0.336176	0.551706	-0.670957	0.187892
ENSMUSG00000045817	Zfp36l2	17	1.07636	2.57702e-07	0.0389663	0.931311	-0.972871	0.00828608
ENSMUSG00000048537	Phldb1	9	1.07616	7.83871e-06	0.315239	0.511381	-0.698516	0.0415168
ENSMUSG00000031668	Eif2ak3	6	1.0757	0.028526	0.383172	0.406757	-0.62422	0.253085
ENSMUSG00000031383	Dusp9	X	1.07541	0.000543065	0.430381	0.466087	-0.566566	0.358741
ENSMUSG00000009596	Taf7l	X	1.07521	0.000707024	0.280839	0.464359	-0.722867	0.035434
ENSMUSG00000059708	Akap17b	X	1.07426	0.00143214	0.310156	0.580986	-0.684862	0.165673
ENSMUSG00000020956	Dtd2	12	1.07349	1.20002e-07	0.934391	0.0959705	-0.0687521	0.905627
ENSMUSG00000031320	Rps4x	X	1.07314	0.114869	-0.510353	0.595845	-1.52691	0.0550281
ENSMUSG00000027547	Sall4	2	1.07283	1.06822e-06	0.811781	0.126587	-0.192625	0.70033
ENSMUSG00000039231	Suv39h1	X	1.07135	0.000322901	0.11683	0.776707	-0.875385	0.0550458
ENSMUSG00000031403	Dkc1	X	1.07094	0.000265931	0.433313	0.416959	-0.568641	0.292124
ENSMUSG00000027932	Slc27a3	3	1.06769	0.034669	0.253792	0.620145	-0.74729	0.170313
ENSMUSG00000016262	Sertad4	1	1.06555	0.000136413	0.570487	0.311758	-0.424679	0.338683
ENSMUSG00000031229	Atrx	X	1.06517	3.73e-06	0.048363	0.928226	-0.93926	0.0779234
ENSMUSG00000020275	Rel	11	1.06516	0.00398336	0.113007	0.837603	-0.87019	0.147714
ENSMUSG00000030342	Cd9	6	1.0649	0.0552833	0.158916	0.754934	-0.834297	0.14285
ENSMUSG00000022489	Pde1b	15	1.06483	0.0216025	0.955646	0.140579	-0.0510641	0.925638
ENSMUSG00000042675	Ypel3	7	1.06473	0.00264509	0.766228	0.134576	-0.222592	0.654654
ENSMUSG00000063632	Sox11	12	1.06471	0.00328232	-0.0994794	0.876882	-1.0876	0.132553
ENSMUSG00000001270	Ckb	12	1.06459	0.120221	0.547791	0.546174	-0.420371	0.610779
ENSMUSG00000063410	Stk24	14	1.0644	0.00124197	0.0993548	0.84436	-0.874134	0.0727161
ENSMUSG00000030494	Rhpn2	7	1.06339	0.0158425	0.475177	0.315026	-0.512132	0.276436
ENSMUSG00000079197	Psme2	14	1.06331	0.000807068	0.464505	0.362387	-0.53537	0.251076
ENSMUSG00000054520	Sh3bp2	5	1.06243	0.0156546	0.777354	0.187125	-0.227036	0.673902
ENSMUSG00000039713	Plekhg5	4	1.06242	0.000327422	0.156341	0.744093	-0.834123	0.0383259
ENSMUSG00000031158	Timm17b	X	1.06143	0.000935896	0.208642	0.68272	-0.770743	0.0960941
ENSMUSG00000002900	Lamb1	12	1.06063	1.88321e-05	0.708522	0.090749	-0.282773	0.466369
ENSMUSG00000030584	Dpf1	7	1.05971	7.02984e-08	0.598026	0.168531	-0.394401	0.190256
ENSMUSG00000028378	Ptgr1	4	1.05941	0.235471	0.0890928	0.892371	-0.900708	0.272694
ENSMUSG00000029366	Dck	5	1.0573	0.000523701	0.121533	0.813933	-0.854823	0.0911086
ENSMUSG00000033059	Pygb	2	1.05488	1.28278e-06	0.139258	0.790629	-0.858073	0.0906758
ENSMUSG00000018899	Irf1	11	1.05426	0.0150548	0.422944	0.373458	-0.554128	0.275753
ENSMUSG00000029804	Herc3	6	1.0539	2.43776e-05	0.417946	0.357985	-0.569794	0.148832
ENSMUSG00000068566	Myadm	7	1.05318	0.0381249	-0.0706993	0.925754	-1.01502	0.12142
ENSMUSG00000063160	Numbl	7	1.05279	0.0039876	-0.111388	0.837997	-1.09847	0.0321015
ENSMUSG00000002341	Ncan	8	1.05278	0.00146328	0.942069	0.107331	-0.046722	0.928523
ENSMUSG00000030682	Cdipt	7	1.05272	0.000355502	0.262646	0.624866	-0.723571	0.155962
ENSMUSG00000020846	Rflnb	11	1.05137	0.109182	0.649206	0.602015	-0.384364	0.67973
ENSMUSG00000047844	Bex4	X	1.05117	0.101542	-0.548665	0.755785	-1.54192	0.146333
ENSMUSG00000006395	Hyi	4	1.0492	0.0732762	-0.118731	0.874467	-1.0811	0.0975892
ENSMUSG00000055780	Usp26	X	1.04783	0.00337507	-0.21953	0.636716	-1.19594	0.0143071
ENSMUSG00000021025	Nfkbia	12	1.0472	0.0657003	0.502338	0.361159	-0.471941	0.402484
ENSMUSG00000021823	Vcl	14	1.04657	3.17159e-05	-0.105921	0.794032	-1.07524	0.00483738
ENSMUSG00000019806	Aig1	10	1.0463	0.00740911	1.14348	0.0638027	0.166863	0.752286
ENSMUSG00000060206	Zfp462	4	1.04583	3.00251e-05	0.972782	0.0315434	-0.0102757	0.978136
ENSMUSG00000037411	Serpine1	5	1.04583	0.0104585	0.270735	0.644645	-0.699431	0.2094
ENSMUSG00000000184	Ccnd2	6	1.0455	3.0753e-05	0.825991	0.13401	-0.157329	0.739491
ENSMUSG00000072964	Bhlhb9	X	1.04357	0.00877789	0.126739	0.834964	-0.846293	0.123033
ENSMUSG00000027359	Slc27a2	2	1.04332	0.0171838	0.00555368	0.99046	-0.978235	0.0367942
ENSMUSG00000009035	Tmem184b	15	1.04278	2.34732e-05	0.111406	0.818427	-0.871506	0.0159098
ENSMUSG00000078435	AU041133	10	1.042	0.0288523	0.124114	0.866633	-0.846849	0.288548
ENSMUSG00000038437	Mllt6	11	1.0413	5.21295e-10	0.0659222	0.911434	-0.900408	0.0985466
ENSMUSG00000020782	Llgl2	11	1.04118	0.00174782	0.21164	0.663477	-0.767489	0.0639872
ENSMUSG00000056596	Trnp1	4	1.03838	0.0661033	0.288124	0.774456	-0.708481	0.379439
ENSMUSG00000031604	Msmo1	8	1.03781	0.0112335	0.43785	0.41477	-0.527521	0.337519
ENSMUSG00000024968	Rcor2	19	1.0377	1.58068e-06	0.12532	0.779474	-0.841002	0.00803635
ENSMUSG00000042525	4933428M09Rik	X	1.03749	0.0449132	1.28537	0.00420759	0.315703	0.514369
ENSMUSG00000045427	Hnrnph2	X	1.03558	0.000174269	0.992935	0.0785249	0.0349924	0.945924
ENSMUSG00000070643	Sox13	1	1.03516	0.0346381	0.254046	0.718492	-0.71636	0.233707
ENSMUSG00000061859	Patj	4	1.03345	3.21384e-06	0.336031	0.49201	-0.618586	0.171866
ENSMUSG00000022763	Aifm3	16	1.03228	0.000500054	0.0486786	0.927107	-0.915569	0.0215124
ENSMUSG00000020889	Nr1d1	11	1.03209	0.00234162	0.0621788	0.904676	-0.900415	0.0378518
ENSMUSG00000074121	Ntf5	7	1.0319	0.233399	0.888098	0.707833	-0.349935	0.814275
ENSMUSG00000037824	Tspan14	14	1.03162	0.00154852	-0.0762293	0.866066	-1.0372	0.0169799
ENSMUSG00000022325	Pop1	15	1.03155	0.000430524	0.149847	0.741744	-0.804588	0.0459693
ENSMUSG00000025764	Jade1	3	1.03147	3.18994e-06	0.0760595	0.859739	-0.884016	0.016452
ENSMUSG00000022673	Mcm4	16	1.03081	1.00934e-08	0.451396	0.378645	-0.503777	0.330842
ENSMUSG00000042498	Radx	X	1.03021	0.0102221	-0.0730209	0.882534	-1.02965	0.0500881
ENSMUSG00000020808	Pimreg	11	1.0298	0.0774752	1.15754	0.117964	0.183963	0.775446
ENSMUSG00000051502	Ufsp1	5	1.02808	0.181246	0.652465	0.366579	-0.329516	0.692616
ENSMUSG00000056602	Fry	5	1.02764	7.52088e-08	1.14595	0.0222292	0.194011	0.621966
ENSMUSG00000037852	Cpe	8	1.02679	0.0106034	1.10676	0.0121923	0.156257	0.750338
ENSMUSG00000037712	Fermt2	14	1.02547	6.68558e-05	0.097274	0.845869	-0.859779	0.0877919
ENSMUSG00000033953	Ppp3r1	11	1.02452	0.0018086	0.649086	0.244261	-0.308308	0.591048
ENSMUSG00000048895	Cdk5r1	11	1.02391	0.0306251	0.176521	0.81099	-0.803384	0.202037
ENSMUSG00000040385	Ppp1ca	19	1.02125	9.57062e-10	0.0295186	0.947733	-0.924789	0.0180486
ENSMUSG00000035397	Klf16	10	1.02095	0.0107711	-0.0471492	0.944458	-1.02831	0.0755087
ENSMUSG00000033434	Gtpbp6	5	1.0206	0.0389343	0.401052	0.429274	-0.557505	0.302913
ENSMUSG00000002983	Relb	7	1.02007	0.0570858	0.220507	0.698763	-0.727501	0.291666
ENSMUSG00000034311	Kif4	X	1.01778	0.000616443	0.245334	0.587667	-0.694463	0.137432
ENSMUSG00000028680	Plk3	4	1.01775	0.163422	-0.205434	0.822742	-1.15091	0.21762
ENSMUSG00000025612	Bach1	16	1.01732	0.0139769	0.176792	0.776876	-0.759807	0.277576
ENSMUSG00000024118	Tedc2	17	1.01644	0.0131793	0.31743	0.552498	-0.628379	0.266107
ENSMUSG00000037306	Man1c1	4	1.01619	0.0428682	-0.496093	0.421457	-1.44178	0.00830221
ENSMUSG00000069045	Ddx3y	Y	1.01526	0.0021507	0.0868131	0.866284	-0.853788	0.109421
ENSMUSG00000036564	Ndrg4	8	1.01507	1.31436e-08	0.219484	0.623167	-0.724416	0.0479446
ENSMUSG00000042035	Igsf3	3	1.01419	4.88532e-06	-0.161567	0.706712	-1.10154	0.00239439
ENSMUSG00000049687	Pheta2	15	1.01367	0.0436326	0.286051	0.824348	-0.703545	0.372921
ENSMUSG00000010663	Fads1	19	1.01335	3.45432e-05	0.507708	0.283235	-0.438462	0.28182
ENSMUSG00000025558	Dock9	14	1.01273	8.61591e-07	0.203338	0.614635	-0.73653	0.0336879
ENSMUSG00000046718	Bst2	8	1.01226	0.300795	-0.0268876	0.968549	-0.947843	0.218172
ENSMUSG00000030802	Bckdk	7	1.01105	0.00100556	0.521329	0.304509	-0.424949	0.333654
ENSMUSG00000046032	Snx12	X	1.01018	0.00441576	-0.128022	0.791385	-1.06924	0.0320339
ENSMUSG00000076437	Selenoh	2	1.01001	5.01426e-06	0.708823	0.164247	-0.240115	0.602645
ENSMUSG00000027340	Slc23a2	2	1.00948	6.84359e-07	0.235349	0.590928	-0.694826	0.0232632
ENSMUSG00000059743	Fdps	3	1.00883	0.0209447	0.0170392	0.976533	-0.909524	0.116126
ENSMUSG00000032724	Abtb2	2	1.00848	0.00553673	0.0748317	0.897946	-0.844161	0.107413
ENSMUSG00000025019	Lcor	19	1.00807	2.36523e-05	0.0022017	0.996221	-0.926732	0.0536951
ENSMUSG00000090273	Prr22	17	1.00672	1.89143e-05	0.991816	0.0461249	0.0516049	0.908222
ENSMUSG00000036745	Ttll7	3	1.0063	1.35269e-07	0.591765	0.207277	-0.341454	0.31103
ENSMUSG00000055447	Cd47	16	1.00599	0.0104809	-0.109714	0.828702	-1.03844	0.0326371
ENSMUSG00000060671	Atp8b2	3	1.00589	1.49569e-07	0.973258	0.0527988	0.0487842	0.920231
ENSMUSG00000050846	Zfp623	15	1.0053	0.0275318	0.222254	0.662618	-0.706081	0.141808
ENSMUSG00000021194	Chga	12	1.00435	0.00945568	0.67448	0.169988	-0.256343	0.599894
ENSMUSG00000031311	Nono	X	1.00295	0.000451431	0.149425	0.760272	-0.781097	0.0501047
ENSMUSG00000071076	Jund	8	0.999642	1.25733e-05	0.43448	0.398234	-0.494603	0.337565
ENSMUSG00000006442	Srm	4	0.998787	2.62554e-06	0.589836	0.290453	-0.335175	0.4582
ENSMUSG00000050530	Fam171a1	2	0.996903	0.0327494	-0.154247	0.759774	-1.08345	0.0399603
ENSMUSG00000071537	Klrg2	6	0.996487	0.12374	0.527819	0.543469	-0.414671	0.566897
ENSMUSG00000031245	Hmgn5	X	0.996096	0.0922452	0.548395	0.352007	-0.35673	0.584341
ENSMUSG00000070436	Serpinh1	7	0.99587	0.17931	-0.541565	0.417444	-1.44678	0.0359116
ENSMUSG00000031232	Magt1	X	0.995071	0.0476482	0.0383523	0.939025	-0.881657	0.0898905
ENSMUSG00000005533	Igf1r	7	0.994707	1.21072e-10	0.174832	0.672013	-0.748591	0.00775466
ENSMUSG00000034555	Tex16	X	0.993633	0.122599	-0.383103	0.368013	-1.30729	0.0136586
ENSMUSG00000028603	Scp2	4	0.993199	0.00199799	0.38622	0.448798	-0.538979	0.251384
ENSMUSG00000041957	Pkp2	16	0.993155	0.000374873	0.459189	0.434319	-0.480026	0.268887
ENSMUSG00000020629	Adi1	12	0.993115	0.0217419	0.231758	0.668417	-0.695091	0.153483
ENSMUSG00000025261	Huwe1	X	0.992801	0.00572521	0.0720328	0.852502	-0.849716	0.019401
ENSMUSG00000029710	Ephb4	5	0.992514	0.00460101	0.195653	0.693146	-0.718007	0.0769518
ENSMUSG00000079513	4932429P05Rik	X	0.992468	0.0333033	1.2106	0.0421376	0.315016	0.571644
ENSMUSG00000037499	Nenf	1	0.992419	0.494308	0.852198	0.360609	-0.0789515	0.941282
ENSMUSG00000040749	Siah1b	X	0.992167	0.000225752	0.534518	0.407652	-0.356745	0.483507
ENSMUSG00000025265	Fgd1	X	0.990455	0.0871199	-0.548298	0.394647	-1.46728	0.0153698
ENSMUSG00000074364	Ehd2	7	0.990366	0.0760569	0.923317	0.220402	-0.0110688	0.986173
ENSMUSG00000031367	Ap1s2	X	0.989832	0.118991	-0.0976194	0.871727	-1.01845	0.0850849
ENSMUSG00000029313	Aff1	5	0.989215	0.0026366	-0.016559	0.981027	-0.956004	0.0984506
ENSMUSG00000024143	Rhoq	17	0.989184	0.0777868	0.559705	0.826188	-0.0224495	0.985939
ENSMUSG00000026734	4921504E06Rik	2	0.988875	0.000123912	1.12807	0.00860723	0.220801	0.505933
ENSMUSG00000010660	Plcd1	9	0.988515	0.00614298	0.210907	0.644239	-0.693242	0.0722226
ENSMUSG00000037369	Kdm6a	X	0.987806	0.00449305	-0.303869	0.533513	-1.2128	0.0151208
ENSMUSG00000039529	Atp8b1	18	0.987792	2.4221e-05	1.07119	0.0476948	0.147406	0.714312
ENSMUSG00000032252	Glce	9	0.987462	1.96416e-05	0.24074	0.58593	-0.664696	0.111846
ENSMUSG00000055745	Rtl6	15	0.987117	8.39685e-34	0.902819	0.174353	-0.0788284	0.814226
ENSMUSG00000027715	Ccna2	3	0.986972	8.73119e-08	0.435553	0.359235	-0.479405	0.284934
ENSMUSG00000000409	Lck	4	0.986521	0.00829707	0.778376	0.266666	-0.175124	0.749845
ENSMUSG00000000708	Kat2b	17	0.986338	0.00154741	1.16809	0.0607198	0.259086	0.646647
ENSMUSG00000021377	Dek	13	0.986115	2.00039e-10	0.236267	0.636043	-0.674212	0.15977
ENSMUSG00000022240	Ctnnd2	15	0.985639	0.0116551	0.265025	0.635887	-0.652265	0.246574
ENSMUSG00000030064	Frmd4b	6	0.98552	0.0013623	0.149514	0.839081	-0.76397	0.163172
ENSMUSG00000041037	Irgq	7	0.984868	0.00413308	1.18642	0.166216	0.287642	0.628893
ENSMUSG00000036893	Ehmt1	2	0.984479	1.1266e-06	0.469604	0.326493	-0.436356	0.339932
ENSMUSG00000022443	Myh9	15	0.984264	6.38179e-07	0.0542236	0.904845	-0.853945	0.0591064
ENSMUSG00000000275	Trim25	11	0.983907	0.0130038	0.411159	0.389766	-0.496021	0.261339
ENSMUSG00000074704	Rad21l	2	0.983119	0.0353468	-0.006695	0.988741	-0.908191	0.158829
ENSMUSG00000027298	Tyro3	2	0.983032	0.00052499	-0.119431	0.800957	-1.02383	0.00552085
ENSMUSG00000024170	Telo2	17	0.982195	1.64128e-05	0.417789	0.395768	-0.481177	0.240561
ENSMUSG00000015749	Anp32e	3	0.981096	9.03725e-06	0.506059	0.295329	-0.400872	0.35881
ENSMUSG00000031490	Eif4ebp1	8	0.981063	0.0168512	-0.767537	0.244556	-1.65649	0.00173675
ENSMUSG00000036551	Akap14	X	0.980889	0.0219852	1.27832	0.0104553	0.377368	0.438501
ENSMUSG00000002058	Unc119	11	0.978662	0.00593503	0.343742	0.552661	-0.553905	0.316066
ENSMUSG00000022178	Ajuba	14	0.978066	0.0203391	-0.0984321	0.845714	-1.00327	0.067795
ENSMUSG00000045763	Basp1	15	0.977965	0.134005	0.337118	0.710886	-0.52727	0.484234
ENSMUSG00000028402	Mpdz	4	0.977952	1.07462e-05	-0.00195041	0.996313	-0.905992	0.00733809
ENSMUSG00000034875	Nudt19	7	0.977349	0.0456386	-0.105052	0.872407	-0.976926	0.0891117
ENSMUSG00000028082	Sh3d19	3	0.977013	0.0104546	0.770362	0.226838	-0.169019	0.774948
ENSMUSG00000026860	Sh3glb2	2	0.975845	0.000225865	0.187153	0.658511	-0.714685	0.0448284
ENSMUSG00000045248	Med26	8	0.975764	3.8767e-36	0.414052	0.283941	-0.491206	0.0228386
ENSMUSG00000074480	Mex3a	3	0.975708	9.24561e-06	0.219427	0.666394	-0.689094	0.0970486
ENSMUSG00000019461	Plscr3	11	0.975468	0.0847996	0.320846	0.620735	-0.588587	0.295332
ENSMUSG00000034659	Tmem109	19	0.974622	0.0306802	0.817425	0.201174	-0.0580573	0.917405
ENSMUSG00000019943	Atp2b1	10	0.973489	1.11309e-05	0.233762	0.569269	-0.662146	0.0750683
ENSMUSG00000006585	Cdt1	8	0.972893	0.000930939	0.544656	0.311745	-0.355886	0.535702
ENSMUSG00000043384	Gprasp1	X	0.972435	0.00496704	-0.106794	0.81702	-1.00209	0.017851
ENSMUSG00000041096	Tspyl2	X	0.972335	0.011594	-0.295145	0.512495	-1.18666	0.0149743
ENSMUSG00000053279	Aldh1a1	19	0.971542	0.0630883	0.358883	0.510536	-0.538942	0.386659
ENSMUSG00000017390	Aldoc	11	0.969663	0.026595	0.866077	0.0843006	-0.0298893	0.950328
ENSMUSG00000038175	Mylip	13	0.969	0.10576	0.571845	0.337224	-0.311145	0.604293
ENSMUSG00000031103	Elf4	X	0.968547	0.00405782	-0.311889	0.561734	-1.20012	0.00923086
ENSMUSG00000048701	Ccdc6	10	0.96802	1.24201e-08	0.164799	0.694657	-0.729573	0.0203841
ENSMUSG00000044150	Bclaf3	X	0.96724	0.000395801	-0.144457	0.732362	-1.03016	0.0111032
ENSMUSG00000023092	Fhl1	X	0.967052	0.0507063	0.356295	0.54376	-0.559164	0.287718
ENSMUSG00000024948	Map4k2	19	0.966469	1.19425e-05	0.404259	0.425481	-0.488226	0.310884
ENSMUSG00000021286	Zfyve21	12	0.964878	0.0622308	0.355176	0.545503	-0.537178	0.436592
ENSMUSG00000028766	Alpl	4	0.96445	0.114716	0.341285	0.568647	-0.551287	0.398792
ENSMUSG00000009628	Tex15	8	0.963722	0.0732762	0.140454	0.747518	-0.746746	0.147296
ENSMUSG00000027242	Wdr76	2	0.963193	0.00368078	-0.339549	0.526063	-1.22584	0.0169925
ENSMUSG00000035725	Prkx	X	0.963163	0.0252221	-0.0347001	0.955398	-0.93809	0.0870574
ENSMUSG00000025323	Sp4	12	0.963083	0.000311311	-0.29048	0.592285	-1.17524	0.0362949
ENSMUSG00000036098	Myrf	19	0.962975	8.65582e-05	0.0143685	0.975077	-0.868689	0.0235794
ENSMUSG00000048047	Zbtb33	X	0.96291	0.00494387	0.144253	0.806976	-0.737971	0.229827
ENSMUSG00000017550	Atad5	11	0.962806	0.0834669	-0.214677	0.66444	-1.10321	0.0572307
ENSMUSG00000035929	H2-Q4	17	0.962292	0.157482	0.149789	0.843898	-0.71062	0.309667
ENSMUSG00000010048	Ifrd2	9	0.961733	0.00279929	0.417706	0.422899	-0.470166	0.30444
ENSMUSG00000003032	Klf4	4	0.961153	2.66498e-15	-0.108035	0.85288	-1.01346	0.00515731
ENSMUSG00000029767	Calu	6	0.960543	2.66299e-08	0.36844	0.377417	-0.516836	0.141835
ENSMUSG00000040848	Sft2d2	1	0.959175	0.0257932	-0.191216	0.73097	-1.07129	0.0423571
ENSMUSG00000036902	Neto2	8	0.957777	0.000350869	0.0928691	0.867151	-0.77934	0.182554
ENSMUSG00000025277	Abhd6	14	0.957723	0.193576	-0.0652703	0.918707	-0.957619	0.136886
ENSMUSG00000037295	Ldlrap1	4	0.957105	0.00942079	0.451807	0.403561	-0.444303	0.328561
ENSMUSG00000000037	Scml2	X	0.956762	0.0288633	-0.0552143	0.886694	-0.940755	0.0226452
ENSMUSG00000022350	Washc5	15	0.956125	1.88321e-05	0.0654887	0.878237	-0.818286	0.0136044
ENSMUSG00000030101	Sumf1	6	0.956084	0.0304319	0.139786	0.812461	-0.747291	0.143313
ENSMUSG00000030443	Zfp583	7	0.955676	0.110247	-0.46746	0.432139	-1.34646	0.0207025
ENSMUSG00000033792	Atp7a	X	0.95533	0.0265421	0.0288969	0.9496	-0.856661	0.098808
ENSMUSG00000031352	Hccs	X	0.954104	0.000731362	0.5521	0.284282	-0.322007	0.534396
ENSMUSG00000021913	Ogdhl	14	0.95226	0.00268835	0.275312	0.541467	-0.611755	0.107458
ENSMUSG00000031422	Morf4l2	X	0.951996	0.00180794	-0.0177024	0.97607	-0.895212	0.105498
ENSMUSG00000012042	4930579F01Rik	3	0.95174	1.49569e-07	1.66935	0.000274431	0.801559	0.0137746
ENSMUSG00000032263	Bckdhb	9	0.951496	0.217556	0.568569	0.269631	-0.317564	0.602896
ENSMUSG00000023460	Rab12	17	0.948549	0.0976973	0.276237	0.724315	-0.631021	0.350785
ENSMUSG00000042515	Pwwp3b	X	0.948022	0.115603	-0.341153	0.436589	-1.21507	0.0180965
ENSMUSG00000053211	Zfy1	Y	0.947691	0.0349842	0.189408	0.792069	-0.694509	0.345409
ENSMUSG00000032527	Pccb	9	0.947365	0.139778	0.191608	0.71286	-0.690865	0.186134
ENSMUSG00000007279	Scube2	7	0.947171	0.00924693	0.563667	0.227601	-0.317193	0.443244
ENSMUSG00000022359	Wdyhv1	15	0.946566	0.0252438	0.0557895	0.926647	-0.810434	0.128332
ENSMUSG00000020142	Slc1a4	11	0.945811	0.0883128	0.664593	0.295717	-0.214609	0.732832
ENSMUSG00000024070	Prkd3	17	0.945698	0.0208542	0.12367	0.786905	-0.756608	0.0812862
ENSMUSG00000042558	Adprhl2	4	0.944886	0.00426679	0.192682	0.705494	-0.677341	0.0942214
ENSMUSG00000008682	Rpl10	X	0.944017	0.000116873	0.56289	0.518057	-0.307931	0.817163
ENSMUSG00000029869	Ephb6	6	0.942692	0.11861	-0.089844	0.923277	-0.895178	0.239454
ENSMUSG00000038418	Egr1	18	0.942661	7.25994e-07	0.696932	0.200119	-0.167259	0.635522
ENSMUSG00000021400	Wrnip1	13	0.942348	6.47188e-05	0.369763	0.397919	-0.508495	0.10557
ENSMUSG00000021395	Spin1	13	0.942346	1.03434e-07	0.36958	0.447288	-0.504997	0.231996
ENSMUSG00000019831	Wasf1	10	0.941912	1.34042e-06	0.225416	0.61183	-0.638406	0.0522043
ENSMUSG00000036591	Arhgap21	2	0.941886	0.00015199	-0.145877	0.777308	-1.01599	0.0520307
ENSMUSG00000051257	Trap1a	X	0.941372	0.027932	-0.0366204	0.932677	-0.920307	0.0311125
ENSMUSG00000026972	Arrdc1	2	0.940945	0.0226656	0.332428	0.520645	-0.550601	0.222027
ENSMUSG00000031378	Abcd1	X	0.940687	0.00670976	-0.11975	0.797635	-0.980987	0.037444
ENSMUSG00000003809	Gcdh	8	0.94028	0.0570905	0.268467	0.646077	-0.605248	0.257279
ENSMUSG00000033285	Wdr3	3	0.939791	3.34091e-08	0.263782	0.527795	-0.603386	0.0578885
ENSMUSG00000002028	Kmt2a	9	0.939653	0.0198379	0.113096	0.830738	-0.751366	0.188258
ENSMUSG00000026192	Atic	1	0.939447	4.43349e-06	0.227506	0.679075	-0.644863	0.279701
ENSMUSG00000068522	Aard	15	0.939312	0.0537655	0.393781	0.457968	-0.468129	0.452189
ENSMUSG00000070371	Prss36	7	0.939233	0.173829	0.287498	0.672327	-0.577578	0.4012
ENSMUSG00000020923	Ubtf	11	0.939124	2.18051e-07	0.0653867	0.872907	-0.797357	0.0159473
ENSMUSG00000055723	Rras2	7	0.938847	0.00403821	0.398084	0.482369	-0.48146	0.288206
ENSMUSG00000038777	Sema6c	3	0.938095	0.0353376	0.0399679	0.941406	-0.819772	0.0936863
ENSMUSG00000032526	Ss18l2	9	0.938094	0.00420981	0.816227	0.156686	-0.0358787	0.943457
ENSMUSG00000032855	Pkd1	17	0.938025	7.79796e-27	0.473505	0.341707	-0.390356	0.388027
ENSMUSG00000043733	Ptpn11	5	0.937623	3.43096e-07	0.0516252	0.914739	-0.797949	0.0469694
ENSMUSG00000024236	Svil	18	0.937144	0.000164935	0.253396	0.619689	-0.600708	0.15155
ENSMUSG00000028030	Tbck	3	0.936745	0.00713283	-0.149913	0.765004	-1.007	0.0710717
ENSMUSG00000070471	Erich6	3	0.936445	9.02623e-07	0.998938	0.0191564	0.130031	0.711492
ENSMUSG00000005718	Tfap4	16	0.936017	0.0781498	0.102625	0.84417	-0.77338	0.128947
ENSMUSG00000024533	Spire1	18	0.935762	0.000114428	-3.1462e-05	0.999954	-0.851964	0.092963
ENSMUSG00000044167	Foxo1	3	0.935616	6.12134e-07	0.382862	0.419834	-0.48512	0.187326
ENSMUSG00000062373	Tmem65	15	0.935569	8.36186e-05	0.554977	0.372358	-0.310401	0.430944
ENSMUSG00000038235	F11r	1	0.934607	0.000231615	0.373078	0.393308	-0.491006	0.199448
ENSMUSG00000007891	Ctsd	7	0.934256	2.71888e-05	0.195327	0.652273	-0.663581	0.114765
ENSMUSG00000026426	Arl8a	1	0.934227	0.0370026	0.230794	0.65783	-0.631609	0.257373
ENSMUSG00000002688	Prkd1	12	0.933899	0.114206	0.719378	0.189008	-0.152965	0.791005
ENSMUSG00000024997	Prdx3	19	0.933211	0.294429	0.279449	0.709689	-0.559712	0.518348
ENSMUSG00000031432	Prps1	X	0.932455	0.00583932	0.190137	0.732196	-0.66735	0.227046
ENSMUSG00000032657	Fam189b	3	0.931899	0.0745551	0.751553	0.48148	-0.13396	0.897419
ENSMUSG00000038319	Kcnh2	5	0.931514	0.00356288	0.653253	0.240675	-0.213595	0.662569
ENSMUSG00000040488	Ltbp4	7	0.931479	0.0135826	0.945629	0.190167	0.0769876	0.895545
ENSMUSG00000057541	Pus7	5	0.931323	0.000554542	0.132288	0.782443	-0.720842	0.130069
ENSMUSG00000029754	Dlx6	6	0.930866	0.199198	1.17441	0.214085	0.302883	0.708492
ENSMUSG00000031194	4931400O07Rik	X	0.930855	0.409949	1.11949	0.134572	0.255563	0.763003
ENSMUSG00000028080	Lrba	3	0.930527	0.0237819	0.0414706	0.917153	-0.819909	0.0407492
ENSMUSG00000013629	Cad	5	0.930053	1.10565e-16	0.0535306	0.914727	-0.812748	0.0970463
ENSMUSG00000025630	Hprt	X	0.929933	0.00736398	0.067944	0.897995	-0.788944	0.176555
ENSMUSG00000001127	Araf	X	0.929687	0.0147094	0.414835	0.436375	-0.444213	0.371018
ENSMUSG00000032366	Tpm1	9	0.929331	0.00268522	0.218742	0.692949	-0.629026	0.184999
ENSMUSG00000026193	Fn1	1	0.9292	0.0192037	0.167223	0.690042	-0.692894	0.114935
ENSMUSG00000019774	Mtrf1l	10	0.929001	0.111443	-0.0250243	0.963641	-0.862777	0.110411
ENSMUSG00000035476	Tab3	X	0.928988	0.00114355	-0.136534	0.759457	-0.984448	0.0312943
ENSMUSG00000033615	Cplx1	5	0.928858	0.0385413	1.85095	0.0417289	1.04624	0.125713
ENSMUSG00000020810	Cygb	11	0.928375	0.0359666	0.709021	0.520138	-0.19453	0.782673
ENSMUSG00000034006	Pqlc1	18	0.928248	0.0193859	-0.712567	0.246819	-1.55861	0.014883
ENSMUSG00000016409	Nkap	X	0.928184	0.0623739	0.129497	0.831487	-0.739817	0.154242
ENSMUSG00000036639	Nudt1	5	0.926937	0.000107767	1.02945	0.0827172	0.174262	0.780303
ENSMUSG00000030091	Nup210	6	0.926392	1.39832e-05	0.0862249	0.830437	-0.766941	0.0442782
ENSMUSG00000026697	Myoc	1	0.926272	0.0206145	0.595078	0.509118	-0.286093	0.679979
ENSMUSG00000002010	Idh3g	X	0.926269	0.0275705	0.0422983	0.925792	-0.812496	0.0682886
ENSMUSG00000024014	Pim1	17	0.926161	7.37075e-06	0.422331	0.329271	-0.433456	0.172609
ENSMUSG00000021294	Kif26a	12	0.926034	0.0030263	-0.0319327	0.953537	-0.900355	0.0358905
ENSMUSG00000038080	Kdm1b	13	0.925408	0.000596065	0.385676	0.46979	-0.463895	0.373051
ENSMUSG00000042348	Arl15	13	0.925055	0.0504061	-0.0449492	0.949961	-0.917138	0.157433
ENSMUSG00000031146	Plp2	X	0.924929	0.345455	0.205342	0.854472	-0.652823	0.560698
ENSMUSG00000025151	Maged1	X	0.924705	4.71408e-09	0.135035	0.763798	-0.713071	0.0833432
ENSMUSG00000034708	Grn	11	0.92466	0.0170678	0.0283227	0.947155	-0.829997	0.0498973
ENSMUSG00000041718	Alg13	X	0.922355	0.0349542	0.609722	0.147536	-0.244401	0.57752
ENSMUSG00000004451	Ralb	1	0.922296	0.00210643	0.651228	0.322263	-0.230016	0.648557
ENSMUSG00000032609	Klhdc8b	9	0.918558	5.802e-05	1.39824	0.0725251	0.562994	0.294382
ENSMUSG00000044641	Pard6b	2	0.918229	0.0232177	0.194702	0.755549	-0.650755	0.359509
ENSMUSG00000056300	Zfp981	4	0.915386	7.37662e-09	0.102073	0.899195	-0.73982	0.101329
ENSMUSG00000048232	Fbxo10	4	0.914334	0.00304875	0.155278	0.741138	-0.693702	0.108619
ENSMUSG00000003198	Zfp959	17	0.912891	0.197935	0.377204	0.692141	-0.40965	0.644865
ENSMUSG00000031134	Rbmx	X	0.912667	0.183272	-0.0673461	0.909992	-0.900422	0.263974
ENSMUSG00000025608	Podxl	6	0.911004	0.04939	0.00448612	0.994256	-0.824622	0.174801
ENSMUSG00000005373	Mlxipl	5	0.909738	0.0266739	0.460135	0.46005	-0.382036	0.574219
ENSMUSG00000029455	Aldh2	5	0.90972	0.0332585	0.358862	0.408879	-0.480335	0.314142
ENSMUSG00000038721	Hoxb7	11	0.90938	0.14002	1.13318	0.703792	0.183842	0.900755
ENSMUSG00000038524	Fchsd1	18	0.908977	0.00428025	-0.0896906	0.852935	-0.933107	0.0118141
ENSMUSG00000050212	Eva1b	4	0.908672	0.267998	-0.141959	0.816819	-0.992328	0.227968
ENSMUSG00000040321	Zfp770	2	0.908399	1.15377e-15	0.490654	0.28008	-0.336579	0.187781
ENSMUSG00000053178	Mterf1b	5	0.908081	0.132698	1.29136	0.0574365	0.454836	0.547492
ENSMUSG00000022462	Slc38a2	15	0.907524	0.00090149	0.0818655	0.85691	-0.756198	0.0502147
ENSMUSG00000003665	Has1	17	0.907482	0.00848327	0.91178	0.0778578	0.0763715	0.881506
ENSMUSG00000026278	Bok	1	0.906918	0.349948	1.00271	0.620081	0.166702	0.896593
ENSMUSG00000040424	Hipk4	7	0.906729	1.123e-07	0.66009	0.153001	-0.173265	0.659774
ENSMUSG00000022528	Hes1	16	0.905168	0.0868582	0.426041	0.627179	-0.4067	0.605919
ENSMUSG00000031565	Fgfr1	8	0.904832	0.0146143	0.177129	0.718757	-0.657822	0.124997
ENSMUSG00000037905	Bri3bp	5	0.904795	0.000174025	-0.17657	0.699465	-1.00966	0.00369974
ENSMUSG00000037706	Cd81	7	0.904605	0.00117368	0.385677	0.428264	-0.451848	0.346834
ENSMUSG00000028127	Abcd3	3	0.903503	0.027072	0.185718	0.695508	-0.65021	0.203563
ENSMUSG00000031661	Nkd1	8	0.903403	0.0457524	0.311404	0.635395	-0.534295	0.394424
ENSMUSG00000023262	Acy1	9	0.90314	0.122028	0.249492	0.665849	-0.578267	0.383604
ENSMUSG00000022636	Alcam	16	0.902953	0.0170125	0.344845	0.499559	-0.483285	0.323932
ENSMUSG00000028032	Papss1	3	0.901872	0.00576544	0.204627	0.671262	-0.630496	0.183436
ENSMUSG00000028988	Ctnnbip1	4	0.901769	0.00394786	0.669289	0.435138	-0.199698	0.760258
ENSMUSG00000020661	Dnmt3a	12	0.901642	2.2288e-06	-0.00333349	0.993956	-0.836131	0.00981108
ENSMUSG00000071547	Nt5dc2	14	0.900595	2.44526e-05	0.266326	0.597569	-0.569191	0.232858
ENSMUSG00000032898	Fbxo21	5	0.899686	9.60692e-08	0.252465	0.61239	-0.571527	0.247837
ENSMUSG00000000078	Klf6	13	0.899034	0.0525635	0.57327	0.525735	-0.255287	0.725574
ENSMUSG00000018659	Pnpo	11	0.89878	0.241765	-0.181834	0.78369	-0.996479	0.156008
ENSMUSG00000029676	Pot1a	6	0.898178	0.00219053	-0.215823	0.68675	-1.03939	0.00940859
ENSMUSG00000000838	Fmr1	X	0.898107	0.127298	-0.285678	0.481534	-1.10862	0.0273004
ENSMUSG00000001604	Tcea3	4	0.897879	0.408451	-0.831682	0.240605	-1.67973	0.0543852
ENSMUSG00000037750	Fam222b	11	0.897435	9.09814e-15	0.156351	0.742176	-0.690009	0.0108458
ENSMUSG00000019979	Apaf1	10	0.897265	0.00128754	0.0549948	0.901525	-0.76687	0.0516188
ENSMUSG00000051510	Mafg	11	0.897199	2.00087e-05	-0.0491845	0.940072	-0.872573	0.125859
ENSMUSG00000043929	Klhl15	X	0.895956	0.00226172	0.233248	0.625221	-0.581609	0.199199
ENSMUSG00000060681	Slc9a6	X	0.894493	0.00137634	0.0352386	0.933149	-0.781879	0.0454071
ENSMUSG00000033735	Spr	6	0.894105	0.0848935	0.347603	0.589374	-0.487698	0.417117
ENSMUSG00000031934	Panx1	9	0.893964	0.0678582	-0.151189	0.787218	-0.97372	0.0622813
ENSMUSG00000042473	Tbc1d8b	X	0.893709	0.0325937	-0.540776	0.291584	-1.36101	0.018107
ENSMUSG00000062949	Atp11c	X	0.893214	0.11084	-0.0722198	0.8634	-0.892378	0.0667425
ENSMUSG00000018143	Mafk	5	0.892768	0.00174782	-0.437388	0.4944	-1.24628	0.015164
ENSMUSG00000029575	Mmab	5	0.8924	0.0184442	0.765531	0.201464	-0.0487213	0.923964
ENSMUSG00000031156	Slc35a2	X	0.892355	0.0864022	-0.231465	0.716013	-1.06671	0.057408
ENSMUSG00000028969	Cdk5	5	0.891478	0.0403459	0.182889	0.714377	-0.633255	0.228397
ENSMUSG00000034998	Foxn2	17	0.891431	8.54661e-05	0.0211866	0.966797	-0.798333	0.0323258
ENSMUSG00000055493	Epm2a	10	0.890834	0.0328693	-0.275948	0.656449	-1.08448	0.0335876
ENSMUSG00000039741	Bahcc1	11	0.890667	4.11591e-07	0.147681	0.729632	-0.665545	0.03759
ENSMUSG00000056204	Pgpep1	8	0.888741	0.0665075	0.413145	0.536781	-0.394836	0.548004
ENSMUSG00000037568	Vash2	1	0.888409	4.1059e-09	0.395901	0.444246	-0.437189	0.255339
ENSMUSG00000031451	Gas6	8	0.888332	0.0841412	-1.02871	0.0351943	-1.85194	0.000523691
ENSMUSG00000020668	Kif3c	12	0.887715	0.0072973	1.00724	0.183707	0.186732	0.722493
ENSMUSG00000030168	Adipor2	6	0.887468	4.52917e-11	0.515624	0.301896	-0.304395	0.368096
ENSMUSG00000032850	Rnft2	5	0.88746	9.64926e-05	-0.211559	0.728268	-1.02249	0.0650314
ENSMUSG00000030036	Mogs	6	0.887092	1.46503e-10	0.389283	0.359783	-0.42482	0.211324
ENSMUSG00000032349	Elovl5	9	0.886306	0.00280553	0.36696	0.392734	-0.443017	0.20153
ENSMUSG00000033909	Usp36	11	0.88608	9.92089e-08	-0.145513	0.749209	-0.958226	0.00363194
ENSMUSG00000057666	Gapdh	6	0.885939	3.71688e-09	0.619369	0.593133	-0.045398	0.936364
ENSMUSG00000079508	Apoo	X	0.88515	0.396425	-0.280826	0.921617	-1.30521	0.435631
ENSMUSG00000067889	Sptbn2	19	0.885138	5.56139e-07	0.30891	0.457351	-0.495243	0.100484
ENSMUSG00000073177	Gm773	X	0.885117	0.116548	0.504941	0.454763	-0.296183	0.622949
ENSMUSG00000031349	Nsdhl	X	0.884628	0.205765	0.322505	0.612102	-0.513193	0.438003
ENSMUSG00000032312	Csk	9	0.884545	0.00133868	-0.145999	0.771115	-0.959748	0.0250256
ENSMUSG00000027195	Hsd17b12	2	0.884135	0.000331508	0.170257	0.696458	-0.639988	0.0651027
ENSMUSG00000028633	Ctps	4	0.883751	5.82029e-09	0.135028	0.776958	-0.675403	0.13085
ENSMUSG00000024640	Psat1	19	0.883655	0.000124629	0.349157	0.454905	-0.462943	0.264845
ENSMUSG00000049439	Cyp20a1	1	0.883002	0.216582	-0.202985	0.737901	-1.03214	0.119828
ENSMUSG00000006494	Pdk1	2	0.882913	0.0530678	0.465727	0.415102	-0.359623	0.494104
ENSMUSG00000026641	Usf1	1	0.882785	0.0074169	0.105518	0.866338	-0.703275	0.275153
ENSMUSG00000024743	Syt7	19	0.882044	0.00337523	-0.162895	0.770409	-0.980343	0.0563488
ENSMUSG00000035885	Cox8a	19	0.881692	0.0026366	0.586872	0.209682	-0.234458	0.611894
ENSMUSG00000004936	Map2k1	9	0.880795	0.000117024	0.202396	0.64006	-0.601694	0.0900229
ENSMUSG00000034781	Gna11	10	0.880397	1.09006e-28	0.443302	0.298652	-0.371392	0.237454
ENSMUSG00000019590	Cyb561	11	0.879962	1.80171e-09	0.296469	0.514082	-0.500262	0.0727392
ENSMUSG00000031706	Rfx1	8	0.879677	6.94242e-10	0.252952	0.596015	-0.550584	0.119861
ENSMUSG00000031333	Abcb7	X	0.879068	0.0253508	0.0580835	0.901613	-0.750736	0.138345
ENSMUSG00000004610	Etfb	7	0.878387	0.332448	0.0987171	0.832937	-0.711958	0.23914
ENSMUSG00000022179	4931414P19Rik	14	0.878253	0.108844	0.283532	0.705194	-0.539405	0.401229
ENSMUSG00000069053	Uba1y	Y	0.877796	7.04131e-05	0.185818	0.701284	-0.616012	0.224983
ENSMUSG00000003541	Ier3	17	0.877534	0.274294	1.20688	0.203879	0.372851	0.666438
ENSMUSG00000074269	Rec114	9	0.877476	0.171234	0.287093	0.642517	-0.52942	0.441493
ENSMUSG00000017386	Traf4	11	0.877241	0.010694	-0.00913664	0.986485	-0.827085	0.0626356
ENSMUSG00000003992	Ssbp2	13	0.877141	0.0244174	0.40695	0.429519	-0.40773	0.350326
ENSMUSG00000045071	E130308A19Rik	4	0.876573	0.00333349	0.188127	0.718593	-0.616662	0.211251
ENSMUSG00000026456	Cyb5r1	1	0.87557	0.0335309	0.171956	0.719595	-0.631989	0.190981
ENSMUSG00000033597	Caskin1	17	0.875406	0.000348166	-0.238496	0.688265	-1.03415	0.0633083
ENSMUSG00000002059	Rab34	11	0.874741	0.00943182	-0.15343	0.767345	-0.968225	0.0218653
ENSMUSG00000060862	Zbtb40	4	0.874212	2.7844e-16	0.231227	0.637354	-0.56921	0.158729
ENSMUSG00000032374	Plod2	9	0.872719	0.00259095	0.411398	0.410954	-0.386556	0.432607
ENSMUSG00000000628	Hk2	6	0.872191	0.0130372	0.0600178	0.901078	-0.745722	0.144434
ENSMUSG00000053742	Gm5114	7	0.872005	0.00999035	1.79082	0.0283907	1.01433	0.18669
ENSMUSG00000049719	Prss46	9	0.871973	2.27827e-09	1.15942	0.00594375	0.356538	0.279946
ENSMUSG00000028412	Slc44a1	4	0.87195	0.0744289	0.0405134	0.937516	-0.751772	0.132658
ENSMUSG00000034591	Slc41a2	10	0.871824	1.49971e-05	0.242604	0.569995	-0.551488	0.0835816
ENSMUSG00000042417	Ccno	13	0.869985	0.0257853	0.615333	0.432329	-0.149012	0.807001
ENSMUSG00000046169	Adamts6	13	0.867973	0.0381249	0.133777	0.840883	-0.667319	0.337537
ENSMUSG00000025862	Stag2	X	0.866936	0.00025963	0.245572	0.562012	-0.543613	0.158861
ENSMUSG00000026458	Ppfia4	1	0.866658	1.24602e-05	0.395785	0.50923	-0.40423	0.528931
ENSMUSG00000024007	Ppil1	17	0.866502	1.67985e-06	-0.0148178	0.973125	-0.813319	0.0244814
ENSMUSG00000035835	Plppr3	10	0.866338	0.0180689	0.508903	0.380002	-0.300687	0.5794
ENSMUSG00000073007	Tent5d	X	0.865515	0.00274358	-0.678275	0.392336	-1.39765	0.0184882
ENSMUSG00000032281	Acsbg1	9	0.864411	0.0830981	0.445715	0.343537	-0.34717	0.5248
ENSMUSG00000016477	E2f3	13	0.861249	0.0384051	0.162274	0.800654	-0.651947	0.23297
ENSMUSG00000007207	Stx1a	5	0.860627	0.197035	0.386423	0.562403	-0.411192	0.587212
ENSMUSG00000031095	Cul4b	X	0.860625	7.39411e-08	0.444012	0.273982	-0.340945	0.280657
ENSMUSG00000034673	Pbx2	17	0.860408	3.71179e-05	0.00367874	0.993305	-0.787307	0.0185071
ENSMUSG00000021361	Tmem14c	13	0.860024	0.0446664	0.257646	0.639237	-0.528068	0.370685
ENSMUSG00000030122	Ptms	6	0.859411	0.0021941	-0.0656293	0.896055	-0.851159	0.0536064
ENSMUSG00000004665	Cnn2	10	0.859405	0.171383	0.581138	0.529958	-0.248687	0.780356
ENSMUSG00000051319	Mtln	2	0.858934	0.099723	0.458854	0.429386	-0.330477	0.611821
ENSMUSG00000020536	Llgl1	11	0.858869	1.1702e-07	0.210419	0.655129	-0.58694	0.188562
ENSMUSG00000055866	Per2	1	0.858633	0.000747704	0.560385	0.262183	-0.233958	0.607507
ENSMUSG00000035769	Xylb	9	0.857836	0.0894295	0.766891	0.141293	-0.019695	0.973746
ENSMUSG00000024423	Impact	18	0.857491	0.0187958	-0.0943678	0.892793	-0.867041	0.185939
ENSMUSG00000031381	Piga	X	0.857383	0.00692098	-0.0431384	0.932796	-0.825947	0.0465603
ENSMUSG00000056692	Ilrun	17	0.856935	1.2426e-14	0.0684128	0.870025	-0.714789	0.00222644
ENSMUSG00000030551	Nr2f2	7	0.856621	7.12732e-05	0.573996	0.385251	-0.200293	0.613971
ENSMUSG00000035967	Ints6l	X	0.85661	0.0546868	-0.541029	0.316498	-1.3209	0.0309476
ENSMUSG00000050628	Ubald2	11	0.855611	0.128267	-0.265721	0.892829	-1.03303	0.345397
ENSMUSG00000039477	Tnrc18	5	0.854818	6.20213e-08	-0.245371	0.595641	-1.02955	0.0136353
ENSMUSG00000041936	Agrn	4	0.853964	8.26617e-06	0.0847844	0.835181	-0.69287	0.0227534
ENSMUSG00000024298	Zfp871	17	0.853692	0.00101791	-0.0525704	0.924092	-0.83565	0.056805
ENSMUSG00000070047	Fat1	8	0.853024	7.47687e-09	0.0755252	0.844874	-0.705551	0.0106486
ENSMUSG00000031295	Phka2	X	0.852803	0.000244188	0.323411	0.441946	-0.456879	0.176668
ENSMUSG00000074406	Zfp628	7	0.852693	6.96156e-10	0.489166	0.4581	-0.285809	0.462561
ENSMUSG00000039960	Rhou	8	0.852638	0.0400946	-0.462112	0.718299	-1.08373	0.17698
ENSMUSG00000050910	Cdr2l	11	0.85229	0.0348743	-0.00839841	0.992951	-0.809835	0.352431
ENSMUSG00000029223	Uchl1	5	0.852048	1.06603e-10	0.168942	0.705284	-0.614115	0.124494
ENSMUSG00000063894	Zkscan8	13	0.851345	0.00451447	0.180588	0.751887	-0.571039	0.236229
ENSMUSG00000033685	Ucp2	7	0.850598	0.0189633	0.0141553	0.985938	-0.759813	0.1769
ENSMUSG00000038525	Armc10	5	0.850433	0.06415	-0.546659	0.447778	-1.33004	0.0218867
ENSMUSG00000025272	Tro	X	0.850345	0.0102268	0.182857	0.704448	-0.587748	0.215023
ENSMUSG00000076431	Sox4	13	0.849469	0.000238102	0.192314	0.755658	-0.56844	0.170702
ENSMUSG00000035547	Capn5	7	0.849334	0.158156	-0.261196	0.695708	-1.04765	0.118482
ENSMUSG00000006641	Slc5a6	5	0.849056	0.026799	-0.455703	0.449647	-1.24185	0.0253354
ENSMUSG00000028470	Hint2	4	0.848815	0.00873946	0.941522	0.0671015	0.17457	0.699763
ENSMUSG00000034160	Ogt	X	0.848782	0.0922452	-0.114099	0.779569	-0.890656	0.0465264
ENSMUSG00000020806	Rhbdf2	11	0.848406	0.0141647	0.173682	0.723822	-0.614273	0.180305
ENSMUSG00000069189	Zdhhc11	13	0.847741	0.00750578	1.0637	0.0495942	0.299317	0.515597
ENSMUSG00000035621	Midn	10	0.84774	8.17439e-05	-0.261763	0.57402	-1.0473	0.00287872
ENSMUSG00000055707	Klhl26	8	0.847145	0.091914	0.775921	0.338241	-0.0201317	0.97808
ENSMUSG00000030469	Zfp719	7	0.847014	0.0194411	0.0043962	0.993589	-0.778013	0.0896629
ENSMUSG00000019179	Mdh2	5	0.845772	3.3482e-09	0.337528	0.41981	-0.438854	0.206575
ENSMUSG00000029632	Ndufa4	6	0.844478	0.00112782	0.189657	0.68388	-0.581014	0.221549
ENSMUSG00000031328	Flna	X	0.844146	1.64192e-08	-0.0239925	0.959522	-0.795296	0.0454101
ENSMUSG00000037552	Plekhg2	7	0.843497	1.39679e-06	-0.0121933	0.979375	-0.774432	0.0484707
ENSMUSG00000060166	Zdhhc8	16	0.842908	0.00269431	0.100707	0.879229	-0.664641	0.223343
ENSMUSG00000035640	Cbarp	10	0.842785	0.0205997	0.108198	0.891846	-0.664913	0.427648
ENSMUSG00000025511	Tspan4	7	0.841872	0.0419412	0.758145	0.190832	-0.0121936	0.980757
ENSMUSG00000026238	Ptma	1	0.841797	2.59764e-12	0.47323	0.474638	-0.282387	0.603687
ENSMUSG00000034361	Cpne2	8	0.841627	0.121352	0.602333	0.350696	-0.178084	0.749976
ENSMUSG00000015750	Aph1a	3	0.841592	0.11642	0.162587	0.92884	-0.547969	0.593035
ENSMUSG00000024012	Mtch1	17	0.839613	0.00213108	0.205272	0.715083	-0.546084	0.18788
ENSMUSG00000001507	Itga3	11	0.839455	0.012436	0.368014	0.548818	-0.425864	0.422862
ENSMUSG00000078768	Zfp566	7	0.839168	0.247923	0.165742	0.77273	-0.587135	0.340714
ENSMUSG00000066406	Akap13	7	0.838826	3.93596e-08	0.319646	0.42424	-0.443936	0.149042
ENSMUSG00000021646	Mccc2	13	0.838471	0.312947	0.210797	0.75098	-0.580243	0.418459
ENSMUSG00000018830	Myh11	16	0.838099	0.000871471	0.913803	0.185851	0.146736	0.769754
ENSMUSG00000054693	Adam10	9	0.837538	0.0771188	0.0308343	0.940347	-0.734439	0.0962724
ENSMUSG00000050071	Bex1	X	0.837486	0.331186	-0.218347	0.882258	-0.852211	0.442175
ENSMUSG00000015846	Rxra	2	0.837117	0.000203111	-0.147404	0.769108	-0.916862	0.00909179
ENSMUSG00000025665	Rps6ka6	X	0.836418	0.00063039	-0.0629582	0.880848	-0.826012	0.033479
ENSMUSG00000051790	Nlgn2	11	0.836227	0.000901234	-0.00292505	0.995327	-0.755592	0.0756025
ENSMUSG00000030084	Plxna1	6	0.835172	9.6717e-10	-0.0403929	0.920148	-0.801015	0.00135202
ENSMUSG00000027428	Rbbp9	2	0.834365	0.00886204	0.395358	0.457319	-0.351507	0.428209
ENSMUSG00000026074	Map4k4	1	0.834338	2.0272e-05	0.109296	0.804363	-0.656399	0.0470372
ENSMUSG00000085601	Gm4969	7	0.832378	0.201178	-0.490094	0.240219	-1.24946	0.0188329
ENSMUSG00000058173	Smco4	9	0.831823	0.0347953	1.27889	0.142184	0.51721	0.440148
ENSMUSG00000014303	Glis2	16	0.831587	0.00737188	0.212248	0.704014	-0.558883	0.285343
ENSMUSG00000018569	Cldn7	11	0.831103	0.160974	0.570814	0.408804	-0.211059	0.740845
ENSMUSG00000028264	Spaca1	4	0.830113	2.06781e-08	0.891414	0.0303584	0.135764	0.663078
ENSMUSG00000030499	Kctd15	7	0.829734	0.177761	-0.884769	0.369617	-1.67334	0.0298271
ENSMUSG00000074754	Smim26	2	0.829682	0.348462	0.596184	0.509703	-0.167156	0.856594
ENSMUSG00000021451	Sema4d	13	0.829572	0.00426701	-0.112373	0.807542	-0.878461	0.0298085
ENSMUSG00000030123	Plxnd1	6	0.828918	0.000128813	0.273691	0.554771	-0.490329	0.185728
ENSMUSG00000045411	2410002F23Rik	7	0.828779	0.00273213	0.186823	0.725199	-0.557631	0.166194
ENSMUSG00000036959	Bcorl1	X	0.828728	0.00272841	0.447223	0.383893	-0.313315	0.398939
ENSMUSG00000060673	4930595M18Rik	X	0.828323	0.162905	1.51648	0.0568777	0.790861	0.299214
ENSMUSG00000091897	Gm17019	5	0.827752	0.0426218	1.90264	0.0176819	1.20136	0.0467975
ENSMUSG00000024277	Mapre2	18	0.827212	0.0147268	0.360953	0.564558	-0.399369	0.390414
ENSMUSG00000079487	Med12	X	0.82715	0.11934	-0.469121	0.238936	-1.22176	0.00729953
ENSMUSG00000051977	Prdm9	17	0.826879	0.211569	-0.175368	0.708763	-0.924915	0.113711
ENSMUSG00000041229	Phf8	X	0.826791	0.104101	-0.126445	0.759205	-0.880583	0.0516263
ENSMUSG00000041684	Bivm	1	0.826505	0.0951571	0.294622	0.73873	-0.410737	0.594513
ENSMUSG00000052415	Tchh	3	0.826215	0.0791032	0.402619	0.509301	-0.33578	0.582761
ENSMUSG00000024856	Cdk2ap2	19	0.825932	0.00903817	0.258987	0.657421	-0.521143	0.235085
ENSMUSG00000038072	Galnt11	5	0.825931	0.0207255	0.0145649	0.97815	-0.734812	0.184283
ENSMUSG00000015094	Npdc1	2	0.825776	0.00010475	-0.0485263	0.921076	-0.787395	0.0372776
ENSMUSG00000046152	Fut10	8	0.825434	0.0783826	-0.0665853	0.944465	-0.786688	0.268404
ENSMUSG00000021190	Lgmn	12	0.82533	0.000225525	0.182422	0.670221	-0.570733	0.127539
ENSMUSG00000026289	Atg16l1	1	0.825326	3.77662e-05	0.189598	0.67336	-0.557452	0.161056
ENSMUSG00000027315	Spint1	2	0.825119	0.00150972	0.347913	0.425897	-0.402622	0.351454
ENSMUSG00000010651	Acaa1b	9	0.824875	0.116157	0.383067	0.568336	-0.361608	0.581324
ENSMUSG00000049907	Rasl11b	5	0.824738	0.33764	0.352949	0.634004	-0.421968	0.571485
ENSMUSG00000022797	Tfrc	16	0.824648	1.79359e-13	0.845704	0.0466196	0.0920105	0.79403
ENSMUSG00000035711	Dok3	13	0.823576	0.142829	0.405631	0.534365	-0.350847	0.580459
ENSMUSG00000056427	Slit3	11	0.822587	0.0408079	0.745399	0.125218	-0.0152806	0.972192
ENSMUSG00000054893	Zfp667	7	0.822196	1.53969e-11	0.634612	0.150299	-0.10429	0.708007
ENSMUSG00000052273	Dnah3	7	0.820984	1.86043e-06	0.816644	0.0385876	0.0701229	0.835836
ENSMUSG00000040434	Large2	2	0.820756	0.030125	0.164905	0.778474	-0.582605	0.277388
ENSMUSG00000024601	Isoc1	18	0.820588	0.0115475	0.0049899	0.99114	-0.744226	0.0500776
ENSMUSG00000038344	Txlng	X	0.820338	0.0246236	-0.321834	0.617456	-1.06199	0.113148
ENSMUSG00000030605	Mfge8	7	0.820319	0.0068877	0.175215	0.676129	-0.569367	0.232789
ENSMUSG00000023809	Rps6ka2	17	0.820287	0.00713283	0.229664	0.687259	-0.500116	0.253186
ENSMUSG00000053931	Cnn3	3	0.818888	0.0441512	-0.16924	0.808974	-0.935976	0.0827347
ENSMUSG00000040151	Hs2st1	3	0.817962	0.000230073	0.304515	0.522651	-0.422757	0.283764
ENSMUSG00000020108	Ddit4	10	0.817813	0.223626	0.462561	0.513093	-0.287643	0.676038
ENSMUSG00000045349	Sh2d5	4	0.817797	0.11026	0.0627441	0.935985	-0.691922	0.248024
ENSMUSG00000033170	Card10	15	0.816711	0.0586347	0.495649	0.383818	-0.252039	0.615031
ENSMUSG00000019843	Fyn	10	0.815875	0.0172417	0.27932	0.553964	-0.4633	0.289086
ENSMUSG00000050390	C77080	4	0.814778	0.0309966	0.143883	0.835307	-0.640412	0.27721
ENSMUSG00000045294	Insig1	5	0.814456	4.00221e-05	0.107158	0.829179	-0.638282	0.08311
ENSMUSG00000036106	Prr5	15	0.814067	0.035053	-0.421002	0.409344	-1.15749	0.00982351
ENSMUSG00000002227	Mov10	3	0.813891	1.50242e-05	0.273376	0.549609	-0.471028	0.235216
ENSMUSG00000021095	Gsc	12	0.813704	0.0847996	0.364331	0.542911	-0.390386	0.518744
ENSMUSG00000028833	Ncdn	4	0.813438	2.80451e-05	0.594837	0.209087	-0.141964	0.700824
ENSMUSG00000032336	Nptn	9	0.813407	0.000250098	0.393856	0.33812	-0.342965	0.281842
ENSMUSG00000028455	Stoml2	4	0.813315	6.08488e-05	0.51386	0.221708	-0.225422	0.491291
ENSMUSG00000026831	1700007K13Rik	2	0.812971	0.0119865	1.19158	0.0414641	0.453923	0.334574
ENSMUSG00000037138	Aff3	1	0.812116	0.0515684	0.424146	0.435427	-0.318688	0.51537
ENSMUSG00000037410	Tbc1d2b	9	0.811795	0.0213027	-0.436358	0.479423	-1.18672	0.0177321
ENSMUSG00000021222	Dcaf4	12	0.811678	0.0133655	0.303635	0.519807	-0.436164	0.350844
ENSMUSG00000025980	Hspd1	1	0.811019	8.57485e-08	0.338168	0.490762	-0.38855	0.340698
ENSMUSG00000061838	Suclg2	6	0.810147	0.027376	0.222794	0.715966	-0.509355	0.370862
ENSMUSG00000032340	Neo1	9	0.809991	8.28639e-08	0.175849	0.660679	-0.560999	0.0730743
ENSMUSG00000047888	Tnrc6b	15	0.809908	1.19878e-06	-0.143845	0.738616	-0.868232	0.0109284
ENSMUSG00000013089	Etv5	16	0.809717	0.125323	0.354491	0.595348	-0.395484	0.57928
ENSMUSG00000061273	Mmgt1	X	0.80865	0.0525327	-0.163437	0.812057	-0.899803	0.0949096
ENSMUSG00000047181	Samd14	11	0.808089	0.115563	0.0314923	0.975832	-0.749734	0.326755
ENSMUSG00000025105	Bnc1	7	0.806893	0.032177	-0.0254533	0.960936	-0.764202	0.173334
ENSMUSG00000030096	Slc6a6	6	0.806514	3.19209e-05	0.164431	0.728593	-0.57693	0.0903488
ENSMUSG00000055491	Pprc1	19	0.80636	6.6316e-07	0.049329	0.904345	-0.686605	0.0223907
ENSMUSG00000039195	1110008P14Rik	2	0.806075	0.0400001	0.266529	0.639159	-0.485503	0.332207
ENSMUSG00000030321	Efcab12	6	0.806032	0.00118109	1.26905	0.0060918	0.539573	0.157821
ENSMUSG00000001348	Acp5	9	0.805937	0.414114	-0.314605	0.575529	-1.04084	0.153019
ENSMUSG00000028078	Dclk2	3	0.805645	0.00394786	0.376507	0.468333	-0.361883	0.328641
ENSMUSG00000027510	Rbm38	2	0.804937	1.71371e-05	0.184252	0.675593	-0.551722	0.0911293
ENSMUSG00000026970	Rbms1	2	0.804905	0.000115462	0.894077	0.0454128	0.168535	0.614776
ENSMUSG00000057469	E2f6	12	0.804481	0.00321633	-0.0543766	0.919241	-0.782018	0.0957482
ENSMUSG00000029860	Zyx	6	0.804103	0.0059404	0.173299	0.715493	-0.560893	0.204454
ENSMUSG00000045598	Zfp553	7	0.804038	0.0191634	0.0507165	0.926064	-0.688118	0.116889
ENSMUSG00000045639	Zfp629	7	0.804033	5.1035e-10	0.369745	0.440738	-0.345546	0.27971
ENSMUSG00000035142	Nubpl	12	0.803914	0.0133932	1.23588	0.0487491	0.51789	0.325677
ENSMUSG00000089997	1810020O05Rik	6	0.803766	0.00035421	0.810371	0.071444	0.0826993	0.82977
ENSMUSG00000052676	Zmat1	X	0.803262	0.169173	0.500594	0.451073	-0.222989	0.770183
ENSMUSG00000021932	Rnaseh2b	14	0.802956	0.00717653	0.0601608	0.903603	-0.677037	0.11664
ENSMUSG00000041429	Nthl1	17	0.802823	0.0160073	0.27631	0.540652	-0.453434	0.266326
ENSMUSG00000042246	Tmc7	7	0.801774	1.39086e-08	0.673179	0.100231	-0.0513877	0.860331
ENSMUSG00000021278	Amn	12	0.801229	0.45564	-0.442392	0.612349	-1.14925	0.190392
ENSMUSG00000030337	Vamp1	6	0.799859	0.000744845	0.185558	0.821088	-0.553267	0.404915
ENSMUSG00000028843	Sh3bgrl3	4	0.79951	7.89708e-05	1.16731	0.0139331	0.440189	0.334478
ENSMUSG00000033955	Tnks1bp1	2	0.799056	3.00297e-07	0.139741	0.745993	-0.58825	0.0710334
ENSMUSG00000028753	Vwa5b1	4	0.798421	7.86831e-05	0.00577143	0.990127	-0.717052	0.0237541
ENSMUSG00000002324	Rec8	14	0.798407	0.00020405	0.0163145	0.970021	-0.714582	0.0379918
ENSMUSG00000028645	Slc2a1	4	0.798106	0.0449758	0.464705	0.312615	-0.254431	0.557611
ENSMUSG00000035469	Rcbtb1	14	0.797846	0.00176625	0.121352	0.805261	-0.617559	0.103936
ENSMUSG00000060510	Zfp266	9	0.797129	0.00517011	0.214697	0.712772	-0.536298	0.238655
ENSMUSG00000041135	Ripk2	4	0.796678	0.0718451	0.0983481	0.85065	-0.631717	0.252949
ENSMUSG00000044957	Pp2d1	17	0.796354	0.00446814	0.769254	0.222263	0.0519297	0.930893
ENSMUSG00000062542	Syt9	7	0.795306	0.00442052	0.901306	0.118268	0.162598	0.76654
ENSMUSG00000019055	Plod1	4	0.794691	0.000201395	0.109781	0.80256	-0.614074	0.123813
ENSMUSG00000021754	Map3k1	13	0.794288	0.00159324	0.167778	0.712727	-0.553359	0.19811
ENSMUSG00000021018	Polr2h	16	0.793266	0.0232373	0.48223	0.355082	-0.222627	0.613929
ENSMUSG00000029363	Rfc5	5	0.793152	5.35809e-06	0.659609	0.126681	-0.0645424	0.809584
ENSMUSG00000022817	Itgb5	16	0.793126	0.170065	0.0051631	0.991859	-0.716167	0.233487
ENSMUSG00000030352	Tspan9	6	0.791633	0.0914016	-0.0560106	0.917421	-0.780435	0.117066
ENSMUSG00000039512	Uhrf1bp1	17	0.791576	1.63601e-06	0.0766418	0.865971	-0.640373	0.0420778
ENSMUSG00000024177	Nme4	17	0.790719	0.428195	0.0975639	0.866887	-0.605153	0.404625
ENSMUSG00000029050	Ski	4	0.788935	1.61418e-08	0.361747	0.401446	-0.358652	0.205037
ENSMUSG00000044186	Nkx2-6	14	0.788544	0.0938111	0.359303	0.553709	-0.370714	0.495429
ENSMUSG00000032648	Pygm	19	0.788517	0.0385531	0.250097	0.710916	-0.469147	0.49535
ENSMUSG00000022175	Lrp10	14	0.788347	0.0784384	0.0685805	0.891151	-0.647188	0.196779
ENSMUSG00000042439	Zfp532	18	0.787988	0.00994431	0.244736	0.658976	-0.479088	0.408917
ENSMUSG00000073411	H2-D1	17	0.787863	0.280161	-0.142963	0.741206	-0.857122	0.135903
ENSMUSG00000028799	Zfp362	4	0.787859	0.170482	-0.0974636	0.918073	-0.840824	0.324226
ENSMUSG00000050552	Lamtor4	5	0.78724	0.0114212	0.215273	0.647923	-0.504961	0.213093
ENSMUSG00000001924	Uba1	X	0.786328	4.87044e-09	-0.122661	0.81172	-0.838831	0.1081
ENSMUSG00000029781	Fkbp9	6	0.784902	0.00999035	-0.0590854	0.898011	-0.76713	0.0973105
ENSMUSG00000020733	Slc9a3r1	11	0.784022	0.0439243	0.237493	0.683737	-0.467252	0.384628
ENSMUSG00000032640	Chsy1	7	0.783801	0.00359181	-0.313294	0.573216	-1.01993	0.0508778
ENSMUSG00000041773	Enc1	13	0.783546	0.119958	0.0114373	0.985006	-0.704189	0.195846
ENSMUSG00000035284	Vps13c	9	0.783056	0.0477967	-0.0657927	0.873788	-0.775189	0.0627063
ENSMUSG00000030447	Cyfip1	7	0.782897	0.016112	0.0741414	0.876574	-0.633281	0.142417
ENSMUSG00000045948	Mrps12	7	0.782296	0.000694025	0.330595	0.537212	-0.392793	0.377387
ENSMUSG00000032485	Scap	9	0.781819	3.61667e-05	-0.142525	0.748701	-0.856184	0.0281738
ENSMUSG00000027405	Nop56	2	0.7818	1.78093e-06	0.151942	0.708062	-0.55162	0.0460111
ENSMUSG00000023791	Pigx	16	0.781672	0.030611	0.274773	0.538213	-0.43141	0.247589
ENSMUSG00000027443	Cst12	2	0.781182	0.299894	0.292642	0.534618	-0.415717	0.511962
ENSMUSG00000041550	Serpina5	12	0.780773	0.450178	0.524406	0.304741	-0.175433	0.809456
ENSMUSG00000026858	Miga2	2	0.780619	2.61857e-05	0.091859	0.875254	-0.612614	0.260065
ENSMUSG00000005580	Adcy9	16	0.780522	0.0913356	0.0469326	0.929509	-0.662988	0.171143
ENSMUSG00000049521	Cdc42ep1	15	0.778796	0.221357	-0.290171	0.714371	-0.987186	0.143471
ENSMUSG00000028901	Gmeb1	4	0.778369	0.0012923	-0.157168	0.749779	-0.860971	0.0216541
ENSMUSG00000031118	1700080O16Rik	X	0.778197	0.0240445	0.907755	0.213094	0.206222	0.800687
ENSMUSG00000061665	Cd2ap	17	0.777588	0.00272463	0.431142	0.400101	-0.264275	0.599193
ENSMUSG00000026489	Coq8a	1	0.77746	0.008881	-0.0104869	0.981667	-0.711004	0.0865981
ENSMUSG00000015202	Cnksr3	10	0.775905	0.147968	0.0624603	0.916842	-0.648756	0.234544
ENSMUSG00000015759	Cnih1	14	0.775048	0.0743175	0.125612	0.791137	-0.582616	0.285879
ENSMUSG00000021583	Erap1	13	0.774958	0.0265577	0.702309	0.137584	0.00609607	0.989792
ENSMUSG00000032249	Anp32a	9	0.773679	0.0076047	-0.110211	0.819691	-0.820909	0.0766891
ENSMUSG00000020328	Nudcd2	11	0.773454	0.0256036	0.203481	0.735882	-0.497771	0.299535
ENSMUSG00000063382	Bcl9l	9	0.772783	0.00334912	0.353989	0.495791	-0.355575	0.408305
ENSMUSG00000019731	Slc35e1	8	0.772609	0.00159126	0.88809	0.171523	0.193383	0.748205
ENSMUSG00000037679	Inf2	12	0.772407	0.080274	-0.430855	0.427192	-1.14008	0.0366145
ENSMUSG00000057133	Chd6	2	0.771069	2.7997e-07	0.0714922	0.87962	-0.622489	0.141519
ENSMUSG00000009905	Kdsr	1	0.771031	0.0250525	0.0493515	0.910304	-0.66152	0.0790125
ENSMUSG00000001313	Rnd2	11	0.770881	0.00494809	-0.168083	0.738706	-0.879639	0.0257297
ENSMUSG00000026819	Slc25a25	2	0.770091	2.10161e-06	-0.0836083	0.841985	-0.774522	0.00479239
ENSMUSG00000074259	Gramd2	9	0.77001	0.0264396	0.181066	0.793661	-0.506848	0.318882
ENSMUSG00000022474	Pmm1	15	0.768431	0.000229002	0.361241	0.431624	-0.340006	0.390213
ENSMUSG00000026659	Dusp12	1	0.76838	0.359813	-0.188321	0.795766	-0.885005	0.244485
ENSMUSG00000044628	Rnf208	2	0.767921	0.0152246	0.196387	0.826053	-0.537304	0.358382
ENSMUSG00000059895	Ptp4a3	15	0.767464	9.58132e-05	-0.329152	0.550695	-1.02504	0.0456342
ENSMUSG00000049775	Tmsb4x	X	0.767166	0.0842833	0.928535	0.121539	0.23952	0.653573
ENSMUSG00000090843	Heatr4	12	0.767044	0.00125219	0.4139	0.418472	-0.292412	0.43841
ENSMUSG00000038702	Dsel	1	0.766939	0.0672864	-1.01438	0.268152	-1.73073	0.023523
ENSMUSG00000040479	Dgkz	2	0.766202	0.000329879	-0.0742896	0.89497	-0.760148	0.153884
ENSMUSG00000013033	Adgrl1	8	0.765536	3.2825e-08	0.227196	0.660073	-0.463494	0.324926
ENSMUSG00000062168	Ppef1	X	0.765272	0.140986	0.792483	0.514801	0.0845087	0.912386
ENSMUSG00000028613	Lrp8	4	0.7648	0.00010503	-0.0856229	0.856153	-0.782292	0.0800416
ENSMUSG00000070570	Slc17a7	7	0.76477	0.0193152	-0.436394	0.417663	-1.12677	0.00945464
ENSMUSG00000027199	Gatm	2	0.76434	0.083942	0.643396	0.220643	-0.0456983	0.933038
ENSMUSG00000024978	Gpam	19	0.763516	0.0277357	-0.131016	0.796827	-0.814138	0.0660129
ENSMUSG00000049313	Sorl1	9	0.76225	1.2375e-06	0.278	0.55494	-0.417893	0.309085
ENSMUSG00000034709	Ppp1r21	17	0.762105	0.0105473	0.251238	0.588599	-0.442601	0.285295
ENSMUSG00000079334	Naa80	9	0.761224	0.0294038	0.450944	0.404346	-0.248718	0.647779
ENSMUSG00000033228	Scaf11	15	0.761043	1.01386e-07	0.00761233	0.986004	-0.671739	0.0477034
ENSMUSG00000029998	Pcyox1	6	0.76102	0.0514601	0.0399956	0.938308	-0.65044	0.197842
ENSMUSG00000026447	Pik3c2b	1	0.760785	0.0470777	-0.0288852	0.958704	-0.711609	0.174794
ENSMUSG00000022390	Zc3h7b	15	0.760618	2.41282e-05	-0.0750146	0.858187	-0.764929	0.00704941
ENSMUSG00000059689	Zfp637	6	0.76011	0.0622864	1.9258	0.0198059	1.20992	0.042157
ENSMUSG00000001056	Nhp2	11	0.75921	4.60951e-05	0.623885	0.178644	-0.064009	0.868997
ENSMUSG00000053080	2700081O15Rik	19	0.758234	0.0118784	-0.194441	0.821679	-0.913821	0.302837
ENSMUSG00000039671	Zmynd8	2	0.757489	0.0625493	0.5169	0.315476	-0.16068	0.748998
ENSMUSG00000057421	Las1l	X	0.757188	0.0206741	-0.0172321	0.967743	-0.695699	0.132186
ENSMUSG00000028542	Slc6a9	4	0.756873	0.0422639	0.395395	0.427317	-0.298833	0.490538
ENSMUSG00000016933	Plcg1	2	0.756817	1.26337e-16	0.298386	0.497454	-0.380172	0.2537
ENSMUSG00000019726	Lyst	13	0.755729	0.0738598	0.335226	0.402167	-0.348469	0.385861
ENSMUSG00000003872	Lin7b	7	0.755226	0.263672	0.342453	0.630797	-0.347609	0.675569
ENSMUSG00000055053	Nfic	10	0.755142	4.33182e-06	0.314114	0.53351	-0.375716	0.225831
ENSMUSG00000032547	Ryk	9	0.754901	5.63216e-05	0.111709	0.814728	-0.56276	0.130541
ENSMUSG00000028385	Snx30	4	0.754314	0.033555	0.0387972	0.950328	-0.649642	0.176011
ENSMUSG00000042903	Foxo4	X	0.754108	0.0771221	-0.256686	0.67004	-0.930642	0.115077
ENSMUSG00000015474	Ppt2	17	0.753856	0.000898892	0.512921	0.239685	-0.165855	0.654352
ENSMUSG00000025278	Flnb	14	0.752317	6.86555e-06	0.0252123	0.955545	-0.65103	0.0787537
ENSMUSG00000023940	Sgo1	17	0.750992	0.00393987	0.147905	0.775017	-0.51562	0.182522
ENSMUSG00000007610	Gtpbp3	8	0.750901	0.00172394	0.372929	0.498898	-0.307995	0.591029
ENSMUSG00000032348	Gsta4	9	0.750544	0.237577	0.65507	0.182941	-0.0160126	0.976371
ENSMUSG00000024830	Rps6kb2	19	0.750068	0.0180481	-0.0108943	0.985547	-0.681085	0.309125
ENSMUSG00000029672	Fam3c	6	0.749586	0.247635	0.418078	0.439961	-0.255031	0.655539
ENSMUSG00000052837	Junb	8	0.749506	0.0340634	0.534516	0.405589	-0.152425	0.777202
ENSMUSG00000048170	Mcmbp	7	0.749264	8.79974e-06	0.0974829	0.818546	-0.57783	0.108269
ENSMUSG00000045045	Lrfn4	19	0.749197	0.0526483	0.524711	0.421789	-0.150355	0.804736
ENSMUSG00000019158	Tmem160	7	0.748149	0.495931	0.0777216	0.947391	-0.575817	0.607302
ENSMUSG00000020715	Ern1	11	0.747305	0.00195423	-0.28088	0.539258	-0.947981	0.0255986
ENSMUSG00000038007	Acer2	4	0.746948	0.0353587	-1.0151	0.38135	-1.64599	0.0201155
ENSMUSG00000050645	Defb19	2	0.746846	0.409999	0.459949	0.364229	-0.219236	0.751481
ENSMUSG00000028405	Aco1	4	0.746467	0.0847828	-0.205301	0.711551	-0.885773	0.133696
ENSMUSG00000042462	Dctpp1	7	0.74619	0.00179431	-0.00396356	0.993622	-0.679917	0.120481
ENSMUSG00000030946	Lhpp	7	0.746042	0.1155	0.163902	0.789403	-0.531447	0.416198
ENSMUSG00000015290	Ubl4a	X	0.745882	0.154332	0.605551	0.274092	-0.0775159	0.897237
ENSMUSG00000000149	Gna12	5	0.745868	2.16282e-13	-0.249357	0.584075	-0.932805	0.000340925
ENSMUSG00000040093	Bmf	2	0.745315	0.197882	-0.180235	0.857491	-0.838629	0.249926
ENSMUSG00000027566	Psma7	2	0.744618	2.53457e-05	0.39386	0.450529	-0.28051	0.598707
ENSMUSG00000015605	Srf	17	0.743945	1.95312e-09	0.0299715	0.947699	-0.637532	0.0415203
ENSMUSG00000013076	Amotl1	9	0.743894	3.05997e-07	0.711694	0.12246	0.0502446	0.884848
ENSMUSG00000075273	Ttc30b	2	0.743329	0.00151215	-0.0348098	0.945569	-0.710116	0.0679313
ENSMUSG00000021707	Dhfr	13	0.742156	0.00185989	0.755102	0.142507	0.0936673	0.820743
ENSMUSG00000037432	Fer1l5	1	0.742051	1.78862e-05	-0.0281848	0.960003	-0.699668	0.234381
ENSMUSG00000031266	Gla	X	0.741407	0.305084	-0.0906982	0.886357	-0.751106	0.295589
ENSMUSG00000026313	Hdac4	1	0.741259	7.07323e-11	0.0603409	0.914464	-0.613023	0.207813
ENSMUSG00000036989	Trim3	7	0.741112	0.0411272	0.520222	0.329167	-0.150646	0.714049
ENSMUSG00000043439	Epop	11	0.739911	0.256768	1.41216	0.196023	0.707928	0.413471
ENSMUSG00000025068	Gsto1	19	0.739661	0.178359	0.339065	0.582039	-0.3311	0.58178
ENSMUSG00000039246	Lyplal1	1	0.739604	0.228314	0.187146	0.803799	-0.466042	0.552896
ENSMUSG00000003199	Mpnd	17	0.739243	0.349941	0.212035	0.822965	-0.492405	0.557549
ENSMUSG00000070327	Rnf213	11	0.73878	3.82285e-05	0.766599	0.190656	0.0757088	0.855295
ENSMUSG00000042489	Clspn	4	0.738437	9.70003e-08	0.364983	0.363259	-0.299736	0.243784
ENSMUSG00000034218	Atm	9	0.737403	0.0961321	0.0755764	0.852161	-0.588427	0.152321
ENSMUSG00000058135	Gstm1	3	0.737288	0.0893559	0.30051	0.616285	-0.360142	0.576815
ENSMUSG00000047731	Wbp1l	19	0.736937	6.93222e-15	0.417905	0.340658	-0.246412	0.421568
ENSMUSG00000031633	Slc25a4	8	0.736028	0.203987	0.375362	0.494717	-0.291051	0.602137
ENSMUSG00000044763	Trmt10c	16	0.735808	0.00182379	0.390417	0.458902	-0.255118	0.549535
ENSMUSG00000053334	Ficd	5	0.735149	0.0148658	0.2937	0.524708	-0.376703	0.317849
ENSMUSG00000059409	Ppp2r5d	17	0.734187	8.12736e-09	0.416314	0.322256	-0.245958	0.363486
ENSMUSG00000043323	Fbrsl1	5	0.733237	1.35558e-06	-0.2528	0.645446	-0.91216	0.0876442
ENSMUSG00000031256	Cstf2	X	0.732889	0.106864	-0.243394	0.552182	-0.904013	0.0337926
ENSMUSG00000062729	Ppox	1	0.732409	0.0813424	0.220575	0.699595	-0.439299	0.430458
ENSMUSG00000041130	Zfp598	17	0.732385	2.40805e-18	0.296863	0.511905	-0.361831	0.308458
ENSMUSG00000064326	Siva1	12	0.731515	0.000105832	-0.021972	0.96245	-0.671146	0.0521583
ENSMUSG00000049939	Lrrc4	6	0.731419	0.261463	-0.240688	0.814614	-0.922145	0.376233
ENSMUSG00000034187	Nsf	11	0.730881	1.7811e-05	0.103754	0.804544	-0.559085	0.0748878
ENSMUSG00000003062	Stard3nl	13	0.730846	0.00843568	0.00930659	0.986557	-0.637456	0.249192
ENSMUSG00000041199	Rpusd1	17	0.730482	0.00964595	0.155143	0.775898	-0.505587	0.231852
ENSMUSG00000064105	Cnnm2	19	0.730042	0.0100902	-0.0222987	0.967528	-0.669129	0.241799
ENSMUSG00000021866	Anxa11	14	0.7292	0.0977228	-0.504634	0.357278	-1.14944	0.0502947
ENSMUSG00000000420	Galnt1	18	0.728317	0.00273274	0.081509	0.845799	-0.57183	0.115311
ENSMUSG00000004187	Kifc2	15	0.727307	2.25935e-05	0.168944	0.75736	-0.480984	0.370917
ENSMUSG00000029560	Snx8	5	0.727302	0.00851532	0.368445	0.416779	-0.280615	0.424962
ENSMUSG00000034949	Zfr2	10	0.726882	0.000109477	0.150927	0.775554	-0.501594	0.258288
ENSMUSG00000050382	Kif7	7	0.726747	0.00237587	0.26938	0.547405	-0.384456	0.28077
ENSMUSG00000035378	Shq1	6	0.725941	0.00762935	0.442022	0.293518	-0.213296	0.577663
ENSMUSG00000020477	Mrps24	11	0.725807	0.00241722	0.331168	0.441296	-0.322124	0.34495
ENSMUSG00000069049	Eif2s3y	Y	0.725262	0.00143346	0.293873	0.473313	-0.352563	0.35558
ENSMUSG00000071256	Zfp213	17	0.724334	0.019902	-0.0111548	0.98765	-0.627538	0.21831
ENSMUSG00000055013	Agap1	1	0.724072	0.00025036	0.263016	0.578184	-0.387775	0.361917
ENSMUSG00000062115	Rai1	11	0.724054	2.81578e-05	0.0291001	0.956174	-0.622962	0.147774
ENSMUSG00000055407	Map6	7	0.723939	0.029042	0.529887	0.430391	-0.123229	0.813473
ENSMUSG00000041444	Arhgap32	9	0.723874	0.000150329	0.195757	0.686595	-0.450891	0.325238
ENSMUSG00000024873	Cnih2	19	0.723524	0.145261	-0.47579	0.484334	-1.13416	0.0866979
ENSMUSG00000021696	Elovl7	13	0.72336	0.174302	0.758239	0.368639	0.110298	0.875515
ENSMUSG00000042377	Fam83g	11	0.722169	0.0255702	0.12032	0.809044	-0.539848	0.200469
ENSMUSG00000022724	Riox2	16	0.721901	0.0167632	0.0871702	0.842551	-0.573528	0.107489
ENSMUSG00000020092	Pald1	10	0.721879	0.131951	0.535746	0.362775	-0.122872	0.826482
ENSMUSG00000034902	Pip5k1c	10	0.72034	9.26958e-07	-0.0461395	0.920917	-0.692237	0.0513687
ENSMUSG00000026478	Lamc1	1	0.720203	0.0424817	0.240583	0.577825	-0.408174	0.30601
ENSMUSG00000000326	Comt	16	0.720035	0.0231034	0.399623	0.577297	-0.221248	0.635002
ENSMUSG00000040998	Npnt	3	0.719942	0.110797	0.670407	0.245145	0.0182759	0.969829
ENSMUSG00000025626	Phf6	X	0.719936	0.0517666	0.483551	0.348714	-0.155545	0.741776
ENSMUSG00000056367	Actr3b	5	0.719915	0.188015	0.265491	0.603872	-0.368512	0.469596
ENSMUSG00000020432	Tcn2	11	0.719698	0.306443	0.205112	0.65763	-0.454685	0.36552
ENSMUSG00000048285	Frmd6	12	0.719331	0.0130111	-0.4781	0.536459	-1.19011	0.0399835
ENSMUSG00000059791	Nrm	17	0.718668	0.0222963	0.425943	0.404217	-0.226203	0.655842
ENSMUSG00000025920	Stau2	1	0.717841	0.0372666	0.429394	0.450853	-0.214494	0.68835
ENSMUSG00000054381	Zfp747	7	0.717776	0.253906	2.48165	0.168123	1.82391	0.143453
ENSMUSG00000015112	Slc25a13	6	0.717659	0.279351	-0.133504	0.836047	-0.794738	0.250083
ENSMUSG00000019761	Krt10	11	0.717382	0.000435877	1.15855	0.0167976	0.524856	0.220034
ENSMUSG00000017861	Mybl2	2	0.717044	0.000487387	0.318459	0.540422	-0.332274	0.51536
ENSMUSG00000028464	Tpm2	4	0.716111	0.292119	0.543424	0.477609	-0.101597	0.895879
ENSMUSG00000031107	Rbmx2	X	0.7147	0.139484	-0.0645652	0.89455	-0.707395	0.175335
ENSMUSG00000031347	Cetn2	X	0.713939	0.13557	0.278345	0.629419	-0.362195	0.491955
ENSMUSG00000003873	Bax	7	0.713077	0.0242561	-0.133348	0.772545	-0.780608	0.0848545
ENSMUSG00000057672	Pkn1	8	0.712991	0.0273049	-0.0150494	0.973737	-0.654958	0.0784413
ENSMUSG00000067336	Bmpr2	1	0.712961	0.283135	-0.309884	0.53727	-0.955226	0.0972563
ENSMUSG00000020718	Polg2	11	0.712863	0.126088	0.235465	0.648555	-0.402828	0.403658
ENSMUSG00000067194	Eif1ax	X	0.712842	0.00325305	-0.170324	0.713417	-0.794016	0.021749
ENSMUSG00000052584	Serp2	14	0.712711	0.245387	1.78535	0.116513	1.1169	0.204205
ENSMUSG00000038034	Igsf8	1	0.711627	0.083515	0.254893	0.570937	-0.385095	0.459766
ENSMUSG00000032549	Rab6b	9	0.709471	0.0421777	-0.0559038	0.90863	-0.685344	0.082813
ENSMUSG00000040018	Cox15	19	0.709157	0.000456424	0.380914	0.394577	-0.251134	0.508335
ENSMUSG00000022453	Naga	15	0.708709	0.113595	0.399628	0.37382	-0.232965	0.609748
ENSMUSG00000028591	Pramef12	4	0.708304	0.0644776	0.318345	0.581746	-0.313269	0.625415
ENSMUSG00000029246	Ppat	5	0.70819	0.000847473	0.0767919	0.883249	-0.555066	0.283731
ENSMUSG00000034161	Scx	15	0.706472	0.344532	1.47024	0.481268	0.872521	0.529929
ENSMUSG00000018774	Cd68	11	0.706392	0.605705	0.197154	0.873963	-0.380884	0.750061
ENSMUSG00000027637	Rab5if	2	0.706037	0.00189898	0.176597	0.702537	-0.455819	0.159436
ENSMUSG00000026097	Ormdl1	1	0.705793	0.151212	-0.0711086	0.899241	-0.694903	0.211884
ENSMUSG00000001630	Stk38l	6	0.705513	0.000857469	0.293282	0.595441	-0.36342	0.371344
ENSMUSG00000068134	Zfp120	2	0.705225	0.123512	0.454366	0.589122	-0.157076	0.792957
ENSMUSG00000022742	Cpox	16	0.704629	0.0315512	0.37355	0.53531	-0.266461	0.637795
ENSMUSG00000033177	Tmprss7	16	0.703955	0.380937	0.579182	0.452511	-0.0581662	0.949987
ENSMUSG00000033963	Fancd2os	6	0.70272	0.0431452	1.59545	0.0569792	0.883579	0.161457
ENSMUSG00000031467	Agpat5	8	0.702541	0.0176366	0.13245	0.768119	-0.493749	0.226902
ENSMUSG00000074886	Grk6	13	0.70192	0.00121522	-0.222763	0.691343	-0.849758	0.091284
ENSMUSG00000062908	Acadm	3	0.701661	0.0272591	0.0825077	0.87224	-0.550779	0.292496
ENSMUSG00000015222	Map2	1	0.701314	8.36289e-05	0.880803	0.162358	0.253473	0.703298
ENSMUSG00000009097	Tbx1	16	0.701098	0.0220188	-0.0956207	0.834873	-0.733191	0.0487402
ENSMUSG00000036572	Upf3b	X	0.700684	0.0456022	-0.15077	0.744369	-0.779192	0.0653368
ENSMUSG00000030541	Idh2	7	0.700462	0.305849	-0.424904	0.652666	-1.02404	0.165911
ENSMUSG00000063455	D630045J12Rik	6	0.69996	0.000192442	0.282886	0.521914	-0.353952	0.251871
ENSMUSG00000051615	Rap2a	14	0.699914	0.0119055	-0.360416	0.555197	-0.981842	0.0292931
ENSMUSG00000047409	Ctdspl	9	0.69976	0.0850056	-0.195417	0.790265	-0.839827	0.139324
ENSMUSG00000067071	Hes6	1	0.699665	0.0773643	-0.0354477	0.950113	-0.656653	0.206442
ENSMUSG00000022003	Slc25a30	14	0.698682	0.00651447	0.243251	0.609943	-0.390153	0.279328
ENSMUSG00000078639	Gm12695	4	0.698418	0.20047	0.647719	0.271159	0.00110758	0.998354
ENSMUSG00000032308	Ulk3	9	0.697875	0.0802955	-0.440867	0.442969	-1.08827	0.0490304
ENSMUSG00000037572	Wdhd1	14	0.697546	2.25514e-06	0.225385	0.579373	-0.39778	0.230551
ENSMUSG00000032024	Clmp	9	0.697276	0.00183353	1.00309	0.0893325	0.397031	0.325467
ENSMUSG00000044786	Zfp36	7	0.696781	0.0482542	0.938831	0.119883	0.31876	0.495902
ENSMUSG00000022911	Arl13b	16	0.696724	5.09006e-06	0.229046	0.593447	-0.386279	0.234129
ENSMUSG00000004846	Plod3	5	0.695767	1.97622e-06	0.302177	0.44709	-0.32182	0.241818
ENSMUSG00000030201	Lrp6	6	0.694392	0.00225876	0.123979	0.786208	-0.493275	0.277707
ENSMUSG00000028649	Macf1	4	0.693703	5.60408e-10	0.371838	0.335363	-0.246583	0.315554
ENSMUSG00000031397	Tktl1	X	0.692994	0.247981	-0.045083	0.923593	-0.671252	0.236032
ENSMUSG00000040118	Cacna2d1	5	0.692449	0.0461041	0.184802	0.733736	-0.447369	0.366025
ENSMUSG00000040435	Ppp1r15a	7	0.692065	0.0176928	0.157944	0.799181	-0.455772	0.512692
ENSMUSG00000059013	Sh2d3c	2	0.691922	0.0832795	0.105004	0.874151	-0.535608	0.419398
ENSMUSG00000058486	Wdr91	6	0.691435	0.00365289	0.283254	0.511123	-0.343721	0.292155
ENSMUSG00000000776	Polr3d	14	0.691408	1.39898e-06	0.146933	0.736371	-0.466762	0.164353
ENSMUSG00000025037	Maoa	X	0.690977	0.131542	-0.274826	0.561524	-0.884175	0.137661
ENSMUSG00000022034	Esco2	14	0.690972	0.000263004	0.165423	0.690297	-0.448053	0.203551
ENSMUSG00000026792	Lrsam1	2	0.690198	2.8607e-05	0.293857	0.491213	-0.315085	0.261738
ENSMUSG00000048794	Cfap100	6	0.689682	0.00679289	-0.0113783	0.980715	-0.622745	0.16385
ENSMUSG00000016763	Scube1	15	0.689596	0.0713246	0.447949	0.447132	-0.172407	0.771642
ENSMUSG00000023960	Enpp5	17	0.68894	0.2574	-0.260082	0.659228	-0.883263	0.206883
ENSMUSG00000020821	Kif1c	11	0.688904	0.000355683	-0.178714	0.710704	-0.787332	0.0376361
ENSMUSG00000062797	Hikeshi	7	0.687967	0.0974173	0.157453	0.819132	-0.458171	0.387031
ENSMUSG00000029875	Ccdc184	15	0.68725	0.0017648	0.27564	0.609377	-0.329833	0.485046
ENSMUSG00000049764	Zfp280b	10	0.686848	0.000657471	0.133661	0.797888	-0.477086	0.280828
ENSMUSG00000091337	Eid1	2	0.686741	0.168767	0.707794	0.310219	0.105547	0.885594
ENSMUSG00000031362	Xlr4c	X	0.685981	0.382909	0.315951	0.858872	-0.224395	0.842034
ENSMUSG00000062300	Nectin2	7	0.685922	0.0754112	0.0777541	0.86874	-0.5348	0.231308
ENSMUSG00000025821	Zfp282	6	0.685886	0.00146472	-0.0868872	0.874455	-0.704555	0.0741334
ENSMUSG00000025809	Itgb1	8	0.685564	1.63355e-06	0.0902887	0.826329	-0.518302	0.103129
ENSMUSG00000035620	Ric8b	10	0.68494	0.00862256	0.254778	0.598535	-0.360436	0.405398
ENSMUSG00000030888	Rrp8	7	0.68477	0.00299838	-0.21547	0.661078	-0.813618	0.0214673
ENSMUSG00000056131	Pgm3	9	0.684497	0.0699026	0.121299	0.805094	-0.491823	0.326885
ENSMUSG00000004567	Mcoln1	8	0.684043	0.00244065	-0.491514	0.275824	-1.0979	0.00469344
ENSMUSG00000062296	Trank1	9	0.683854	0.118198	-0.0358242	0.930384	-0.647689	0.121674
ENSMUSG00000027395	Polr1b	2	0.683251	0.00163268	0.267039	0.535492	-0.34369	0.346455
ENSMUSG00000028836	Slc30a2	4	0.682813	0.22758	-0.342067	0.462248	-0.958874	0.0620903
ENSMUSG00000026341	Actr3	1	0.682367	4.91786e-08	0.190049	0.654478	-0.419325	0.0878943
ENSMUSG00000002265	Peg3	7	0.681917	2.6363e-05	0.467011	0.29016	-0.13954	0.665728
ENSMUSG00000019866	Crybg1	10	0.681734	0.122547	0.357726	0.559171	-0.240631	0.661053
ENSMUSG00000007617	Homer1	13	0.681238	0.0059119	0.198312	0.7511	-0.406653	0.562799
ENSMUSG00000006517	Mvd	8	0.681134	0.00605851	0.436626	0.351876	-0.169456	0.675968
ENSMUSG00000015214	Mtmr1	X	0.680625	0.159294	-0.532325	0.313046	-1.13279	0.0573962
ENSMUSG00000031309	Rps6ka3	X	0.680426	0.01119	-0.041491	0.933743	-0.6412	0.170569
ENSMUSG00000029471	Camkk2	5	0.680133	0.0322432	0.312626	0.543744	-0.299209	0.461612
ENSMUSG00000054008	Ndst1	18	0.679869	0.00394786	0.0231351	0.963774	-0.589127	0.126926
ENSMUSG00000028040	Efna4	3	0.679785	0.549751	-0.395961	0.680386	-1.03351	0.296638
ENSMUSG00000070699	Sars2	7	0.679777	0.0105743	0.344045	0.429399	-0.268685	0.386817
ENSMUSG00000039976	Tbc1d16	11	0.679617	0.14088	-0.172808	0.815118	-0.797603	0.250567
ENSMUSG00000018965	Ywhah	5	0.679039	4.31915e-05	0.503492	0.24788	-0.0908052	0.760744
ENSMUSG00000004530	Coro1c	5	0.678847	5.26832e-08	0.329943	0.496221	-0.28311	0.53224
ENSMUSG00000030094	Xpc	6	0.678776	0.000311425	0.324035	0.465872	-0.287304	0.363147
ENSMUSG00000042195	Slc35f2	9	0.678536	0.201417	0.144963	0.777091	-0.459612	0.43232
ENSMUSG00000001576	Ergic1	17	0.678438	3.56574e-05	0.452755	0.303462	-0.155307	0.651042
ENSMUSG00000016256	Ctsz	2	0.678181	0.16991	0.255661	0.624466	-0.356551	0.531094
ENSMUSG00000021048	Mthfd1	12	0.678156	0.109028	0.0589241	0.901211	-0.542274	0.182253
ENSMUSG00000020538	Srebf1	11	0.677836	0.00180916	0.0545463	0.899331	-0.553553	0.097809
ENSMUSG00000049539	H1f1	13	0.677337	0.440558	0.0337373	0.931024	-0.60622	0.223587
ENSMUSG00000056537	Rlim	X	0.67733	0.00251966	0.175563	0.68589	-0.422549	0.27896
ENSMUSG00000031478	Nek3	8	0.677223	0.090801	0.250342	0.607238	-0.36875	0.395868
ENSMUSG00000036442	Thap11	8	0.676869	0.00145731	0.172411	0.697112	-0.433648	0.238934
ENSMUSG00000025264	Tsr2	X	0.676572	0.185504	0.0373475	0.95021	-0.577369	0.353867
ENSMUSG00000024858	Grk2	19	0.676229	2.06188e-06	-0.0117658	0.977644	-0.607475	0.01986
ENSMUSG00000006526	Stimate	14	0.675948	0.100055	0.184649	0.731933	-0.413097	0.43903
ENSMUSG00000025236	Adpgk	9	0.675836	0.00804542	0.0332338	0.935062	-0.568643	0.0985057
ENSMUSG00000020086	Macroh2a2	10	0.675811	0.237075	0.351528	0.628314	-0.254023	0.759479
ENSMUSG00000050994	Adgb	10	0.675745	6.40044e-08	0.519936	0.206426	-0.0817149	0.783387
ENSMUSG00000022995	Enah	1	0.675471	7.05562e-08	0.553829	0.183322	-0.0454374	0.876051
ENSMUSG00000033307	Mif	10	0.675012	1.12429e-05	0.438027	0.769607	-0.28119	0.694855
ENSMUSG00000026958	Dpp7	2	0.674941	0.302217	0.111096	0.862914	-0.511847	0.4823
ENSMUSG00000067818	Myl9	2	0.67492	0.0884161	0.151837	0.821412	-0.435272	0.419191
ENSMUSG00000028261	Ndufaf4	4	0.674913	0.0599432	0.470598	0.352887	-0.12892	0.787166
ENSMUSG00000026204	Ptprn	1	0.674668	0.339606	-0.00498403	0.997675	-0.699865	0.525436
ENSMUSG00000067438	Hmx1	5	0.673909	3.19155e-12	0.602211	0.156476	0.00595454	0.983268
ENSMUSG00000034472	Rasd2	8	0.673876	0.00341521	0.426307	0.42824	-0.174247	0.624463
ENSMUSG00000031065	Cdk16	X	0.673782	0.00202092	-0.195211	0.706551	-0.789859	0.10039
ENSMUSG00000030530	Furin	7	0.672055	0.00369852	-0.291756	0.530432	-0.886304	0.00716155
ENSMUSG00000021534	1700001L19Rik	13	0.671792	0.00183531	1.61008	0.000142624	1.00626	0.0020945
ENSMUSG00000023046	Igfbp6	15	0.671686	0.522129	0.235958	0.77669	-0.371385	0.679502
ENSMUSG00000022218	Tgm1	14	0.671398	0.124566	0.0915861	0.913883	-0.524498	0.367901
ENSMUSG00000025538	Sumf2	5	0.670395	0.022451	0.522184	0.259677	-0.0817016	0.835443
ENSMUSG00000037625	Cldn11	3	0.670293	0.286359	0.333725	0.482437	-0.268995	0.620403
ENSMUSG00000036775	Decr2	17	0.669379	0.417983	0.814908	0.532074	0.284825	0.792049
ENSMUSG00000034165	Ccnd3	17	0.668755	0.00208233	0.219896	0.644586	-0.394843	0.272802
ENSMUSG00000020262	Adarb1	10	0.668591	0.00365277	-0.548927	0.323094	-1.13294	0.0113034
ENSMUSG00000035559	Mpv17l2	8	0.668306	0.1196	0.325386	0.523467	-0.268065	0.535395
ENSMUSG00000036452	Arhgap26	18	0.668043	0.0353376	0.13928	0.773165	-0.447439	0.36662
ENSMUSG00000024754	Cemip2	19	0.667784	0.092575	0.346842	0.46818	-0.249485	0.582151
ENSMUSG00000042042	Csgalnact2	6	0.667435	0.0332863	-0.206465	0.731839	-0.803441	0.176439
ENSMUSG00000042644	Itpr3	17	0.667245	0.000911718	-0.0426066	0.919227	-0.627254	0.0379794
ENSMUSG00000035673	Sbno2	10	0.665417	0.000136714	0.0306534	0.941539	-0.565101	0.0676542
ENSMUSG00000031010	Usp9x	X	0.665313	0.344675	-0.106766	0.812108	-0.698818	0.230614
ENSMUSG00000036632	Alg5	3	0.665096	0.0172145	0.196371	0.655293	-0.393153	0.266957
ENSMUSG00000023977	Ubr2	17	0.66489	3.16144e-06	0.0882845	0.82513	-0.501892	0.0484259
ENSMUSG00000010045	Tmem115	9	0.66471	3.21411e-10	0.366817	0.387725	-0.228247	0.493985
ENSMUSG00000021893	Capn7	14	0.664365	6.12222e-05	-0.008692	0.983516	-0.595522	0.0424356
ENSMUSG00000028149	Rap1gds1	3	0.663258	0.0567257	-0.159564	0.752643	-0.745637	0.0809559
ENSMUSG00000074358	Ccdc61	7	0.663182	8.5319e-10	0.19059	0.627696	-0.400866	0.0714878
ENSMUSG00000029287	Tgfbr3	5	0.662725	0.123042	0.0314072	0.959876	-0.554553	0.27111
ENSMUSG00000032673	Prorsd1	11	0.662208	0.0596644	-0.303123	0.681852	-0.880767	0.104107
ENSMUSG00000025034	Trim8	19	0.661876	0.0959236	-0.238683	0.732004	-0.838311	0.0995072
ENSMUSG00000017760	Ctsa	2	0.661666	0.135841	0.248826	0.600451	-0.345502	0.524775
ENSMUSG00000027478	Dnmt3b	2	0.661513	0.000157156	0.0338879	0.936962	-0.557981	0.0573496
ENSMUSG00000028233	Tgs1	4	0.661063	0.0108889	-0.0706319	0.873393	-0.651816	0.0786532
ENSMUSG00000027333	Smox	2	0.660953	0.357831	0.259131	0.71894	-0.338789	0.631124
ENSMUSG00000027381	Bcl2l11	2	0.659812	0.143101	0.150956	0.800075	-0.438492	0.442851
ENSMUSG00000037475	Thoc2	X	0.659002	0.00707893	-0.30955	0.458054	-0.890398	0.0226797
ENSMUSG00000035395	Dcaf8l	X	0.658901	0.00733141	-0.327657	0.517594	-0.907239	0.0771224
ENSMUSG00000020692	Nle1	11	0.658337	0.035878	-0.112246	0.807568	-0.712712	0.0774792
ENSMUSG00000035491	Fthl17a	X	0.658246	0.470684	0.900376	0.0835082	0.334471	0.586527
ENSMUSG00000061175	Fnip2	3	0.658091	1.54247e-05	-0.0912521	0.849216	-0.679467	0.0818919
ENSMUSG00000060152	Pop5	5	0.65736	0.0041064	0.284049	0.550827	-0.298972	0.461573
ENSMUSG00000007833	Aldh16a1	7	0.657339	0.00016469	0.227939	0.626621	-0.365435	0.384018
ENSMUSG00000020766	Galk1	11	0.657331	1.74541e-07	0.374867	0.45794	-0.211703	0.673505
ENSMUSG00000074575	Kcng1	2	0.657277	3.13268e-07	0.941136	0.068908	0.350375	0.457813
ENSMUSG00000022685	Parn	16	0.656706	0.00341533	0.0653352	0.876331	-0.523026	0.0856839
ENSMUSG00000010047	Hyal2	9	0.656195	0.0242892	0.196703	0.687136	-0.375573	0.323351
ENSMUSG00000035735	Dagla	19	0.655942	0.0587988	0.542163	0.414412	-0.0528016	0.924803
ENSMUSG00000035834	Polr3g	13	0.655591	0.0337657	0.456739	0.343388	-0.124047	0.753095
ENSMUSG00000028920	Fbxo42	4	0.655382	4.90638e-10	0.238788	0.578723	-0.3403	0.164082
ENSMUSG00000051184	Zfp524	7	0.65421	0.488287	0.631338	0.431643	0.031787	0.971809
ENSMUSG00000002107	Celf2	2	0.652462	0.000906153	-0.0169069	0.969158	-0.60489	0.0730306
ENSMUSG00000058402	Zfp420	7	0.65188	0.0794	0.267421	0.711786	-0.311941	0.54166
ENSMUSG00000055632	Hmcn2	2	0.651836	1.76445e-07	1.17018	0.0214023	0.585558	0.204144
ENSMUSG00000030246	Ldhb	6	0.651141	0.334879	0.457651	0.41763	-0.120048	0.850773
ENSMUSG00000042570	Mier2	10	0.651104	0.00100245	0.0221494	0.959596	-0.553413	0.0998308
ENSMUSG00000064127	Med14	X	0.650956	0.102538	0.109133	0.854376	-0.480383	0.404289
ENSMUSG00000020191	Spata48	11	0.650868	0.0285385	0.10886	0.839946	-0.469834	0.305497
ENSMUSG00000031007	Atp6ap2	X	0.650098	0.0737502	-0.00287009	0.995086	-0.572509	0.293637
ENSMUSG00000026380	Tfcp2l1	1	0.649233	0.0378535	-0.19681	0.714521	-0.752974	0.128131
ENSMUSG00000016552	Foxred2	15	0.649206	0.143584	0.42927	0.419673	-0.154342	0.726273
ENSMUSG00000041961	Znrf3	11	0.649001	0.000834362	-0.0888836	0.873693	-0.668607	0.164578
ENSMUSG00000031502	Col4a1	8	0.648272	0.105219	0.024027	0.967529	-0.55199	0.376453
ENSMUSG00000038150	Ormdl3	11	0.648243	0.00853421	-0.20847	0.668089	-0.777491	0.0556817
ENSMUSG00000020935	Dcakd	11	0.647819	7.71773e-06	0.413332	0.349506	-0.168339	0.644943
ENSMUSG00000036968	Cnpy4	5	0.646926	0.112819	0.283957	0.536658	-0.298709	0.474641
ENSMUSG00000054321	Taf4b	18	0.646758	0.000451431	0.177741	0.701262	-0.39119	0.362676
ENSMUSG00000069208	Zfp825	13	0.646563	0.530896	0.650243	0.828743	0.109173	0.94437
ENSMUSG00000051220	Ercc6l	X	0.646148	0.104973	0.19185	0.682168	-0.381481	0.350576
ENSMUSG00000034329	Brip1	11	0.644894	0.0320886	-0.0993312	0.819402	-0.672605	0.088575
ENSMUSG00000020402	Vdac1	11	0.644607	0.25324	-0.105605	0.861762	-0.669423	0.240809
ENSMUSG00000043671	Dpy19l3	7	0.64332	0.0697219	0.515856	0.329561	-0.0634383	0.899737
ENSMUSG00000027423	Snx5	2	0.643096	1.24036e-06	-0.000618667	0.998973	-0.57032	0.177354
ENSMUSG00000002897	Il17ra	6	0.643024	0.0391453	-0.204448	0.647175	-0.776229	0.0248679
ENSMUSG00000026098	Pms1	1	0.643018	0.0973709	0.359703	0.476659	-0.215791	0.674238
ENSMUSG00000021288	Klc1	12	0.642876	9.53099e-05	0.174073	0.698372	-0.389615	0.318704
ENSMUSG00000051331	Cacna1c	6	0.642617	0.0140401	0.0438827	0.939254	-0.524313	0.348511
ENSMUSG00000058454	Dhcr7	7	0.642197	0.0375877	0.559602	0.198072	-0.00662822	0.986687
ENSMUSG00000018849	Wwc1	11	0.642018	0.234224	-0.40472	0.562751	-0.978021	0.150249
ENSMUSG00000025855	Prkar1b	5	0.641246	0.292379	0.311722	0.685671	-0.236619	0.746725
ENSMUSG00000054843	Atrnl1	19	0.64122	0.191728	0.455695	0.420919	-0.109509	0.844624
ENSMUSG00000071477	Zfp777	6	0.640786	0.0190468	-0.304716	0.552127	-0.881104	0.0298972
ENSMUSG00000032712	Resf1	6	0.640393	4.48679e-05	0.0239585	0.959521	-0.53974	0.113472
ENSMUSG00000027951	Adar	3	0.63988	0.00663008	-0.218435	0.637312	-0.788976	0.0393246
ENSMUSG00000038119	Cdon	9	0.639701	0.0300484	0.11407	0.845107	-0.473218	0.292398
ENSMUSG00000072244	Trim6	7	0.639483	0.0905013	0.0807428	0.874491	-0.499654	0.377491
ENSMUSG00000078495	Zfp984	4	0.638918	0.209517	1.64433	0.283792	1.16542	0.22405
ENSMUSG00000035863	Palm	10	0.637774	0.0259443	0.192219	0.727297	-0.357137	0.471681
ENSMUSG00000025645	Ccdc51	9	0.637618	0.49362	0.950636	0.176948	0.417653	0.585776
ENSMUSG00000028758	Kif17	4	0.637446	2.66299e-08	0.568626	0.17143	0.00257625	0.991094
ENSMUSG00000048277	Syngr2	11	0.636771	0.0678523	0.0859829	0.873665	-0.474716	0.369705
ENSMUSG00000018427	Ypel2	11	0.636321	0.205992	0.057712	0.950594	-0.570439	0.411471
ENSMUSG00000050545	Fam228b	12	0.636318	0.0250929	0.408051	0.424737	-0.14012	0.751809
ENSMUSG00000027806	Tsc22d2	3	0.636254	3.4757e-14	-0.0348097	0.930579	-0.603692	0.00412072
ENSMUSG00000024182	Axin1	17	0.636153	6.27685e-14	0.0114417	0.977154	-0.556315	0.015381
ENSMUSG00000030774	Pak1	7	0.635826	9.72573e-05	0.0339003	0.934797	-0.526807	0.0421883
ENSMUSG00000073678	Pgap1	1	0.635422	0.00716661	0.321896	0.460985	-0.244538	0.522769
ENSMUSG00000037126	Psd	19	0.634899	0.000100381	-0.0960003	0.870182	-0.663397	0.274071
ENSMUSG00000038300	Pth2	7	0.634386	0.0990006	-1.76816	0.179051	-2.15116	0.00696582
ENSMUSG00000026988	Wdsub1	2	0.633944	0.135841	-0.157637	0.757267	-0.713244	0.139041
ENSMUSG00000052942	Glis3	19	0.633523	0.107637	0.89025	0.128852	0.314942	0.624336
ENSMUSG00000039771	Polr2j	5	0.633231	0.000872169	0.373145	0.411991	-0.184082	0.633023
ENSMUSG00000039910	Cited2	10	0.633205	0.359813	-0.218925	0.748289	-0.780922	0.232245
ENSMUSG00000059851	Kmt5c	7	0.632578	6.92364e-06	-0.193072	0.681425	-0.754833	0.0655862
ENSMUSG00000040681	Hmgn1	16	0.632283	2.14736e-09	0.549359	0.314759	-0.031113	0.93868
ENSMUSG00000040841	Six5	7	0.632218	0.204565	-0.177706	0.921766	-0.625802	0.532809
ENSMUSG00000023830	Igf2r	17	0.631236	0.00024321	-0.0487279	0.902303	-0.606543	0.0576745
ENSMUSG00000020231	Dip2a	10	0.631099	0.0080701	-0.237885	0.589927	-0.796324	0.0391849
ENSMUSG00000031871	Cdh5	8	0.630528	0.307259	0.190047	0.8098	-0.383622	0.623906
ENSMUSG00000062785	Kcnc3	7	0.629834	0.248916	0.0989504	0.917893	-0.512077	0.504988
ENSMUSG00000026643	Nmt2	2	0.629518	1.20198e-05	0.292375	0.491041	-0.260408	0.481676
ENSMUSG00000045767	B230219D22Rik	13	0.628926	0.000178177	0.399634	0.441694	-0.156277	0.684805
ENSMUSG00000003038	Hmgn2	4	0.628871	2.59864e-05	0.629263	0.240267	0.0774795	0.862239
ENSMUSG00000029559	2210016L21Rik	5	0.628847	0.0157045	0.192748	0.735142	-0.364841	0.510805
ENSMUSG00000031672	Got2	8	0.628747	0.149041	0.994512	0.155265	0.458014	0.408046
ENSMUSG00000017969	Ptgis	2	0.627726	0.347253	1.24598	0.258674	0.618885	0.474484
ENSMUSG00000046432	Bex3	X	0.627643	0.402272	0.345473	0.671433	-0.208265	0.775569
ENSMUSG00000046756	Mrps7	11	0.626836	1.48217e-05	0.150378	0.740311	-0.416782	0.217493
ENSMUSG00000032849	Abcc4	14	0.626629	0.107112	0.491874	0.254516	-0.0684894	0.862544
ENSMUSG00000041594	Tmtc4	14	0.626379	0.0679558	0.464836	0.305043	-0.0935154	0.801828
ENSMUSG00000015342	Xk	X	0.625773	0.179027	0.611342	0.336776	0.0486056	0.9319
ENSMUSG00000029106	Add1	5	0.6249	3.14394e-08	0.130848	0.764402	-0.421658	0.213424
ENSMUSG00000030041	M1ap	6	0.624354	0.00510273	0.140578	0.752304	-0.406202	0.317623
ENSMUSG00000004207	Psap	10	0.623916	1.73294e-10	0.193395	0.638452	-0.358487	0.248997
ENSMUSG00000038718	Pbx3	2	0.623209	0.00384967	-0.0058257	0.989841	-0.552685	0.114309
ENSMUSG00000041939	Mvk	5	0.6232	0.00078968	0.237598	0.609425	-0.298087	0.375466
ENSMUSG00000015533	Itga2	13	0.623038	0.198304	-0.352081	0.67777	-0.90523	0.128662
ENSMUSG00000024042	Sik1	17	0.622774	0.00786407	0.467138	0.337922	-0.093468	0.785005
ENSMUSG00000028960	Ube4b	4	0.622758	1.46338e-12	0.0903458	0.816846	-0.460456	0.0425643
ENSMUSG00000033964	Zbtb41	1	0.622564	0.00611745	0.347124	0.534698	-0.197034	0.720662
ENSMUSG00000005034	Prkacb	3	0.622134	0.0037951	0.0067132	0.988105	-0.541945	0.117541
ENSMUSG00000031608	Galnt7	8	0.622127	0.0368634	0.0253529	0.955147	-0.513672	0.179577
ENSMUSG00000040430	Pitpnc1	11	0.621935	0.234113	0.670924	0.496648	0.1403	0.837302
ENSMUSG00000027445	Cst9	2	0.621882	0.473469	0.340122	0.487985	-0.207442	0.771149
ENSMUSG00000032228	Tcf12	9	0.62142	0.000672273	0.145853	0.742503	-0.40664	0.25726
ENSMUSG00000075467	Dnlz	2	0.620593	0.00047494	0.305239	0.514734	-0.249722	0.43219
ENSMUSG00000024727	Trpm6	19	0.620205	0.0184679	0.8752	0.0986309	0.347221	0.377368
ENSMUSG00000024725	Ostf1	19	0.620067	0.0541637	0.229793	0.623001	-0.327095	0.400284
ENSMUSG00000036256	Igfbp7	5	0.619393	0.269298	-0.302538	0.768586	-0.861865	0.281488
ENSMUSG00000041592	Sdk2	11	0.618605	2.68565e-05	0.604889	0.179258	0.0416196	0.886756
ENSMUSG00000006219	Fblim1	4	0.618395	0.289954	1.17206	0.303489	0.551139	0.494333
ENSMUSG00000044026	Slc35g1	19	0.618377	0.0767232	-0.272321	0.612637	-0.829915	0.0617055
ENSMUSG00000030805	Stx4a	7	0.618141	0.0541196	-0.0295562	0.954439	-0.568493	0.268768
ENSMUSG00000046139	Patl1	19	0.617951	0.000713142	0.11353	0.814624	-0.426828	0.310302
ENSMUSG00000011427	Zfp790	7	0.617526	0.195488	-0.0691964	0.912295	-0.616571	0.249736
ENSMUSG00000039357	Fut11	14	0.617117	0.135546	0.0632285	0.912196	-0.46556	0.320125
ENSMUSG00000039391	Ccdc81	7	0.615917	8.26389e-06	-0.010182	0.981223	-0.549903	0.0575158
ENSMUSG00000026784	Pdss1	2	0.615734	0.056309	-0.175604	0.703179	-0.717987	0.0625924
ENSMUSG00000046897	Zfp740	15	0.615238	0.000580707	0.536903	0.498574	-0.0347737	0.959704
ENSMUSG00000059663	Samt2b	X	0.614435	0.566948	0.851465	0.175609	0.295226	0.684016
ENSMUSG00000058833	Rex1bd	8	0.613718	0.0564283	-0.168355	0.761511	-0.737953	0.110036
ENSMUSG00000027882	Stxbp3	3	0.613014	0.050384	0.167772	0.733537	-0.373626	0.393205
ENSMUSG00000058900	Rsl1	13	0.612051	0.492352	-0.89639	0.34438	-1.41928	0.118873
ENSMUSG00000007591	Tssk4	14	0.611626	0.00968805	0.930109	0.0224922	0.385081	0.209776
ENSMUSG00000042390	Gatad2b	3	0.61158	1.31764e-08	0.310649	0.431886	-0.22989	0.273996
ENSMUSG00000005057	Sh2b2	5	0.611328	0.195071	-0.687098	0.502193	-1.17666	0.0777858
ENSMUSG00000035683	Melk	4	0.611291	0.0223537	0.0570922	0.897494	-0.48775	0.215969
ENSMUSG00000051000	Fam160a1	3	0.611182	0.308905	-0.470468	0.568619	-0.972321	0.205447
ENSMUSG00000047656	Trpt1	19	0.610632	0.039974	0.686271	0.250817	0.138638	0.749759
ENSMUSG00000042271	Nxt2	X	0.610567	0.153738	0.0486021	0.929495	-0.480772	0.345447
ENSMUSG00000036995	Asap3	4	0.609596	0.317532	-0.57281	0.367856	-1.10293	0.0588849
ENSMUSG00000042380	Smim12	4	0.60942	0.0023864	0.237211	0.633342	-0.303655	0.529459
ENSMUSG00000055413	H2-Q5	17	0.608598	0.61042	0.576936	0.528616	0.0434155	0.965564
ENSMUSG00000032293	Ireb2	9	0.607916	3.04557e-06	0.105332	0.799176	-0.424466	0.165103
ENSMUSG00000027639	Samhd1	2	0.607634	0.00118486	0.62096	0.156628	0.084671	0.801794
ENSMUSG00000032570	Atp2c1	9	0.607047	7.66852e-05	0.0551213	0.903207	-0.475458	0.216188
ENSMUSG00000042492	Tbc1d10b	7	0.606812	5.90761e-05	0.074187	0.871206	-0.453804	0.155748
ENSMUSG00000016386	Mpped2	2	0.60654	0.32059	0.125822	0.889014	-0.425127	0.60153
ENSMUSG00000057000	Nxf3	X	0.606434	0.578884	-0.310903	0.524408	-0.851269	0.237894
ENSMUSG00000071226	Cecr2	6	0.606175	2.15612e-05	-0.0569418	0.885843	-0.586933	0.0400784
ENSMUSG00000028108	Ecm1	3	0.60612	0.417515	0.344646	0.60659	-0.196179	0.752648
ENSMUSG00000017831	Rab5a	17	0.606095	0.00662235	0.0550162	0.90975	-0.489955	0.170849
ENSMUSG00000001134	Uxt	X	0.605106	0.560351	-0.345956	0.685169	-0.90357	0.284504
ENSMUSG00000020375	Rufy1	11	0.604991	0.0584367	-0.0216906	0.963033	-0.547255	0.151582
ENSMUSG00000047459	Dynlrb1	2	0.604636	0.00993222	0.11794	0.798773	-0.404713	0.231651
ENSMUSG00000024811	Tnks2	19	0.60439	0.000267425	-0.166033	0.685957	-0.701093	0.0211536
ENSMUSG00000030602	Pak4	7	0.60434	2.8505e-07	0.148695	0.738571	-0.385222	0.249916
ENSMUSG00000059923	Grb2	11	0.604316	0.01024	0.388411	0.662662	-0.0449504	0.943668
ENSMUSG00000041215	Yeats2	16	0.60372	0.000138947	0.268478	0.577335	-0.264825	0.529594
ENSMUSG00000029826	Zc3hav1	6	0.60236	0.280101	-0.138937	0.808962	-0.666328	0.253559
ENSMUSG00000026950	Neb	2	0.602324	4.58408e-06	1.05836	0.152443	0.525338	0.434013
ENSMUSG00000043154	Ppp2r3a	9	0.602038	0.00233754	-0.183925	0.742753	-0.70783	0.197254
ENSMUSG00000032782	Cntrob	11	0.601361	3.09562e-12	0.0691781	0.886573	-0.458283	0.295839
ENSMUSG00000018761	Mpdu1	11	0.600896	8.97201e-05	0.173661	0.704147	-0.359974	0.370154
ENSMUSG00000055717	Slain1	14	0.600625	3.25118e-05	0.849539	0.075354	0.306667	0.282647
ENSMUSG00000024785	Rcl1	19	0.600508	0.0555723	0.0596806	0.890521	-0.469597	0.179286
ENSMUSG00000074812	Spdye4c	2	0.600237	0.157372	-0.0780454	0.900467	-0.608775	0.372639
ENSMUSG00000006369	Fbln1	15	0.59954	0.112675	-0.0359089	0.935226	-0.564844	0.182754
ENSMUSG00000027552	E2f5	3	0.599498	0.00433972	0.680762	0.180703	0.159132	0.724779
ENSMUSG00000027367	Stard7	2	0.59887	7.41956e-07	0.0863908	0.837467	-0.436336	0.152135
ENSMUSG00000020424	Castor1	11	0.59859	0.568884	-0.307916	0.656507	-0.828011	0.332779
ENSMUSG00000037788	Vopp1	6	0.598411	0.0697785	-0.443962	0.738584	-0.840826	0.227705
ENSMUSG00000069808	Fam57a	11	0.59826	0.252509	2.07911	0.00458906	1.52097	0.0188426
ENSMUSG00000020580	Rock2	12	0.598138	0.145821	0.0830932	0.86342	-0.44168	0.381172
ENSMUSG00000030309	Caprin2	6	0.59804	1.61892e-05	-0.128054	0.752977	-0.647404	0.031443
ENSMUSG00000068299	Nat8f4	6	0.597857	0.0104227	-0.332472	0.780381	-0.78048	0.193047
ENSMUSG00000022883	Robo1	16	0.59732	0.00043394	0.400916	0.355679	-0.124815	0.66708
ENSMUSG00000001518	Itfg2	6	0.59718	0.00179431	0.434611	0.326117	-0.0915769	0.775766
ENSMUSG00000066568	Lsm14a	7	0.596543	3.89691e-05	-0.116814	0.77245	-0.636156	0.0182671
ENSMUSG00000035873	Pawr	10	0.596039	0.297723	0.279417	0.579228	-0.251433	0.635899
ENSMUSG00000039774	Galnt12	4	0.595928	0.163357	0.0308001	0.948811	-0.492414	0.334144
ENSMUSG00000008475	Arpc5	1	0.59591	0.0178266	-0.263581	0.579733	-0.794154	0.0255665
ENSMUSG00000053617	Sh3pxd2a	19	0.594792	0.0195074	0.385613	0.474708	-0.133594	0.769132
ENSMUSG00000019087	Atp6ap1	X	0.594289	0.0912764	-0.177589	0.697943	-0.695	0.139558
ENSMUSG00000025730	Rab40c	17	0.593945	7.35507e-06	0.166646	0.71785	-0.359736	0.347733
ENSMUSG00000026837	Col5a1	2	0.593834	0.0243533	0.0117847	0.978778	-0.51591	0.130611
ENSMUSG00000049960	Mrps16	14	0.59361	0.000216075	0.525932	0.330818	-0.00160645	0.997464
ENSMUSG00000039621	Prex1	2	0.59335	0.012619	-0.0678056	0.880818	-0.580836	0.0712771
ENSMUSG00000052040	Klf13	7	0.592058	0.057215	0.42022	0.642041	-0.168266	0.766963
ENSMUSG00000061126	Cyp4f39	17	0.591841	0.267676	0.713545	0.377223	0.140679	0.829226
ENSMUSG00000024431	Nr3c1	18	0.591792	0.000456239	0.0327194	0.943837	-0.475993	0.17482
ENSMUSG00000061313	Ddhd2	8	0.59149	0.000244867	0.237071	0.582345	-0.276762	0.419459
ENSMUSG00000027173	Depdc7	2	0.591316	0.568867	-0.00422261	0.99538	-0.53522	0.600285
ENSMUSG00000028795	Ccdc28b	4	0.589888	0.195936	0.894927	0.250681	0.379538	0.565631
ENSMUSG00000058070	Eml1	12	0.589875	0.133153	0.434416	0.539462	-0.105371	0.837202
ENSMUSG00000051339	2900026A02Rik	5	0.589793	0.00638038	0.486365	0.416133	-0.0546611	0.887079
ENSMUSG00000034055	Phka1	X	0.589709	0.112216	-0.40943	0.369455	-0.917594	0.0685148
ENSMUSG00000059991	Nptx2	5	0.589303	0.350968	-0.530592	0.211447	-1.05459	0.0378259
ENSMUSG00000025047	Pdcd11	19	0.589064	2.47232e-07	0.276537	0.511125	-0.238389	0.461922
ENSMUSG00000075410	Prcd	11	0.588507	0.303295	0.68945	0.645314	0.141342	0.874679
ENSMUSG00000069520	Tmem19	10	0.587917	0.00271743	0.063828	0.890868	-0.450176	0.276919
ENSMUSG00000066894	Vsig10	5	0.587783	0.305851	-0.0506307	0.92002	-0.563664	0.277105
ENSMUSG00000017631	Abr	11	0.586762	0.0129469	0.0577374	0.903464	-0.463159	0.210858
ENSMUSG00000027164	Traf6	2	0.586371	0.172664	-1.18302	0.18391	-1.62865	0.0214524
ENSMUSG00000030779	Rbbp6	7	0.58599	4.51306e-18	0.281342	0.502493	-0.233816	0.431713
ENSMUSG00000054383	Pnma1	12	0.585672	4.80141e-08	0.627823	0.17503	0.118239	0.779503
ENSMUSG00000000901	Mmp11	10	0.585276	0.491404	-0.105263	0.864967	-0.634752	0.31746
ENSMUSG00000026883	Dab2ip	2	0.585274	5.57462e-06	0.14096	0.750746	-0.372155	0.287376
ENSMUSG00000002320	Tm9sf1	14	0.584962	0.00211565	-0.19382	0.65311	-0.698688	0.0250675
ENSMUSG00000044595	Dnd1	18	0.584273	0.0180994	0.650485	0.224198	0.136526	0.796264
ENSMUSG00000024212	Mllt1	17	0.584038	1.5894e-11	-0.139352	0.770422	-0.649282	0.110607
ENSMUSG00000052707	Tnrc6a	7	0.583858	1.17545e-06	0.0657201	0.879087	-0.441216	0.166181
ENSMUSG00000062683	Atp5g2	15	0.583312	0.106331	0.292654	0.848526	-0.339183	0.711477
ENSMUSG00000046556	Zfp319	8	0.583064	7.83767e-06	-0.488335	0.302501	-0.99924	0.00461075
ENSMUSG00000053950	Adnp2	18	0.58238	4.59115e-06	0.236247	0.593525	-0.26999	0.413552
ENSMUSG00000030766	Arhgap17	7	0.582126	0.00371689	-0.0180015	0.968431	-0.538476	0.137664
ENSMUSG00000029911	Ssbp1	6	0.5821	0.00889659	0.0162275	0.97067	-0.49755	0.155832
ENSMUSG00000029622	Arpc1b	5	0.581615	0.0463698	0.17251	0.76845	-0.346085	0.551738
ENSMUSG00000024074	Crim1	17	0.581212	0.147918	-0.371571	0.405908	-0.888344	0.0261844
ENSMUSG00000034424	Gcsh	8	0.581197	0.00236508	0.136754	0.798481	-0.383456	0.412524
ENSMUSG00000022414	Tab1	15	0.580701	0.00592334	0.0270935	0.956405	-0.4853	0.240439
ENSMUSG00000015766	Eps8	6	0.580671	0.0637941	0.103749	0.868071	-0.409481	0.529356
ENSMUSG00000001761	Smo	6	0.579743	0.254083	-0.117443	0.874513	-0.661265	0.336105
ENSMUSG00000027257	Pacsin3	2	0.579119	0.00132847	0.273345	0.691228	-0.268843	0.537925
ENSMUSG00000061232	H2-K1	17	0.578867	1.14238e-05	0.390389	0.342296	-0.114457	0.741093
ENSMUSG00000027534	Snx16	3	0.577889	0.289409	0.144485	0.816436	-0.359826	0.503291
ENSMUSG00000029863	Casp2	6	0.57689	0.00276889	0.0890385	0.841252	-0.418643	0.173136
ENSMUSG00000048752	Prss50	9	0.576827	0.27384	-0.168747	0.688616	-0.673919	0.158842
ENSMUSG00000020519	Sap30l	11	0.576664	0.0592545	0.206552	0.771998	-0.277363	0.626639
ENSMUSG00000047843	Bri3	5	0.57655	0.08806	0.333673	0.55625	-0.181324	0.716179
ENSMUSG00000037049	Smpd1	7	0.576548	0.472173	-0.593848	0.34168	-1.09112	0.208071
ENSMUSG00000051444	Bbs12	3	0.576414	0.293109	0.393087	0.568087	-0.10123	0.874533
ENSMUSG00000034903	Cobll1	2	0.575973	0.209466	0.31741	0.516003	-0.180668	0.709507
ENSMUSG00000022429	Dmc1	15	0.575916	0.011177	-0.396048	0.331245	-0.892976	0.0174561
ENSMUSG00000002109	Ddb2	2	0.575073	0.0875352	-0.00858582	0.984419	-0.506136	0.296689
ENSMUSG00000053460	Ggcx	6	0.575051	0.103229	0.199932	0.724265	-0.310339	0.58455
ENSMUSG00000042700	Sipa1l1	12	0.574828	2.4013e-05	0.122454	0.791887	-0.380848	0.336742
ENSMUSG00000028621	Cyb5rl	4	0.574797	0.0583261	0.219351	0.689883	-0.273207	0.641838
ENSMUSG00000022856	Tmem41a	16	0.574628	0.372153	0.128263	0.81565	-0.38402	0.556904
ENSMUSG00000006342	Susd2	10	0.574615	0.384522	-0.144549	0.848919	-0.637717	0.368849
ENSMUSG00000004035	Gstm7	3	0.574565	0.528117	0.33912	0.61877	-0.156434	0.860888
ENSMUSG00000062867	Impdh2	9	0.574313	5.61912e-07	0.319659	0.538198	-0.192793	0.636088
ENSMUSG00000002980	Bcam	7	0.574222	0.486421	0.685472	0.341299	0.184575	0.795377
ENSMUSG00000072259	Gm5592	7	0.57407	0.186046	1.88972	0.031085	1.38158	0.0449544
ENSMUSG00000024151	Msh2	17	0.573972	0.00340521	0.234125	0.666267	-0.272604	0.636648
ENSMUSG00000051390	Zbtb22	17	0.573414	8.95219e-11	0.451833	0.307343	-0.054431	0.866399
ENSMUSG00000022521	Crebbp	16	0.572517	1.0128e-09	0.00501685	0.99124	-0.495211	0.195335
ENSMUSG00000055296	Tmem245	4	0.572231	0.00531869	-0.0262937	0.954787	-0.524836	0.192962
ENSMUSG00000068264	Ap5s1	2	0.571702	0.0373557	0.695051	0.232054	0.226172	0.623613
ENSMUSG00000039096	Rsad1	11	0.57152	0.0748223	0.219159	0.732716	-0.297166	0.57601
ENSMUSG00000024665	Fads2	19	0.571457	0.00305276	0.289684	0.478642	-0.201635	0.510046
ENSMUSG00000062054	Iah1	12	0.571121	0.0161208	0.182074	0.715659	-0.320411	0.523526
ENSMUSG00000052298	Cdc42se2	11	0.57106	0.00018582	0.152241	0.813201	-0.349148	0.590486
ENSMUSG00000010936	Vac14	8	0.570906	5.60296e-05	0.131855	0.796457	-0.363871	0.430411
ENSMUSG00000030095	Tmem43	6	0.570862	0.00986881	0.207896	0.628876	-0.283722	0.343091
ENSMUSG00000010054	Tusc2	9	0.570448	0.00241558	0.23342	0.715481	-0.292785	0.435602
ENSMUSG00000075327	Zbtb2	10	0.570268	0.0334537	-0.306643	0.583421	-0.796775	0.0397763
ENSMUSG00000036737	Oxsr1	9	0.570037	0.000113697	0.0903699	0.825622	-0.402793	0.14079
ENSMUSG00000039427	Alg1	16	0.57003	0.004261	0.00453336	0.990897	-0.498328	0.0562879
ENSMUSG00000036622	Atp13a2	4	0.569718	0.000155814	0.650599	0.13355	0.157232	0.570719
ENSMUSG00000029815	Malsu1	6	0.569591	0.00209943	0.269767	0.511101	-0.231289	0.419235
ENSMUSG00000044864	Ankrd50	3	0.569468	0.0143627	-0.0182368	0.96931	-0.51614	0.130829
ENSMUSG00000046311	Zfp62	11	0.569115	8.29738e-13	-0.140212	0.730581	-0.630582	0.00581255
ENSMUSG00000040234	Tm7sf3	6	0.569043	0.0357188	0.362812	0.455068	-0.134632	0.755647
ENSMUSG00000025287	Acot9	X	0.56881	0.0621125	0.458538	0.352938	-0.0321098	0.946067
ENSMUSG00000013465	Nelfb	2	0.568281	3.65786e-07	0.138427	0.723617	-0.355954	0.102573
ENSMUSG00000075470	Alg10b	15	0.567995	1.38461e-05	-0.0981589	0.810787	-0.594002	0.0127808
ENSMUSG00000078521	Aunip	4	0.567779	0.102327	0.210436	0.71077	-0.283406	0.628775
ENSMUSG00000025931	Paqr8	1	0.567688	5.05619e-09	0.273773	0.547361	-0.213148	0.510835
ENSMUSG00000026078	Pdcl3	1	0.567508	0.258937	0.325167	0.556339	-0.160959	0.775023
ENSMUSG00000001376	Vps50	6	0.567453	0.00240834	0.255157	0.56248	-0.232839	0.531688
ENSMUSG00000020150	Gamt	10	0.567025	0.63674	0.651702	0.430933	0.183192	0.845959
ENSMUSG00000053644	Aldh7a1	18	0.566928	0.00919704	-0.214961	0.607859	-0.706115	0.0283507
ENSMUSG00000046441	Cmtr2	8	0.566055	0.268373	0.533379	0.34389	0.0302118	0.956153
ENSMUSG00000031438	Rnf128	X	0.56584	0.305849	0.331114	0.497498	-0.163879	0.734972
ENSMUSG00000026694	Eef1aknmt	1	0.565753	0.00119152	0.314278	0.458645	-0.179111	0.491046
ENSMUSG00000071652	Ints5	19	0.564813	0.00873434	-0.0499362	0.912605	-0.55	0.0797064
ENSMUSG00000024165	Jpt2	17	0.564459	0.00493063	0.0183151	0.977292	-0.517676	0.237655
ENSMUSG00000051166	Eml5	12	0.564377	0.288607	-0.396928	0.460376	-0.886377	0.143853
ENSMUSG00000042672	Dcst1	3	0.56397	0.0352364	-0.0222745	0.956628	-0.51514	0.16556
ENSMUSG00000030652	Coq7	7	0.563622	0.00237018	0.16971	0.714625	-0.321321	0.451714
ENSMUSG00000038973	Cldnd2	7	0.563583	0.207446	-0.265351	0.621525	-0.760198	0.170515
ENSMUSG00000035311	Gnptab	10	0.563217	0.00264478	0.214172	0.681702	-0.2753	0.569321
ENSMUSG00000028967	Errfi1	4	0.562871	0.00030767	0.262281	0.593439	-0.227838	0.447537
ENSMUSG00000030505	Prmt3	7	0.562764	0.0802955	0.262863	0.572243	-0.223044	0.634452
ENSMUSG00000002504	Slc9a3r2	17	0.562371	0.00135948	0.814504	0.0941096	0.327131	0.353671
ENSMUSG00000039286	Fndc3b	3	0.561449	0.0869114	0.415155	0.379031	-0.0731564	0.863002
ENSMUSG00000048602	Morc2b	17	0.56127	4.67737e-14	0.527768	0.188383	0.0347177	0.901392
ENSMUSG00000047003	Zfp41	15	0.561125	5.9247e-11	0.0780059	0.854508	-0.406762	0.0597372
ENSMUSG00000029674	Limk1	5	0.560656	0.000289825	-0.250586	0.540547	-0.737757	0.00440874
ENSMUSG00000025130	P4hb	11	0.56031	2.14196e-10	0.374106	0.385967	-0.110555	0.757255
ENSMUSG00000079387	Luzp4	X	0.559952	0.570734	-1.05766	0.490521	-1.5508	0.146817
ENSMUSG00000040429	Mterf1a	5	0.559904	0.132538	0.738358	0.202695	0.245395	0.680159
ENSMUSG00000021338	Carmil1	13	0.559882	0.0763008	0.417701	0.366589	-0.0712122	0.864973
ENSMUSG00000022353	Mtss1	15	0.559504	0.025703	-0.0556345	0.903495	-0.546142	0.123857
ENSMUSG00000078784	Rbis	3	0.558994	0.134816	1.01353	0.281731	0.495363	0.405161
ENSMUSG00000032411	Tfdp2	9	0.558801	0.00523165	0.0648822	0.896392	-0.418114	0.332515
ENSMUSG00000033295	Ptprf	4	0.558691	8.71845e-07	-0.12102	0.760773	-0.611918	0.0188038
ENSMUSG00000022010	Tsc22d1	14	0.558274	9.0709e-12	0.121379	0.75723	-0.365764	0.113944
ENSMUSG00000050199	Lgr4	2	0.557977	0.0476331	-0.00329485	0.994832	-0.485355	0.197935
ENSMUSG00000026309	Ilkap	1	0.557612	0.000460377	0.0856141	0.841563	-0.400384	0.159893
ENSMUSG00000033352	Map2k4	11	0.557438	0.0791353	0.521009	0.335169	0.0513374	0.914916
ENSMUSG00000041358	Nutm1	2	0.556888	0.0129469	0.381356	0.401738	-0.107229	0.76659
ENSMUSG00000022463	Srebf2	15	0.556027	1.71107e-06	0.355856	0.37999	-0.135746	0.57282
ENSMUSG00000038618	Rassf7	7	0.555377	0.0440266	0.347959	0.468284	-0.136611	0.699035
ENSMUSG00000047619	Ddi1	9	0.554753	0.00256502	0.476947	0.386432	-0.0261449	0.951229
ENSMUSG00000037815	Ctnna1	18	0.554636	0.00217466	-0.0450824	0.917312	-0.522967	0.183818
ENSMUSG00000052446	Zfp961	8	0.554473	0.00181005	0.442648	0.385595	-0.0208924	0.954566
ENSMUSG00000028494	Plin2	4	0.554312	0.0830751	0.848497	0.108797	0.374667	0.432214
ENSMUSG00000069020	Urm1	2	0.554252	2.61267e-05	0.44766	0.378106	-0.0296292	0.951378
ENSMUSG00000011884	Gltp	5	0.553584	0.0518845	-0.0582458	0.914676	-0.541543	0.154923
ENSMUSG00000011752	Pgam1	19	0.553567	0.132538	2.79363	0.137936	2.3412	0.0476856
ENSMUSG00000021133	Susd6	12	0.553465	0.0169827	-0.282789	0.595056	-0.761056	0.0540903
ENSMUSG00000038888	Ctu1	7	0.553417	0.486946	-0.204451	0.817195	-0.689167	0.379293
ENSMUSG00000025503	Taldo1	7	0.55197	0.0376948	0.402168	0.426559	-0.0748664	0.887563
ENSMUSG00000044147	Arf6	12	0.551559	4.44825e-06	0.617889	0.155782	0.143056	0.683649
ENSMUSG00000022488	Nckap1l	15	0.55149	0.0357912	0.882831	0.20782	0.386849	0.564135
ENSMUSG00000055024	Ep300	15	0.551013	5.83652e-07	-0.0403977	0.924066	-0.518644	0.0892566
ENSMUSG00000073700	Klhl21	4	0.549563	2.51385e-05	0.280131	0.537517	-0.1995	0.637287
ENSMUSG00000024789	Jak2	19	0.549113	0.0663327	-0.196294	0.696302	-0.675948	0.120769
ENSMUSG00000053746	Ptrh1	2	0.548895	0.138092	-0.178587	0.735291	-0.670387	0.110959
ENSMUSG00000039156	Stim2	5	0.548706	0.0738366	-0.547011	0.302641	-1.01851	0.0400116
ENSMUSG00000026556	Vangl2	1	0.548149	0.279007	0.801626	0.203824	0.314228	0.598882
ENSMUSG00000032598	Nckipsd	9	0.54809	0.0564295	-0.0439141	0.937365	-0.516327	0.353254
ENSMUSG00000020919	Stat5b	11	0.547347	0.299659	0.545197	0.393089	0.0550765	0.918271
ENSMUSG00000000787	Ddx3x	X	0.546622	0.0501253	0.326781	0.56455	-0.14352	0.810049
ENSMUSG00000007812	Zfp655	5	0.546616	0.00273213	0.0969601	0.826596	-0.375916	0.277814
ENSMUSG00000050088	1600012H06Rik	17	0.546091	0.0225425	0.292629	0.579906	-0.182521	0.713755
ENSMUSG00000023143	Nagpa	16	0.545981	0.158508	0.229832	0.651475	-0.256487	0.572148
ENSMUSG00000035585	Tsen34	7	0.545107	0.0472545	-0.237534	0.690462	-0.67714	0.166541
ENSMUSG00000038902	Pogz	3	0.54478	4.9347e-07	-0.119192	0.764703	-0.592995	0.00886058
ENSMUSG00000034525	Ice1	13	0.544761	0.000747132	0.0501204	0.915061	-0.417477	0.305841
ENSMUSG00000029148	Nrbp1	5	0.544523	1.03615e-07	-0.102505	0.790757	-0.570896	0.00804323
ENSMUSG00000026014	Raph1	1	0.544379	0.00521935	0.0970143	0.834909	-0.36283	0.267502
ENSMUSG00000053560	Ier2	8	0.54406	0.291149	1.04237	0.236653	0.560747	0.365572
ENSMUSG00000001119	Col6a1	10	0.543966	0.337045	-0.00355608	0.996423	-0.459554	0.489744
ENSMUSG00000066607	Insyn1	9	0.543602	0.547836	2.54423	0.139663	1.96206	0.131986
ENSMUSG00000075704	Txnrd2	16	0.543585	0.315006	0.144985	0.801554	-0.337656	0.602134
ENSMUSG00000055633	Zfp580	7	0.542455	0.120848	-0.154264	0.8138	-0.638192	0.189613
ENSMUSG00000039032	Tsga13	6	0.542451	0.16243	0.450915	0.469658	-0.0221183	0.973088
ENSMUSG00000074593	Spint5	2	0.541695	0.15027	0.840992	0.138079	0.367781	0.471616
ENSMUSG00000042554	Zp3r	1	0.541658	0.00353975	0.206411	0.612371	-0.265399	0.409971
ENSMUSG00000037447	Arid5a	1	0.541612	0.032277	0.336296	0.529279	-0.146805	0.720121
ENSMUSG00000027351	Spred1	2	0.541439	0.0272621	0.257758	0.651024	-0.210469	0.694012
ENSMUSG00000073991	Cnbd1	4	0.541335	0.404857	0.57976	0.367661	0.114935	0.847792
ENSMUSG00000049739	Zfp646	7	0.540838	9.61317e-12	0.153408	0.700278	-0.318576	0.242584
ENSMUSG00000031179	3830417A13Rik	X	0.540277	0.362836	0.626903	0.309008	0.163406	0.794067
ENSMUSG00000034575	Tent4a	13	0.53983	0.0021025	0.00349163	0.994109	-0.464727	0.149077
ENSMUSG00000046792	Zfp787	7	0.539479	0.000156906	0.491887	0.319578	0.0334881	0.922677
ENSMUSG00000029036	Atad3a	4	0.539272	0.00222895	-0.0389936	0.930816	-0.499997	0.177557
ENSMUSG00000079460	4933403O08Rik	X	0.539008	0.566515	0.622233	0.449606	0.174381	0.845716
ENSMUSG00000029470	P2rx4	5	0.538856	0.190332	-0.0450674	0.933105	-0.520816	0.255259
ENSMUSG00000051346	Spryd4	10	0.538815	0.209914	0.498247	0.363482	0.0331089	0.948425
ENSMUSG00000037253	Mex3c	18	0.538377	0.00172495	-0.0649588	0.885784	-0.515985	0.104218
ENSMUSG00000042155	Klhl23	2	0.538205	0.288978	-0.0346152	0.948019	-0.48409	0.312701
ENSMUSG00000025257	Ribc1	X	0.537757	0.0716499	0.91947	0.0511246	0.457462	0.30068
ENSMUSG00000037098	Rab11fip3	17	0.537298	2.61044e-06	0.278809	0.530432	-0.185357	0.591036
ENSMUSG00000022037	Clu	14	0.537289	0.0452388	0.347232	0.4081	-0.110295	0.799246
ENSMUSG00000053553	3110082I17Rik	5	0.537216	0.00899735	0.231367	0.632168	-0.24178	0.586785
ENSMUSG00000021969	Zdhhc20	14	0.536605	0.00118412	-0.0347581	0.940494	-0.489316	0.127831
ENSMUSG00000028273	Pdlim5	3	0.536573	0.140788	0.274571	0.59709	-0.18551	0.754064
ENSMUSG00000007989	Fzd3	14	0.536206	0.018561	0.0307821	0.949938	-0.425019	0.284158
ENSMUSG00000025579	Gaa	11	0.535493	0.000104196	0.0423485	0.916345	-0.421081	0.148305
ENSMUSG00000038160	Atg5	10	0.534924	0.062232	0.0901868	0.85966	-0.357599	0.401659
ENSMUSG00000037656	Slc20a2	8	0.534918	0.124569	0.00814677	0.987076	-0.454587	0.231042
ENSMUSG00000038740	Mvb12b	2	0.534522	0.116734	0.271097	0.680099	-0.212271	0.655904
ENSMUSG00000024190	Dusp1	17	0.53367	0.113506	0.473797	0.360103	-0.00561611	0.988754
ENSMUSG00000006373	Pgrmc1	X	0.533371	0.0874592	0.10163	0.811192	-0.350673	0.40635
ENSMUSG00000000531	Grasp	15	0.532952	0.233949	-0.333141	0.667213	-0.801704	0.317834
ENSMUSG00000075000	Nrbf2	10	0.532598	0.197302	0.173208	0.880403	-0.172748	0.801557
ENSMUSG00000015143	Actn1	12	0.532586	0.24159	0.376022	0.465502	-0.0864025	0.851673
ENSMUSG00000054364	Rhob	12	0.532334	0.0267483	0.4802	0.336064	0.0233988	0.944689
ENSMUSG00000021453	Gadd45g	13	0.531487	0.575554	0.0983414	0.864393	-0.36246	0.601465
ENSMUSG00000038535	Zfp280d	9	0.531122	1.97748e-07	0.579954	0.282718	0.121418	0.819408
ENSMUSG00000047423	AI837181	19	0.530928	4.78605e-06	0.461909	0.292087	0.000408276	0.99895
ENSMUSG00000017667	Zfp334	2	0.530766	0.0159146	-0.0369438	0.933677	-0.493538	0.138296
ENSMUSG00000024209	Acsbg3	17	0.530678	0.00356129	0.384122	0.343549	-0.0741444	0.798123
ENSMUSG00000037108	Zcwpw1	5	0.530597	3.43656e-05	-0.209907	0.592908	-0.664103	0.00585956
ENSMUSG00000031758	Cdyl2	8	0.530087	0.111484	0.638131	0.249641	0.171499	0.759401
ENSMUSG00000025527	Satl1	X	0.529861	0.185639	0.274641	0.830463	-0.291474	0.68424
ENSMUSG00000035232	Pdk3	X	0.529838	0.0292845	0.156796	0.735765	-0.298253	0.515922
ENSMUSG00000027223	Mapk8ip1	2	0.529757	0.000197687	0.671513	0.152132	0.222422	0.448381
ENSMUSG00000001034	Mapk7	11	0.529657	0.00578793	-0.333349	0.468073	-0.793214	0.0300784
ENSMUSG00000022075	Rhobtb2	14	0.52955	0.139344	-0.362876	0.536642	-0.824261	0.132103
ENSMUSG00000048058	Ldlrad3	2	0.529392	0.0904982	0.29831	0.534445	-0.155368	0.730131
ENSMUSG00000038619	Ensa	3	0.529306	1.63779e-09	0.302579	0.468779	-0.144564	0.567895
ENSMUSG00000063694	Cycs	6	0.52919	0.157372	4.03817	0.197538	3.75222	0.0202093
ENSMUSG00000018846	Pank3	11	0.529063	0.00102226	0.172862	0.679819	-0.279172	0.36209
ENSMUSG00000022744	Cldnd1	16	0.528918	0.00964024	0.326812	0.447281	-0.122383	0.710286
ENSMUSG00000022200	Golph3	15	0.5289	4.44825e-06	0.442401	0.279352	-0.0193098	0.935677
ENSMUSG00000045896	Paip2b	6	0.528378	0.000401797	-0.326617	0.507002	-0.77617	0.0731245
ENSMUSG00000074166	AW146154	7	0.528374	0.341908	0.842256	0.364311	0.426151	0.52911
ENSMUSG00000005161	Prdx2	8	0.528288	0.0650312	0.270265	0.615396	-0.206715	0.696671
ENSMUSG00000031902	Nfatc3	8	0.527877	8.82997e-05	-0.068895	0.884591	-0.525234	0.177556
ENSMUSG00000028840	Zfp593	4	0.527841	0.54366	-0.0779886	0.857209	-0.553579	0.305588
ENSMUSG00000030397	Mark4	7	0.527284	0.00950115	-0.143468	0.786035	-0.594757	0.164915
ENSMUSG00000037376	Trmt6	2	0.527201	0.00179431	0.373398	0.382494	-0.0806432	0.782538
ENSMUSG00000062202	Btbd9	17	0.52719	3.21384e-06	0.334463	0.410576	-0.116681	0.61372
ENSMUSG00000000934	Top1mt	15	0.526247	0.23876	0.0445179	0.931639	-0.416443	0.342554
ENSMUSG00000040007	Bahd1	2	0.526048	0.0144732	0.091391	0.848827	-0.367949	0.342265
ENSMUSG00000032397	Tipin	9	0.526042	0.00449318	0.255244	0.536488	-0.192097	0.489094
ENSMUSG00000020814	Mxra7	11	0.525792	0.531981	0.213348	0.686316	-0.248684	0.70841
ENSMUSG00000045503	Sys1	2	0.525698	0.0525952	0.718529	0.221991	0.264191	0.536813
ENSMUSG00000025791	Pgm1	4	0.52514	0.0731827	0.285502	0.58298	-0.166722	0.760543
ENSMUSG00000043419	Rnf227	11	0.524588	0.000819987	0.12318	0.787431	-0.327742	0.335674
ENSMUSG00000031330	Zcchc13	X	0.524495	0.393501	-1.33481	0.136868	-1.83014	0.0152181
ENSMUSG00000050947	Amigo1	3	0.524418	0.272721	-0.043146	0.960151	-0.516528	0.479941
ENSMUSG00000028413	B4galt1	4	0.524223	0.060197	-0.13999	0.767884	-0.582339	0.11277
ENSMUSG00000020918	Kat2a	11	0.524104	3.70534e-08	0.439626	0.268734	-0.0123769	0.954424
ENSMUSG00000034066	Farp2	1	0.52392	0.235224	-0.0376756	0.932853	-0.483731	0.2425
ENSMUSG00000028763	Hspg2	4	0.523513	0.000435877	0.126492	0.770765	-0.329666	0.358941
ENSMUSG00000021277	Traf3	12	0.523281	0.0337057	-0.0373244	0.958513	-0.472933	0.452662
ENSMUSG00000025129	Ppp1r27	11	0.522615	0.00827011	0.322371	0.489303	-0.132119	0.782946
ENSMUSG00000026675	Hsd17b7	1	0.522233	0.222131	-0.100027	0.838577	-0.558099	0.225254
ENSMUSG00000028906	Epb41	4	0.521719	0.0184442	0.00697594	0.988258	-0.440119	0.268046
ENSMUSG00000027365	Trpm7	2	0.52121	0.200444	-0.249944	0.597418	-0.697195	0.141015
ENSMUSG00000034825	Nrip3	7	0.521115	0.0279975	0.0161812	0.971676	-0.429738	0.191909
ENSMUSG00000027332	Ivd	2	0.520693	0.00194667	0.149142	0.745218	-0.296304	0.40625
ENSMUSG00000042419	Nfkbil1	17	0.520396	0.0225733	0.315091	0.593683	-0.13254	0.820898
ENSMUSG00000026181	Ppm1f	16	0.520363	0.0674366	-0.203119	0.740884	-0.611577	0.201002
ENSMUSG00000046572	Zfp518b	5	0.52013	0.0205785	0.293076	0.524199	-0.1586	0.642619
ENSMUSG00000014498	Ankrd52	10	0.520068	0.000148565	-0.112584	0.800404	-0.565355	0.0950764
ENSMUSG00000031262	Cenpi	X	0.519379	0.269298	0.144175	0.783215	-0.304299	0.557884
ENSMUSG00000033594	Spata2l	8	0.519064	0.206405	1.30648	0.0885055	0.88124	0.115161
ENSMUSG00000024974	Smc3	19	0.51903	2.88093e-05	0.267958	0.513082	-0.173269	0.58473
ENSMUSG00000017466	Timp2	11	0.518941	0.050968	0.524056	0.261664	0.0766351	0.835429
ENSMUSG00000027940	Tpm3	3	0.51873	0.00138045	0.184645	0.738303	-0.256983	0.557367
ENSMUSG00000029518	Rab35	5	0.518624	0.000113333	0.271339	0.504504	-0.172643	0.488015
ENSMUSG00000039683	Sdk1	5	0.518481	0.0424536	-0.407451	0.331483	-0.853076	0.0313439
ENSMUSG00000073889	Il11ra1	4	0.518288	0.0550427	0.14807	0.783526	-0.301221	0.4813
ENSMUSG00000036013	Fam122c	X	0.518037	0.493784	0.577271	0.44102	0.133681	0.867509
ENSMUSG00000025199	Chuk	19	0.517756	0.000758264	-0.0592952	0.897109	-0.498281	0.233477
ENSMUSG00000053184	Spaca3	11	0.517712	0.0377368	0.538073	0.208179	0.0878673	0.791947
ENSMUSG00000045980	Tmem104	11	0.517443	0.192219	-0.0766214	0.88704	-0.519805	0.242684
ENSMUSG00000090641	Zfp712	13	0.517147	0.327634	0.155989	0.791876	-0.302016	0.61718
ENSMUSG00000058392	Rrp1b	17	0.516573	0.000383482	0.344127	0.39614	-0.102917	0.663515
ENSMUSG00000089669	Tnfsf13	11	0.516521	0.604996	-0.553129	0.727138	-0.939162	0.388842
ENSMUSG00000035783	Acta2	19	0.51608	0.44988	1.00626	0.0886003	0.564938	0.344988
ENSMUSG00000033161	Atp1a1	3	0.515782	0.0291181	-0.136712	0.751242	-0.575789	0.147761
ENSMUSG00000028910	Mecr	4	0.515744	0.0311538	-0.0271497	0.949916	-0.474469	0.106946
ENSMUSG00000017146	Brca1	11	0.515614	0.00316588	0.0254982	0.952161	-0.413106	0.214463
ENSMUSG00000007122	Casq1	1	0.51539	0.42087	-0.497396	0.463496	-0.940966	0.231981
ENSMUSG00000026626	Ppp2r5a	1	0.515348	0.214128	-0.0537254	0.935155	-0.504777	0.333836
ENSMUSG00000019978	Epb41l2	10	0.515155	4.4192e-06	0.26271	0.516562	-0.181774	0.515703
ENSMUSG00000073755	5730409E04Rik	4	0.514913	0.556986	1.19332	0.315135	0.774426	0.422242
ENSMUSG00000029465	Arpc3	5	0.514504	0.00576827	0.259829	0.553748	-0.18475	0.601047
ENSMUSG00000024990	Rbp4	19	0.514385	0.205355	0.010808	0.981009	-0.440678	0.293845
ENSMUSG00000002496	Tsc2	17	0.514211	1.38146e-06	0.205828	0.616447	-0.237211	0.41143
ENSMUSG00000031530	Dusp4	8	0.513507	0.213306	-0.238937	0.814972	-0.607367	0.354812
ENSMUSG00000017724	Etv4	11	0.513497	0.504765	0.112362	0.920946	-0.240344	0.793242
ENSMUSG00000046711	Hmga1	17	0.512576	2.88209e-05	-1.04211	0.363403	-1.41305	0.0144655
ENSMUSG00000026646	Suv39h2	2	0.512463	0.0211495	0.437949	0.330907	0.00436037	0.989177
ENSMUSG00000033055	Ankrd54	15	0.512271	1.55101e-08	0.53264	0.178513	0.0933424	0.741941
ENSMUSG00000037992	Rara	11	0.512131	0.0184234	0.13836	0.798186	-0.309764	0.466048
ENSMUSG00000079659	Tmem243	5	0.51182	0.013467	0.992373	0.249655	0.601312	0.268853
ENSMUSG00000040152	Thbs1	2	0.511629	0.185018	0.183187	0.75118	-0.27427	0.573938
ENSMUSG00000008226	Scrn3	2	0.511565	0.16928	0.0193972	0.969447	-0.419378	0.34031
ENSMUSG00000037503	Fam168b	1	0.511444	4.67885e-06	-0.109286	0.821673	-0.543833	0.0362401
ENSMUSG00000032232	Cgnl1	9	0.510583	0.138417	-0.0133155	0.979521	-0.464879	0.27663
ENSMUSG00000032530	Lyzl4	9	0.51054	0.131826	0.840822	0.098923	0.401651	0.330415
ENSMUSG00000047466	8030462N17Rik	18	0.510237	0.00125498	0.239157	0.595557	-0.189884	0.559283
ENSMUSG00000008730	Hipk1	3	0.51009	1.59615e-07	-0.301911	0.45203	-0.74187	0.00122484
ENSMUSG00000028266	Lmo4	3	0.510037	0.514226	-0.434698	0.721565	-0.929924	0.307827
ENSMUSG00000030768	Disp1	1	0.509765	0.133218	0.00182821	0.997488	-0.428669	0.464638
ENSMUSG00000062753	AI413582	17	0.509589	0.0316515	0.597474	0.328217	0.15845	0.688818
ENSMUSG00000048351	Coa7	4	0.508747	0.127788	-0.174582	0.743844	-0.625925	0.142594
ENSMUSG00000028126	Pip5k1a	3	0.508598	0.00487503	0.232911	0.58233	-0.199173	0.511693
ENSMUSG00000025010	Ccnj	19	0.508419	0.140922	0.602461	0.323295	0.17411	0.720992
ENSMUSG00000026135	Zfp142	1	0.508359	8.77917e-05	0.00366472	0.993475	-0.430017	0.200088
ENSMUSG00000041530	Ago1	4	0.508297	0.00273299	0.190763	0.716	-0.251115	0.567903
ENSMUSG00000000142	Axin2	11	0.507893	0.172681	-0.257998	0.650425	-0.698187	0.108898
ENSMUSG00000049225	Pdp1	4	0.50768	0.0134401	0.41509	0.387534	-0.0185086	0.963942
ENSMUSG00000020439	Smtn	11	0.507599	0.468938	0.00812095	0.98821	-0.428618	0.500317
ENSMUSG00000067847	Romo1	2	0.507009	0.00450791	0.384741	0.47149	-0.0526865	0.906208
ENSMUSG00000012483	Rpa3	6	0.506931	0.103067	0.0853586	0.887529	-0.35567	0.537115
ENSMUSG00000032590	Apeh	9	0.506881	0.00992023	0.0712887	0.872595	-0.365945	0.304338
ENSMUSG00000018858	Mrpl58	11	0.506805	0.0479687	0.314729	0.55371	-0.116899	0.822718
ENSMUSG00000009115	Spatc1l	10	0.506645	0.0389008	0.374551	0.412828	-0.0541802	0.881619
ENSMUSG00000036606	Plxnb2	15	0.505731	0.300311	-0.423835	0.279632	-0.85636	0.0397164
ENSMUSG00000046785	Epm2aip1	9	0.505722	0.0504039	-0.124794	0.773905	-0.556524	0.114499
ENSMUSG00000046010	Zfp830	11	0.505578	5.10356e-05	0.890219	0.0258181	0.461377	0.0749009
ENSMUSG00000029309	Sparcl1	5	0.505288	0.335907	1.10217	0.0786153	0.670235	0.187866
ENSMUSG00000033705	Stard9	2	0.504919	0.000796458	-0.039801	0.945841	-0.472235	0.441696
ENSMUSG00000033020	Polr2f	15	0.504872	0.000595023	0.558509	0.154938	0.124801	0.606028
ENSMUSG00000024222	Fkbp5	17	0.504415	0.00565079	-0.192235	0.664857	-0.623519	0.0673161
ENSMUSG00000034758	Tle6	10	0.504344	0.122056	0.144997	0.736635	-0.294453	0.442121
ENSMUSG00000039145	Camk1d	2	0.504174	0.0163533	1.42205	0.00942124	1.01602	0.00867928
ENSMUSG00000037643	Prkci	3	0.503997	0.0184972	0.069763	0.875224	-0.361178	0.315209
ENSMUSG00000030532	Hddc3	7	0.503414	0.234979	1.21244	0.0350931	0.77053	0.118576
ENSMUSG00000040268	Plekha1	7	0.502777	0.0334755	-0.326948	0.550232	-0.757504	0.13177
ENSMUSG00000004043	Stat5a	11	0.502682	0.0049389	0.0623264	0.904179	-0.348102	0.347285
ENSMUSG00000034173	Zbed5	5	0.502582	0.0774296	-0.0773846	0.854836	-0.512116	0.114967
ENSMUSG00000060550	H2-Q7	17	0.50216	0.307735	0.00144606	0.997926	-0.410186	0.421648
ENSMUSG00000031897	Psmb10	8	0.502124	0.283338	0.621214	0.251493	0.191683	0.678622
ENSMUSG00000046562	Unc119b	5	0.501439	0.00758868	0.365134	0.476722	-0.0536364	0.911486
ENSMUSG00000029390	Tmed2	5	0.501391	0.0121507	0.896836	0.340094	0.439124	0.559762
ENSMUSG00000040339	Fam102b	3	0.501094	0.195415	-0.844888	0.372994	-1.30222	0.0540324
ENSMUSG00000003316	Glg1	8	0.501	0.000174714	0.142987	0.729982	-0.284642	0.421441
ENSMUSG00000005683	Cs	10	0.500583	1.5098e-08	0.368354	0.431802	-0.0597813	0.889361
ENSMUSG00000048329	Mfsd6l	11	0.500481	0.00580037	0.498699	0.247286	0.0659524	0.852169
ENSMUSG00000002014	Ssr4	X	0.499936	0.405605	-0.0701371	0.901054	-0.502863	0.443737
ENSMUSG00000086598	Btbd18	2	0.499773	0.0739684	-0.465211	0.365314	-0.881022	0.0726185
ENSMUSG00000026197	Zfand2b	1	0.499668	0.393127	-0.264413	0.640361	-0.701779	0.185549
ENSMUSG00000030203	Dusp16	6	0.499292	9.11262e-05	-0.233253	0.628216	-0.660303	0.0179302
ENSMUSG00000078681	Tm2d3	7	0.499121	0.00405782	0.444258	0.32143	0.0145115	0.970962
ENSMUSG00000022314	Rad21	15	0.49898	6.68558e-05	0.0304262	0.938145	-0.392992	0.129903
ENSMUSG00000041143	Tmco4	4	0.498503	0.407495	0.549752	0.542889	0.11464	0.864784
ENSMUSG00000026234	Ncl	1	0.498158	1.52773e-07	0.196388	0.631118	-0.229071	0.458985
ENSMUSG00000052632	Asap2	12	0.49752	0.285343	0.505715	0.359887	0.0760908	0.874163
ENSMUSG00000074576	Mocs3	2	0.496976	0.000179628	0.217466	0.664909	-0.208824	0.662123
ENSMUSG00000025417	Pip4k2c	10	0.496848	5.78146e-07	0.412714	0.316731	-0.0125603	0.951376
ENSMUSG00000004473	Clec11a	7	0.496847	0.092598	0.890275	0.113439	0.446514	0.330891
ENSMUSG00000046402	Rbp1	9	0.496833	0.462174	0.506928	0.420437	0.059885	0.926517
ENSMUSG00000039953	Clstn1	4	0.496721	0.0184234	-0.00889608	0.983636	-0.432395	0.229835
ENSMUSG00000030170	Wnt5b	6	0.496621	0.00825545	-0.243476	0.625061	-0.662754	0.0625039
ENSMUSG00000025001	Hells	19	0.496585	1.67714e-06	0.226008	0.591352	-0.195577	0.557185
ENSMUSG00000036863	Syde2	3	0.496396	0.0938212	-0.0808211	0.882475	-0.510833	0.290066
ENSMUSG00000041341	Atg2b	12	0.496378	5.92732e-08	-0.193483	0.636651	-0.619193	0.0362037
ENSMUSG00000022000	Zc3h13	14	0.495968	5.42581e-05	0.011519	0.978332	-0.407547	0.200472
ENSMUSG00000028555	Ttc39a	4	0.495917	0.00616501	0.754221	0.075491	0.328944	0.279597
ENSMUSG00000030102	Itpr1	6	0.4956	0.0212771	0.104853	0.800351	-0.321737	0.28994
ENSMUSG00000042744	Hectd4	5	0.495351	7.25219e-10	-0.446721	0.275065	-0.873798	0.00156936
ENSMUSG00000002748	Baz1b	5	0.495305	0.000105981	0.0763551	0.844059	-0.343659	0.184599
ENSMUSG00000024290	Rock1	18	0.495208	2.92615e-09	0.43418	0.375574	0.0114827	0.979254
ENSMUSG00000030859	Fam24a	7	0.49491	0.288339	0.253983	0.564418	-0.16996	0.712675
ENSMUSG00000033486	Catsper2	2	0.49475	5.63354e-07	1.12715	0.0213245	0.703618	0.126486
ENSMUSG00000050914	Ankrd37	8	0.494093	0.541021	1.11613	0.101	0.68997	0.33523
ENSMUSG00000034789	Rab24	13	0.493732	0.0656238	0.362644	0.419979	-0.0574189	0.889754
ENSMUSG00000024187	Fam234a	17	0.49354	3.58003e-05	0.0173449	0.966351	-0.403321	0.0963386
ENSMUSG00000045302	Preb	5	0.493473	4.612e-06	0.0336101	0.93261	-0.384538	0.141808
ENSMUSG00000067825	Pex26	6	0.493405	0.106978	-0.213368	0.742696	-0.651073	0.214709
ENSMUSG00000026728	Vim	2	0.49339	0.19316	0.253384	0.604497	-0.174993	0.714209
ENSMUSG00000027254	Map1a	2	0.493115	0.000193071	0.483874	0.262831	0.0623497	0.813664
ENSMUSG00000046380	Jrk	15	0.492925	3.19829e-06	0.266941	0.563386	-0.155477	0.676317
ENSMUSG00000027752	Exosc8	3	0.492912	0.0318682	0.0500969	0.900599	-0.368971	0.195308
ENSMUSG00000034522	Zfp395	14	0.492551	0.205451	0.297277	0.697892	-0.0979047	0.86027
ENSMUSG00000016200	Syt14	1	0.492269	0.0665805	-0.0246774	0.964874	-0.437008	0.451287
ENSMUSG00000031749	St3gal2	8	0.49221	0.164156	0.22116	0.756219	-0.232241	0.644568
ENSMUSG00000052748	Swt1	1	0.492131	5.11191e-05	-0.00734261	0.985673	-0.42601	0.121158
ENSMUSG00000025132	Arhgdia	11	0.491827	8.84346e-08	0.0689043	0.864284	-0.347844	0.0831263
ENSMUSG00000015312	Gadd45b	10	0.491734	0.0777868	-0.214361	0.675186	-0.645673	0.190154
ENSMUSG00000025324	Atp10a	7	0.491586	0.0179752	0.0582709	0.898563	-0.358041	0.267439
ENSMUSG00000048003	Catsper4	4	0.4915	0.0332207	0.528621	0.313466	0.0993515	0.849569
ENSMUSG00000016534	Lamp2	X	0.491394	0.0538184	-0.416078	0.315652	-0.834028	0.041601
ENSMUSG00000020868	Xylt2	11	0.491229	0.135838	0.119312	0.84685	-0.330571	0.512837
ENSMUSG00000046722	Cdc42se1	3	0.491032	0.000278591	0.552744	0.221751	0.143523	0.694145
ENSMUSG00000045934	Mtmr11	3	0.490748	0.341995	0.200405	0.874065	-0.310927	0.697879
ENSMUSG00000074064	Mlycd	8	0.490622	0.00358954	0.0408922	0.92976	-0.382417	0.348572
ENSMUSG00000047084	Ngrn	7	0.489752	0.0408176	0.271562	0.575649	-0.159515	0.685652
ENSMUSG00000031657	Heatr3	8	0.489498	0.013733	0.00620235	0.988782	-0.411828	0.238729
ENSMUSG00000029521	Chek2	5	0.489362	0.28747	0.112681	0.828466	-0.295867	0.557078
ENSMUSG00000034064	Poglut1	16	0.489297	0.0515207	0.285735	0.531711	-0.13148	0.685592
ENSMUSG00000039740	Alg2	4	0.488458	0.00998419	0.406619	0.38045	-0.0191562	0.963638
ENSMUSG00000054226	Tprkb	6	0.488051	0.00559115	0.241174	0.640466	-0.172472	0.71808
ENSMUSG00000046865	Fbl	7	0.488018	0.00246227	0.164494	0.83042	-0.254558	0.536357
ENSMUSG00000005054	Cstb	10	0.48786	0.381009	-0.244417	0.82374	-0.66801	0.340271
ENSMUSG00000039157	Fam102a	2	0.487683	0.0316452	-0.379513	0.477258	-0.803819	0.0560422
ENSMUSG00000002885	Adgre5	8	0.487625	0.325716	-0.0887456	0.853091	-0.497023	0.278666
ENSMUSG00000053914	Kdm4d	9	0.487622	8.71678e-08	0.156666	0.713683	-0.261592	0.436221
ENSMUSG00000039220	Ppp1r10	17	0.487402	1.15354e-09	-0.203602	0.601631	-0.617043	0.00172465
ENSMUSG00000026547	Tagln2	1	0.487249	0.435489	0.373047	0.536024	-0.0485567	0.928512
ENSMUSG00000032300	1700017B05Rik	9	0.487232	2.75948e-11	0.138753	0.726083	-0.273844	0.187894
ENSMUSG00000005410	Mcm5	8	0.4872	0.00257509	-0.0831964	0.836398	-0.495084	0.128148
ENSMUSG00000028478	Clta	4	0.487053	0.00190579	0.104947	0.800225	-0.302953	0.243784
ENSMUSG00000048520	Fbxl13	5	0.486916	0.00669393	0.792663	0.0475269	0.37898	0.15562
ENSMUSG00000071073	Lrrc73	17	0.486596	4.81669e-06	0.450435	0.34056	0.0330215	0.93897
ENSMUSG00000063522	Ly6m	15	0.486277	0.273485	0.3442	0.716304	-0.0884108	0.896599
ENSMUSG00000058440	Nrf1	6	0.486157	0.000129282	-0.0569687	0.89233	-0.477498	0.048407
ENSMUSG00000039958	Etfbkmt	6	0.486009	0.214798	0.717657	0.293488	0.325454	0.51899
ENSMUSG00000000340	Dbt	3	0.485821	0.293109	0.0124362	0.980811	-0.398283	0.379087
ENSMUSG00000020895	Tmem107	11	0.485221	0.000264781	1.01595	0.0134271	0.605248	0.0279653
ENSMUSG00000027427	Polr3f	2	0.484933	0.0977444	-0.0279123	0.955868	-0.441418	0.322529
ENSMUSG00000032113	Chek1	9	0.484679	0.0636329	0.0914116	0.841521	-0.314596	0.433915
ENSMUSG00000071650	Ganab	19	0.484117	2.33129e-08	0.431063	0.290135	0.0170627	0.954381
ENSMUSG00000054523	Ms4a5	19	0.483351	0.117932	0.502873	0.531123	0.134469	0.81196
ENSMUSG00000022770	Dlg1	16	0.482959	0.000130486	0.220087	0.604502	-0.187805	0.557802
ENSMUSG00000029112	Nkx1-1	5	0.482594	0.577126	-0.677045	0.434535	-1.07597	0.160811
ENSMUSG00000027208	Fgf7	2	0.481659	0.300367	3.58581	0.109036	3.34435	0.0304245
ENSMUSG00000089715	Cbx6	15	0.481652	0.0805426	0.205933	0.734595	-0.203452	0.645321
ENSMUSG00000043284	Tmem11	11	0.481391	0.0207187	0.220084	0.622782	-0.197904	0.521551
ENSMUSG00000039191	Rbpj	5	0.481149	0.00825453	0.254396	0.659694	-0.173269	0.621986
ENSMUSG00000002996	Hbp1	12	0.480984	0.0260322	0.0525727	0.904108	-0.356381	0.333196
ENSMUSG00000015242	Nipsnap3a	4	0.48075	0.154276	0.70449	0.155553	0.301144	0.495803
ENSMUSG00000079584	Gm364	X	0.480637	0.252334	-0.166147	0.687358	-0.572499	0.171595
ENSMUSG00000057835	Zfp119a	17	0.480041	0.66805	0.509066	0.690981	0.0973299	0.941945
ENSMUSG00000002799	Jag2	12	0.479942	0.00201419	-0.0891552	0.82226	-0.496911	0.0998107
ENSMUSG00000020376	Rnf130	11	0.479852	0.0161941	0.178544	0.679852	-0.22506	0.452647
ENSMUSG00000024885	Aldh3b1	19	0.479843	0.0145063	0.990086	0.0860354	0.57589	0.183615
ENSMUSG00000047604	Frat2	19	0.479799	0.000297785	0.317383	0.539095	-0.0889564	0.813751
ENSMUSG00000031371	Haus7	X	0.479593	0.308259	-0.213742	0.643843	-0.618566	0.178275
ENSMUSG00000027933	Ints3	3	0.479527	7.19897e-05	0.167426	0.673896	-0.239338	0.271235
ENSMUSG00000028066	Pmf1	3	0.479338	0.000386544	0.0780523	0.849629	-0.32893	0.25867
ENSMUSG00000032126	Hmbs	9	0.479244	0.0195577	0.222454	0.64811	-0.184949	0.658394
ENSMUSG00000022389	Tef	15	0.478932	9.54031e-07	-0.189288	0.675265	-0.598611	0.0842952
ENSMUSG00000035206	Sppl2b	10	0.478751	1.08925e-08	0.515346	0.219024	0.106418	0.747753
ENSMUSG00000028962	Slc4a2	5	0.478235	0.00326125	0.0941649	0.827043	-0.303368	0.264299
ENSMUSG00000015488	Cacfd1	2	0.478189	0.000249867	0.260412	0.560968	-0.159208	0.558803
ENSMUSG00000039224	D1Pas1	1	0.478173	4.13554e-13	0.373848	0.468077	-0.0333431	0.948344
ENSMUSG00000038705	Gmeb2	2	0.477544	0.0222963	0.238927	0.593911	-0.159357	0.661109
ENSMUSG00000053194	Cib4	5	0.477471	0.615669	-0.223942	0.682957	-0.613123	0.32577
ENSMUSG00000027957	Slc35a3	3	0.477393	0.00038793	0.97831	0.0239063	0.576491	0.0830635
ENSMUSG00000025583	Rptor	11	0.47703	0.000234817	0.043499	0.930428	-0.358575	0.412862
ENSMUSG00000046434	Hnrnpa1	15	0.476745	1.00078e-05	0.251033	0.688593	-0.153296	0.79764
ENSMUSG00000042508	Dmtf1	5	0.475702	5.06352e-06	0.535408	0.289026	0.133569	0.774135
ENSMUSG00000038845	Phb	11	0.474848	0.264971	-0.631134	0.742937	-1.19122	0.219236
ENSMUSG00000050796	B3galt6	4	0.474658	0.142746	0.571159	0.220912	0.169748	0.698641
ENSMUSG00000042660	Wdr55	18	0.474461	0.019323	0.622543	0.187045	0.221616	0.483514
ENSMUSG00000022351	Sqle	15	0.474361	1.52198e-07	0.251046	0.535762	-0.147879	0.567729
ENSMUSG00000079144	A130010J15Rik	1	0.474347	0.343282	1.1737	0.196613	0.725146	0.287799
ENSMUSG00000025885	Myo5b	18	0.474225	0.0279769	-0.0837467	0.86428	-0.482216	0.242614
ENSMUSG00000035759	Bbs10	10	0.474216	0.00018639	0.739243	0.0888891	0.335704	0.341181
ENSMUSG00000072473	1700024G13Rik	14	0.473878	0.165967	1.33114	0.00577703	0.924979	0.0258548
ENSMUSG00000038975	Rabggtb	3	0.473345	0.0453317	0.440193	0.316377	0.0411896	0.907589
ENSMUSG00000029503	P2rx2	5	0.473274	0.522129	-0.125072	0.789826	-0.518022	0.302577
ENSMUSG00000034031	Ccdc182	11	0.473032	0.449187	-0.254825	0.660359	-0.674488	0.197097
ENSMUSG00000072188	Gm10354	5	0.472981	0.226932	1.64389	0.037422	1.27468	0.0432809
ENSMUSG00000058317	Ube2e2	14	0.472901	0.0275644	0.191857	0.659213	-0.216325	0.535118
ENSMUSG00000035764	Fbxo45	16	0.472899	0.0006294	-0.088991	0.860513	-0.495179	0.217211
ENSMUSG00000039967	Zfp292	4	0.47247	0.295573	-0.237261	0.6486	-0.636169	0.261408
ENSMUSG00000027878	Notch2	3	0.472283	0.0408815	0.366629	0.37809	-0.0332101	0.930509
ENSMUSG00000014426	Map3k4	17	0.471718	2.78355e-05	0.0565148	0.887276	-0.343515	0.128549
ENSMUSG00000053046	Brsk2	7	0.471693	0.000113503	0.314469	0.44715	-0.0843778	0.705038
ENSMUSG00000037300	Ttc13	8	0.471432	0.0148572	0.108788	0.804356	-0.288519	0.429242
ENSMUSG00000069806	Cacng7	7	0.47104	0.506243	-0.0526544	0.951039	-0.464832	0.569511
ENSMUSG00000017677	Wsb1	11	0.470779	0.0013656	0.0967959	0.821922	-0.302156	0.379006
ENSMUSG00000056952	Tatdn2	6	0.470351	1.2444e-05	0.0562141	0.90385	-0.343436	0.317648
ENSMUSG00000044533	Rps2	17	0.470096	7.61671e-06	0.562697	0.236959	0.153202	0.592865
ENSMUSG00000034748	Sirt6	10	0.469522	0.127454	0.173599	0.716115	-0.230125	0.577136
ENSMUSG00000031776	Arl2bp	8	0.469507	1.65027e-07	0.497211	0.225443	0.0983186	0.756657
ENSMUSG00000072235	Tuba1a	15	0.469456	0.656474	-0.102703	0.956852	-0.502678	0.701519
ENSMUSG00000026510	Trp53bp2	1	0.469057	0.0285389	0.00110755	0.997903	-0.396163	0.224866
ENSMUSG00000005986	Ankrd13d	19	0.468968	0.180974	0.309872	0.614345	-0.103204	0.834909
ENSMUSG00000038121	Fam210a	18	0.468752	0.0841588	0.273831	0.591026	-0.124829	0.742629
ENSMUSG00000015478	Rnf5	17	0.468027	0.215382	0.127393	0.845135	-0.242657	0.608149
ENSMUSG00000047434	Xxylt1	16	0.468006	0.335948	0.519733	0.358867	0.103796	0.829276
ENSMUSG00000032044	Rpusd4	9	0.467816	0.0138193	0.313135	0.482415	-0.0887362	0.793091
ENSMUSG00000030685	Kctd13	7	0.467806	3.53962e-05	-0.0584511	0.886982	-0.457941	0.0474639
ENSMUSG00000024515	Smad4	18	0.467575	0.00533571	0.209299	0.687837	-0.184192	0.712268
ENSMUSG00000024181	Mrpl28	17	0.46711	0.000696557	0.33054	0.470334	-0.0660049	0.874217
ENSMUSG00000031548	Sfrp1	8	0.467084	0.372153	0.82036	0.334481	0.376937	0.562766
ENSMUSG00000059142	Zfp945	17	0.466963	0.248505	0.221794	0.721729	-0.158291	0.7995
ENSMUSG00000079845	Xlr4a	X	0.466727	0.467271	-0.563053	0.725236	-1.00592	0.293011
ENSMUSG00000034928	Rnf44	13	0.465997	4.28287e-07	-0.182955	0.654968	-0.573095	0.0219295
ENSMUSG00000054727	1700013H16Rik	X	0.46549	0.249634	-0.181388	0.674126	-0.565975	0.26974
ENSMUSG00000030421	Uri1	7	0.465114	0.00151006	0.344566	0.479549	-0.0439352	0.920303
ENSMUSG00000028069	Gpatch4	3	0.465022	0.000619094	0.221342	0.651552	-0.180191	0.624504
ENSMUSG00000033565	Rbfox2	15	0.464604	0.00151811	-0.0163938	0.971453	-0.402503	0.166536
ENSMUSG00000035594	Chrna5	9	0.464302	0.412005	0.834175	0.168894	0.425967	0.462646
ENSMUSG00000038375	Trp53inp2	2	0.464082	0.019114	-0.582807	0.318516	-0.974659	0.0679356
ENSMUSG00000028849	Map7d1	4	0.46397	0.00123443	-0.121069	0.777857	-0.510955	0.0796499
ENSMUSG00000027018	Hat1	2	0.463957	0.000382695	0.16268	0.729362	-0.222767	0.614765
ENSMUSG00000027247	Arhgap1	2	0.46395	0.00859364	0.125527	0.790356	-0.264003	0.47787
ENSMUSG00000040354	Mars	10	0.463875	1.57904e-05	0.498527	0.264902	0.108135	0.785004
ENSMUSG00000035632	Cnot3	7	0.463564	2.77837e-05	0.219269	0.595179	-0.170904	0.543043
ENSMUSG00000035575	Utp6	11	0.463342	0.0208066	0.065084	0.877619	-0.329048	0.30922
ENSMUSG00000000103	Zfy2	Y	0.462957	0.354186	-0.240683	0.684132	-0.637114	0.299337
ENSMUSG00000029545	Acads	5	0.462805	0.544257	0.0197798	0.97095	-0.356944	0.521938
ENSMUSG00000010362	Rdm1	11	0.462718	0.362836	0.0504564	0.934148	-0.35714	0.527592
ENSMUSG00000031799	Tpm4	8	0.4625	0.294901	0.343945	0.716178	-0.127525	0.854396
ENSMUSG00000019851	Perp	10	0.462121	0.492542	0.136286	0.878586	-0.233431	0.749466
ENSMUSG00000030678	Maz	7	0.46198	8.92545e-08	0.501426	0.295415	0.111326	0.793554
ENSMUSG00000034216	Vps18	2	0.46175	0.0299533	0.278327	0.560116	-0.114827	0.783731
ENSMUSG00000001138	Cnnm3	1	0.461483	0.0140533	0.312533	0.469801	-0.0731745	0.82009
ENSMUSG00000028049	Scamp3	3	0.461427	2.83865e-05	0.369201	0.343689	-0.0191787	0.927328
ENSMUSG00000055725	Paqr3	5	0.461282	0.0295295	0.0121397	0.978654	-0.372741	0.297246
ENSMUSG00000032244	Fem1b	9	0.460979	6.89603e-08	-0.0494469	0.906945	-0.436992	0.0487158
ENSMUSG00000038848	Ythdf1	2	0.46078	0.000436361	0.232012	0.585808	-0.154386	0.640066
ENSMUSG00000027276	Jag1	2	0.46064	0.264971	0.110725	0.805372	-0.276061	0.524598
ENSMUSG00000034145	Tmem63c	12	0.46021	0.301791	0.0381141	0.941366	-0.344977	0.464842
ENSMUSG00000030276	Ttll3	6	0.460069	0.00642048	0.00835979	0.986487	-0.376116	0.412656
ENSMUSG00000031708	Tecr	8	0.460054	0.00126694	0.666221	0.139193	0.282317	0.43934
ENSMUSG00000020483	Dynll2	11	0.459732	7.44303e-05	0.254531	0.597087	-0.125648	0.732251
ENSMUSG00000048264	Dip2c	13	0.459629	0.0771188	-0.100559	0.821733	-0.48464	0.239963
ENSMUSG00000025702	March8	6	0.459469	0.0804954	-0.0820479	0.899788	-0.469677	0.422269
ENSMUSG00000027679	Dnajc19	3	0.459084	0.113856	0.153419	0.845588	-0.188227	0.698869
ENSMUSG00000036167	Pphln1	15	0.459083	0.00285871	0.337472	0.454046	-0.0524716	0.890835
ENSMUSG00000079614	Seh1l	18	0.458978	0.0067456	-0.147836	0.75141	-0.528023	0.124312
ENSMUSG00000074646	6430550D23Rik	2	0.458895	0.220886	0.441575	0.524507	0.0701211	0.918805
ENSMUSG00000027480	Sun5	2	0.458838	0.134398	0.0654595	0.878303	-0.324775	0.392583
ENSMUSG00000024219	Anks1	17	0.458634	0.00198675	0.141478	0.740327	-0.245243	0.448856
ENSMUSG00000040713	Creg1	1	0.458539	0.275186	-0.48243	0.293729	-0.862063	0.040868
ENSMUSG00000032860	P2ry2	7	0.45812	0.469107	1.10014	0.532322	0.574253	0.586126
ENSMUSG00000019877	Serinc1	10	0.45812	0.0133672	0.00112801	0.997819	-0.378269	0.291172
ENSMUSG00000045095	Magi1	6	0.457473	0.025724	0.231586	0.614071	-0.148724	0.653378
ENSMUSG00000063931	Pepd	7	0.457237	0.336763	-0.0436154	0.928376	-0.41972	0.417009
ENSMUSG00000034883	Lrr1	12	0.457223	0.293573	-0.17505	0.753408	-0.552516	0.322343
[truncated: 9,261 more rows]

## Sheet: Supplementary Data 2
Supplementary Data 2 PRRC2A RIP-seq
#Peak_ID	Chr	Start	End	IP_1	IP_2	Input_1	Input_2	log(qvalue)	Ensemble_ID	GeneSymbol	region	strand	function	IP	INPUT	counts ratio (IP versus Input)
Prrc2a_peak_12691	chr8	107096106	107096493	663	539	1	2	445.802	ENSMUSG00000031921	Terf2	CDS	-	telomeric repeat binding factor 2 [Source:MGI Symbol;Acc:MGI:1195972]	1202	3	400.667
Prrc2a_peak_9465	chr5	21055636	21056105	2569	1615	6	5	1353.09	ENSMUSG00000028771	Ptpn12	UTR5	-	protein tyrosine phosphatase, non-receptor type 12 [Source:MGI Symbol;Acc:MGI:104673]	4184	11	380.364
Prrc2a_peak_2291	chr11	95337024	95337292	1328	675	3	5	1112.27	ENSMUSG00000038893	Fam117a	CDS	+	family with sequence similarity 117, member A [Source:MGI Symbol;Acc:MGI:2144564]	2003	8	250.375
Prrc2a_peak_6549	chr19	41482383	41483313	907	477	4	2	719.269	ENSMUSG00000025019	Lcor	UTR5	+	ligand dependent nuclear receptor corepressor [Source:MGI Symbol;Acc:MGI:2443930]	1384	6	230.667
Prrc2a_peak_1199	chr10	78244435	78244656	700	407	4	1	692.021	ENSMUSG00000000374	Trappc10	UTR5	-	trafficking protein particle complex 10 [Source:MGI Symbol;Acc:MGI:1336209]	1107	5	221.4
Prrc2a_peak_2272	chr11	94328011	94328548	6703	2958	17	38	7985.43	ENSMUSG00000020864	Ankrd40	UTR5	+	ankyrin repeat domain 40 [Source:MGI Symbol;Acc:MGI:1918702]	9661	55	175.655
Prrc2a_peak_8353	chr3	121953169	121953753	1703	1604	11	8	1033.71	ENSMUSG00000039831	Arhgap29	UTR5	+	Rho GTPase activating protein 29 [Source:MGI Symbol;Acc:MGI:2443818]	3307	19	174.053
Prrc2a_peak_2210	chr11	85139690	85140145	2900	2874	22	12	1693.74	ENSMUSG00000000804	Usp32	UTR5	-	ubiquitin specific peptidase 32 [Source:MGI Symbol;Acc:MGI:2144475]	5774	34	169.824
Prrc2a_peak_3153	chr12	102877760	102878562	2547	2103	28	4	1992.79	ENSMUSG00000041702	Btbd7	UTR5	-	BTB (POZ) domain containing 7 [Source:MGI Symbol;Acc:MGI:1917858]	4650	32	145.312
Prrc2a_peak_10763	chr6	86849472	86849718	357	174	2	2	56.8382	ENSMUSG00000057230	Aak1	UTR5	+	AP2 associated kinase 1 [Source:MGI Symbol;Acc:MGI:1098687]	531	4	132.75
Prrc2a_peak_12385	chr8	64849628	64850013	149	110	1	1	109.047	ENSMUSG00000031605	Klhl2	UTR5	-	kelch-like 2, Mayven [Source:MGI Symbol;Acc:MGI:1924363]	259	2	129.5
Prrc2a_peak_10932	chr6	116193085	116193532	1351	1016	14	5	677.734	ENSMUSG00000030126	Tmcc1	UTR5	-	transmembrane and coiled coil domains 1 [Source:MGI Symbol;Acc:MGI:2442368]	2367	19	124.579
Prrc2a_peak_10825	chr6	90988072	90988819	1907	1059	8	16	1192.96	ENSMUSG00000034312	Iqsec1	UTR5	-	IQ motif and Sec7 domain 1 [Source:MGI Symbol;Acc:MGI:1196356]	2966	24	123.583
Prrc2a_peak_1485	chr10	121475993	121476609	798	310	2	7	871.326	ENSMUSG00000025795	Rassf3	UTR5	-	Ras association (RalGDS/AF-6) domain family member 3 [Source:MGI Symbol;Acc:MGI:2179722]	1108	9	123.111
Prrc2a_peak_11540	chr7	52005727	52005981	393	220	2	3	185.36	ENSMUSG00000074093	Svip	UTR5	-	small VCP/p97-interacting protein [Source:MGI Symbol;Acc:MGI:1922994]	613	5	122.6
Prrc2a_peak_8423	chr3	144569726	144570228	2792	1164	22	11	2084.92	ENSMUSG00000040151	Hs2st1	UTR5	-	heparan sulfate 2-O-sulfotransferase 1 [Source:MGI Symbol;Acc:MGI:1346049]	3956	33	119.879
Prrc2a_peak_634	chr1	156558764	156559238	5294	2489	33	33	1851.72	ENSMUSG00000026596	Abl2	CDS	+	v-abl Abelson murine leukemia viral oncogene 2 (arg, Abelson-related gene) [Source:MGI Symbol;Acc:MGI:87860]	7783	66	117.924
Prrc2a_peak_1732	chr11	32455075	32455562	10749	5356	64	79	8373.97	ENSMUSG00000044949	Ubtd2	UTR5	+	ubiquitin domain containing 2 [Source:MGI Symbol;Acc:MGI:2444752]	16105	143	112.622
Prrc2a_peak_9394	chr4	155491344	155491603	6234	3566	46	42	4916.3	ENSMUSG00000029064	Gnb1	UTR5	+	guanine nucleotide binding protein (G protein), beta 1 [Source:MGI Symbol;Acc:MGI:95781]	9800	88	111.364
Prrc2a_peak_1992	chr11	69555921	69556282	246	88	2	1	61.6485	ENSMUSG00000003934	Efnb3	CDS	-	ephrin B3 [Source:MGI Symbol;Acc:MGI:109196]	334	3	111.333
Prrc2a_peak_2704	chr11	120437493	120437785	741	587	6	6	145.73	ENSMUSG00000039703	Nploc4	UTR5	-	NPL4 homolog, ubiquitin recognition factor [Source:MGI Symbol;Acc:MGI:2679787]	1328	12	110.667
Prrc2a_peak_3984	chr14	59625335	59626347	446	210	1	5	225.813	ENSMUSG00000044461	Shisa2	UTR5	+	shisa family member 2 [Source:MGI Symbol;Acc:MGI:2444716]	656	6	109.333
Prrc2a_peak_1468	chr10	118868712	118869237	1573	1265	20	6	899.396	ENSMUSG00000028630	Dyrk2	UTR5	-	dual-specificity tyrosine-(Y)-phosphorylation regulated kinase 2 [Source:MGI Symbol;Acc:MGI:1330301]	2838	26	109.154
Prrc2a_peak_8818	chr4	108459504	108460211	727	509	8	4	309.944	ENSMUSG00000034610	Tut4	UTR5	+	terminal uridylyl transferase 4 [Source:MGI Symbol;Acc:MGI:2445126]	1236	12	103
Prrc2a_peak_1781	chr11	49712217	49712733	2841	2301	26	26	1672.15	ENSMUSG00000020362	Cnot6	UTR5	-	CCR4-NOT transcription complex, subunit 6 [Source:MGI Symbol;Acc:MGI:2144529]	5142	52	98.8846
Prrc2a_peak_13854	chrX	85573941	85574335	858	523	12	2	913.011	ENSMUSG00000035476	Tab3	UTR5	+	TGF-beta activated kinase 1/MAP3K7 binding protein 3 [Source:MGI Symbol;Acc:MGI:1913974]	1381	14	98.6429
Prrc2a_peak_889	chr10	7955591	7956842	5839	2635	27	59	5653.16	ENSMUSG00000015755	Tab2	UTR5	-	TGF-beta activated kinase 1/MAP3K7 binding protein 2 [Source:MGI Symbol;Acc:MGI:1915902]	8474	86	98.5349
Prrc2a_peak_5895	chr17	88440682	88441109	545	339	3	6	270.449	ENSMUSG00000034998	Foxn2	UTR5	+	forkhead box N2 [Source:MGI Symbol;Acc:MGI:1347478]	884	9	98.2222
Prrc2a_peak_11581	chr7	66109479	66110225	3696	1878	35	23	2397.99	ENSMUSG00000032640	Chsy1	CDS	+	chondroitin sulfate synthase 1 [Source:MGI Symbol;Acc:MGI:2681120]	5574	58	96.1034
Prrc2a_peak_5804	chr17	69383512	69384227	301	78	2	2	121.551	ENSMUSG00000117069	Gm49894	EXON	-	predicted gene, 49894 [Source:MGI Symbol;Acc:MGI:6270585]	379	4	94.75
Prrc2a_peak_13493	chr9	104262691	104263018	221	249	2	3	207.397	ENSMUSG00000032560	Dnajc13	UTR5	-	DnaJ heat shock protein family (Hsp40) member C13 [Source:MGI Symbol;Acc:MGI:2676368]	470	5	94
Prrc2a_peak_13493	chr9	104262691	104263018	221	249	2	3	207.397	ENSMUSG00000104040	Gm37563	EXON	+	predicted gene, 37563 [Source:MGI Symbol;Acc:MGI:5610791]	470	5	94
Prrc2a_peak_6122	chr18	61696847	61697084	834	456	3	11	184.913	ENSMUSG00000024579	Pcyox1l	UTR3	-	prenylcysteine oxidase 1 like [Source:MGI Symbol;Acc:MGI:3606062]	1290	14	92.1429
Prrc2a_peak_1132	chr10	74967105	74967398	1076	567	5	13	1027.97	ENSMUSG00000040009	Gnaz	UTR5	+	guanine nucleotide binding protein, alpha z subunit [Source:MGI Symbol;Acc:MGI:95780]	1643	18	91.2778
Prrc2a_peak_7592	chr2	156839519	156840562	1701	821	15	13	1683.86	ENSMUSG00000062175	Tgif2	UTR5	+	TGFB-induced factor homeobox 2 [Source:MGI Symbol;Acc:MGI:1915299]	2522	28	90.0714
Prrc2a_peak_2352	chr11	97669430	97669649	746	743	7	10	325.798	ENSMUSG00000038437	Mllt6	CDS	+	myeloid/lymphoid or mixed-lineage leukemia; translocated to, 6 [Source:MGI Symbol;Acc:MGI:1935145]	1489	17	87.5882
Prrc2a_peak_5882	chr17	87107555	87108312	2333	877	15	22	2362.84	ENSMUSG00000037104	Socs5	UTR5	+	suppressor of cytokine signaling 5 [Source:MGI Symbol;Acc:MGI:2385459]	3210	37	86.7568
Prrc2a_peak_6015	chr18	34776875	34777339	2334	1581	18	28	1825.61	ENSMUSG00000038773	Kdm3b	CDS	+	KDM3B lysine (K)-specific demethylase 3B [Source:MGI Symbol;Acc:MGI:1923356]	3915	46	85.1087
Prrc2a_peak_12759	chr8	111876497	111876733	1254	872	15	10	592.043	ENSMUSG00000031953	Tmem170	CDS	-	transmembrane protein 170 [Source:MGI Symbol;Acc:MGI:106426]	2126	25	85.04
Prrc2a_peak_10483	chr6	17463833	17464259	193	146	1	3	164.686	ENSMUSG00000009376	Met	UTR5	+	met proto-oncogene [Source:MGI Symbol;Acc:MGI:96969]	339	4	84.75
Prrc2a_peak_12117	chr7	141949693	141950171	676	336	4	8	389.436	ENSMUSG00000053046	Brsk2	UTR5	+	BR serine/threonine kinase 2 [Source:MGI Symbol;Acc:MGI:1923020]	1012	12	84.3333
Prrc2a_peak_2394	chr11	98836865	98837658	736	518	7	8	292.706	ENSMUSG00000038020	Rapgefl1	CDS	+	Rap guanine nucleotide exchange factor (GEF)-like 1 [Source:MGI Symbol;Acc:MGI:3611446]	1254	15	83.6
Prrc2a_peak_2362	chr11	97744259	97745029	769	568	9	7	531.635	ENSMUSG00000018547	Pip4k2b	UTR5	-	phosphatidylinositol-5-phosphate 4-kinase, type II, beta [Source:MGI Symbol;Acc:MGI:1934234]	1337	16	83.5625
Prrc2a_peak_13113	chr9	44482790	44483485	4251	2845	41	48	3533.4	ENSMUSG00000111312	Gm47205	EXON	-	predicted gene, 47205 [Source:MGI Symbol;Acc:MGI:6096005]	7096	89	79.7303
Prrc2a_peak_11838	chr7	109960067	109960468	2142	1660	23	26	2205.74	ENSMUSG00000035901	Dennd5a	UTR5	-	DENN/MADD domain containing 5A [Source:MGI Symbol;Acc:MGI:1201681]	3802	49	77.5918
Prrc2a_peak_13423	chr9	88482076	88482806	655	581	12	4	424.072	ENSMUSG00000032423	Syncrip	UTR5	-	synaptotagmin binding, cytoplasmic RNA interacting protein [Source:MGI Symbol;Acc:MGI:1891690]	1236	16	77.25
Prrc2a_peak_4693	chr15	98762778	98763201	855	533	11	7	444.925	ENSMUSG00000051853	Arf3	UTR5	-	ADP-ribosylation factor 3 [Source:MGI Symbol;Acc:MGI:99432]	1388	18	77.1111
Prrc2a_peak_12813	chr8	120567761	120568499	2290	1899	39	16	1835.43	ENSMUSG00000031822	Gse1	CDS	+	genetic suppressor element 1, coiled-coil protein [Source:MGI Symbol;Acc:MGI:1098275]	4189	55	76.1636
Prrc2a_peak_9222	chr4	141538157	141538719	3692	2398	31	49	2174.23	ENSMUSG00000040761	Spen	UTR5	-	spen family transcription repressor [Source:MGI Symbol;Acc:MGI:1891706]	6090	80	76.125
Prrc2a_peak_6527	chr19	38395989	38396310	419	259	2	7	365.968	ENSMUSG00000044026	Slc35g1	CDS	+	solute carrier family 35, member G1 [Source:MGI Symbol;Acc:MGI:2444789]	678	9	75.3333
Prrc2a_peak_10682	chr6	71439989	71440602	3614	1654	37	33	2233.47	ENSMUSG00000002222	Rmnd5a	UTR5	-	required for meiotic nuclear division 5 homolog A [Source:MGI Symbol;Acc:MGI:1915727]	5268	70	75.2571
Prrc2a_peak_2391	chr11	98809834	98810103	1047	683	18	5	611.719	ENSMUSG00000075576	Gm12359	EXON	-	predicted gene 12359 [Source:MGI Symbol;Acc:MGI:3702436]	1730	23	75.2174
Prrc2a_peak_2391	chr11	98809834	98810103	1047	683	18	5	611.719	ENSMUSG00000078676	Casc3	CDS	+	cancer susceptibility candidate 3 [Source:MGI Symbol;Acc:MGI:2179723]	1730	23	75.2174
Prrc2a_peak_5227	chr16	95359698	95360107	260	329	4	4	264.678	ENSMUSG00000040732	Erg	UTR3	-	ETS transcription factor [Source:MGI Symbol;Acc:MGI:95415]	589	8	73.625
Prrc2a_peak_10061	chr5	121220230	121220662	787	1193	13	14	708.698	ENSMUSG00000042744	Hectd4	UTR5	+	HECT domain E3 ubiquitin protein ligase 4 [Source:MGI Symbol;Acc:MGI:3647820]	1980	27	73.3333
Prrc2a_peak_491	chr1	131910533	131910794	1696	716	22	11	1082.03	ENSMUSG00000026434	Nucks1	UTR5	+	nuclear casein kinase and cyclin-dependent kinase substrate 1 [Source:MGI Symbol;Acc:MGI:1934811]	2412	33	73.0909
Prrc2a_peak_12587	chr8	86884809	86885272	4816	2797	61	45	3974.42	ENSMUSG00000031652	N4bp1	UTR5	-	NEDD4 binding protein 1 [Source:MGI Symbol;Acc:MGI:2136825]	7613	106	71.8208
Prrc2a_peak_6806	chr2	25428585	25429181	100	114	2	1	111.116	ENSMUSG00000026944	Abca2	UTR5	+	ATP-binding cassette, sub-family A (ABC1), member 2 [Source:MGI Symbol;Acc:MGI:99606]	214	3	71.3333
Prrc2a_peak_11086	chr6	140623555	140624360	10467	5565	150	75	3851.34	ENSMUSG00000030232	Aebp2	CDS	+	AE binding protein 2 [Source:MGI Symbol;Acc:MGI:1338038]	16032	225	71.2533
Prrc2a_peak_8431	chr3	145987638	145989077	2382	1007	22	26	1398.36	ENSMUSG00000036863	Syde2	CDS	+	synapse defective 1, Rho GTPase, homolog 2 (C. elegans) [Source:MGI Symbol;Acc:MGI:3036264]	3389	48	70.6042
Prrc2a_peak_7097	chr2	71529007	71530303	836	358	11	6	651.418	ENSMUSG00000041911	Dlx1	UTR5	+	distal-less homeobox 1 [Source:MGI Symbol;Acc:MGI:94901]	1194	17	70.2353
Prrc2a_peak_5223	chr16	94569247	94570553	15960	8441	141	208	8944.59	ENSMUSG00000022897	Dyrk1a	UTR5	+	dual-specificity tyrosine-(Y)-phosphorylation regulated kinase 1a [Source:MGI Symbol;Acc:MGI:1330299]	24401	349	69.9169
Prrc2a_peak_2165	chr11	79993086	79993597	5732	2492	50	70	3050.09	ENSMUSG00000017548	Suz12	UTR5	+	SUZ12 polycomb repressive complex 2 subunit [Source:MGI Symbol;Acc:MGI:1261758]	8224	120	68.5333
Prrc2a_peak_6528	chr19	38480977	38481363	205	199	3	3	284.786	ENSMUSG00000024998	Plce1	UTR5	+	phospholipase C, epsilon 1 [Source:MGI Symbol;Acc:MGI:1921305]	404	6	67.3333
Prrc2a_peak_7280	chr2	118901391	118902958	1875	994	25	18	1563.72	ENSMUSG00000040007	Bahd1	UTR5	+	bromo adjacent homology domain containing 1 [Source:MGI Symbol;Acc:MGI:2139371]	2869	43	66.7209
Prrc2a_peak_13264	chr9	59750865	59751358	4535	3051	57	57	3929.73	ENSMUSG00000039585	Myo9a	UTR5	+	myosin IXa [Source:MGI Symbol;Acc:MGI:107735]	7586	114	66.5439
Prrc2a_peak_8688	chr4	59755207	59755511	108	90	2	1	23.6406	ENSMUSG00000045071	E130308A19Rik	UTR3	+	RIKEN cDNA E130308A19 gene [Source:MGI Symbol;Acc:MGI:2442164]	198	3	66
Prrc2a_peak_7730	chr2	168206560	168207109	8996	5561	93	129	4757.94	ENSMUSG00000051149	Adnp	UTR5	-	activity-dependent neuroprotective protein [Source:MGI Symbol;Acc:MGI:1338758]	14557	222	65.5721
Prrc2a_peak_6938	chr2	32150943	32151305	1110	830	19	11	926.046	ENSMUSG00000039262	Prrc2b	UTR5	+	proline-rich coiled-coil 2B [Source:MGI Symbol;Acc:MGI:1923304]	1940	30	64.6667
Prrc2a_peak_2458	chr11	102818596	102819418	1074	716	15	13	472.706	ENSMUSG00000034520	Gjc1	UTR5	-	gap junction protein, gamma 1 [Source:MGI Symbol;Acc:MGI:95718]	1790	28	63.9286
Prrc2a_peak_3163	chr12	104751456	104752092	735	820	13	12	581.109	ENSMUSG00000041415	Dicer1	UTR5	-	dicer 1, ribonuclease type III [Source:MGI Symbol;Acc:MGI:2177178]	1555	25	62.2
Prrc2a_peak_2443	chr11	102295857	102296967	3773	1599	48	39	1845.91	ENSMUSG00000059995	Atxn7l3	UTR5	-	ataxin 7-like 3 [Source:MGI Symbol;Acc:MGI:3036270]	5372	87	61.7471
Prrc2a_peak_10529	chr6	30304052	30304516	4282	2011	46	56	3705.94	ENSMUSG00000039159	Ube2h	UTR5	-	ubiquitin-conjugating enzyme E2H [Source:MGI Symbol;Acc:MGI:104632]	6293	102	61.6961
Prrc2a_peak_2752	chr12	4476630	4477232	1239	852	16	19	1022.91	ENSMUSG00000020647	Ncoa1	UTR5	-	nuclear receptor coactivator 1 [Source:MGI Symbol;Acc:MGI:1276523]	2091	35	59.7429
Prrc2a_peak_4710	chr15	99126418	99126904	4973	2392	62	63	3334.08	ENSMUSG00000051934	Spats2	UTR5	+	spermatogenesis associated, serine-rich 2 [Source:MGI Symbol;Acc:MGI:1919822]	7365	125	58.92
Prrc2a_peak_1241	chr10	80179320	80179894	383	198	5	5	119.842	ENSMUSG00000003070	Efna2	CDS	+	ephrin A2 [Source:MGI Symbol;Acc:MGI:102707]	581	10	58.1
Prrc2a_peak_13466	chr9	99139784	99140250	403	232	2	9	136.409	ENSMUSG00000032462	Pik3cb	UTR5	-	phosphatidylinositol-4,5-bisphosphate 3-kinase catalytic subunit beta [Source:MGI Symbol;Acc:MGI:1922019]	635	11	57.7273
Prrc2a_peak_7050	chr2	52424594	52424884	1821	653	26	17	1991.02	ENSMUSG00000036093	Arl5a	UTR5	-	ADP-ribosylation factor-like 5A [Source:MGI Symbol;Acc:MGI:1922673]	2474	43	57.5349
Prrc2a_peak_11006	chr6	122485848	122486700	11714	4772	161	128	7632.28	ENSMUSG00000040649	Rimklb	UTR5	-	ribosomal modification protein rimK-like family member B [Source:MGI Symbol;Acc:MGI:1918325]	16486	289	57.045
Prrc2a_peak_6196	chr18	77713706	77713971	713	477	14	7	413.284	ENSMUSG00000047466	8030462N17Rik	UTR5	-	RIKEN cDNA 8030462N17 gene [Source:MGI Symbol;Acc:MGI:2444951]	1190	21	56.6667
Prrc2a_peak_12175	chr8	9976032	9976505	138	87	2	2	29.7276	ENSMUSG00000049717	Lig4	UTR5	-	ligase IV, DNA, ATP-dependent [Source:MGI Symbol;Acc:MGI:1335098]	225	4	56.25
Prrc2a_peak_1221	chr10	79931740	79932093	256	194	4	4	223.514	ENSMUSG00000019564	Arid3a	CDS	+	AT rich interactive domain 3A (BRIGHT-like) [Source:MGI Symbol;Acc:MGI:1328360]	450	8	56.25
Prrc2a_peak_3349	chr13	29984121	29984728	310	140	6	2	165.836	ENSMUSG00000016477	E2f3	UTR5	-	E2F transcription factor 3 [Source:MGI Symbol;Acc:MGI:1096340]	450	8	56.25
Prrc2a_peak_6664	chr19	47464077	47464698	444	228	8	4	202.615	ENSMUSG00000053617	Sh3pxd2a	UTR5	-	SH3 and PX domains 2A [Source:MGI Symbol;Acc:MGI:1298393]	672	12	56
Prrc2a_peak_4118	chr14	99298699	99299192	688	316	14	4	565.205	ENSMUSG00000005148	Klf5	UTR5	+	Kruppel-like factor 5 [Source:MGI Symbol;Acc:MGI:1338056]	1004	18	55.7778
Prrc2a_peak_2794	chr12	16894841	16895336	3305	1545	47	40	3160.5	ENSMUSG00000020580	Rock2	UTR5	+	Rho-associated coiled-coil containing protein kinase 2 [Source:MGI Symbol;Acc:MGI:107926]	4850	87	55.7471
Prrc2a_peak_8148	chr3	89773436	89774049	6318	3234	94	78	3713.35	ENSMUSG00000042572	Ube2q1	CDS	+	ubiquitin-conjugating enzyme E2Q family member 1 [Source:MGI Symbol;Acc:MGI:1917343]	9552	172	55.5349
Prrc2a_peak_12071	chr7	132931207	132931558	5130	2311	96	40	2280.92	ENSMUSG00000030967	Zranb1	UTR5	+	zinc finger, RAN-binding domain containing 1 [Source:MGI Symbol;Acc:MGI:106441]	7441	136	54.7132
Prrc2a_peak_2792	chr12	16810937	16811320	623	193	5	10	456.323	ENSMUSG00000057469	E2f6	UTR5	+	E2F transcription factor 6 [Source:MGI Symbol;Acc:MGI:1354159]	816	15	54.4
Prrc2a_peak_4441	chr15	76817971	76818217	413	347	6	8	145.69	ENSMUSG00000033697	Arhgap39	UTR5	-	Rho GTPase activating protein 39 [Source:MGI Symbol;Acc:MGI:107858]	760	14	54.2857
Prrc2a_peak_4760	chr15	102203606	102204262	650	309	10	8	204.197	ENSMUSG00000046897	Zfp740	UTR5	+	zinc finger protein 740 [Source:MGI Symbol;Acc:MGI:1915994]	959	18	53.2778
Prrc2a_peak_7144	chr2	80580846	80581491	1712	1591	39	23	1367.42	ENSMUSG00000027002	Nckap1	UTR5	-	NCK-associated protein 1 [Source:MGI Symbol;Acc:MGI:1355333]	3303	62	53.2742
Prrc2a_peak_11458	chr7	38107309	38107583	134	79	2	2	71.0954	ENSMUSG00000002068	Ccne1	UTR5	-	cyclin E1 [Source:MGI Symbol;Acc:MGI:88316]	213	4	53.25
Prrc2a_peak_9734	chr5	65697740	65698272	1773	1098	12	42	1483.27	ENSMUSG00000029202	Pds5a	UTR5	-	PDS5 cohesin associated factor A [Source:MGI Symbol;Acc:MGI:1918771]	2871	54	53.1667
Prrc2a_peak_13833	chrX	73397984	73398317	93	117	2	2	52.9117	ENSMUSG00000096966	Gm18336	CDS	-	predicted gene, 18336 [Source:MGI Symbol;Acc:MGI:5010521]	210	4	52.5
Prrc2a_peak_86	chr1	34842816	34843028	760	379	14	8	367.041	ENSMUSG00000037503	Fam168b	UTR5	-	family with sequence similarity 168, member B [Source:MGI Symbol;Acc:MGI:2448487]	1139	22	51.7727
Prrc2a_peak_5825	chr17	78200196	78201098	658	559	16	8	415.664	ENSMUSG00000024074	Crim1	CDS	+	cysteine rich transmembrane BMP regulator 1 (chordin like) [Source:MGI Symbol;Acc:MGI:1354756]	1217	24	50.7083
Prrc2a_peak_857	chr1	192854907	192855700	210	193	6	2	62.7043	ENSMUSG00000016262	Sertad4	UTR5	-	SERTA domain containing 4 [Source:MGI Symbol;Acc:MGI:2443496]	403	8	50.375
Prrc2a_peak_1984	chr11	69369126	69369463	687	1064	19	16	559.304	ENSMUSG00000018474	Chd3	CDS	-	chromodomain helicase DNA binding protein 3 [Source:MGI Symbol;Acc:MGI:1344395]	1751	35	50.0286
Prrc2a_peak_9104	chr4	133752456	133754686	20035	11894	392	249	3970.85	ENSMUSG00000007880	Arid1a	CDS	-	AT rich interactive domain 1A (SWI-like) [Source:MGI Symbol;Acc:MGI:1935147]	31929	641	49.8112
Prrc2a_peak_12954	chr9	8004132	8004564	4548	2163	56	79	2630.99	ENSMUSG00000053110	Yap1	UTR5	-	yes-associated protein 1 [Source:MGI Symbol;Acc:MGI:103262]	6711	135	49.7111
Prrc2a_peak_13874	chrX	94366619	94366865	570	174	5	10	296.815	ENSMUSG00000043549	Fam90a1b	UTR5	-	family with sequence similarity 90, member A1B [Source:MGI Symbol;Acc:MGI:1921682]	744	15	49.6
Prrc2a_peak_13586	chr9	110333380	110333691	150	147	4	2	11.4409	ENSMUSG00000032485	Scap	UTR5	+	SREBF chaperone [Source:MGI Symbol;Acc:MGI:2135958]	297	6	49.5
Prrc2a_peak_5208	chr16	92465754	92466243	940	484	13	16	530.19	ENSMUSG00000022951	Rcan1	CDS	-	regulator of calcineurin 1 [Source:MGI Symbol;Acc:MGI:1890564]	1424	29	49.1034
Prrc2a_peak_13744	chrX	12079877	12080945	263	178	2	7	66.1216	ENSMUSG00000040363	Bcor	UTR5	-	BCL6 interacting corepressor [Source:MGI Symbol;Acc:MGI:1918708]	441	9	49
Prrc2a_peak_4604	chr15	86032877	86033942	137	103	2	3	73.0217	ENSMUSG00000016028	Celsr1	CDS	-	cadherin, EGF LAG seven-pass G-type receptor 1 [Source:MGI Symbol;Acc:MGI:1100883]	240	5	48
Prrc2a_peak_12588	chr8	87471987	87472628	233	148	4	4	76.5521	ENSMUSG00000031654	Cbln1	CDS	-	cerebellin 1 precursor protein [Source:MGI Symbol;Acc:MGI:88281]	381	8	47.625
Prrc2a_peak_12599	chr8	90347879	90348555	376	99	4	6	130.335	ENSMUSG00000043668	Tox3	UTR5	-	TOX high mobility group box family member 3 [Source:MGI Symbol;Acc:MGI:3039593]	475	10	47.5
Prrc2a_peak_1129	chr10	71347764	71348102	700	437	12	12	648.971	ENSMUSG00000060733	Ipmk	CDS	+	inositol polyphosphate multikinase [Source:MGI Symbol;Acc:MGI:1916968]	1137	24	47.375
Prrc2a_peak_6033	chr18	36280906	36281571	1126	643	21	17	613.961	ENSMUSG00000043991	Pura	UTR5	+	purine rich element binding protein A [Source:MGI Symbol;Acc:MGI:103079]	1769	38	46.5526
Prrc2a_peak_6416	chr19	10240543	10240783	541	342	14	5	293.593	ENSMUSG00000036098	Myrf	UTR5	-	myelin regulatory factor [Source:MGI Symbol;Acc:MGI:2684944]	883	19	46.4737
Prrc2a_peak_13651	chr9	119321988	119322515	2762	1459	49	42	2059.09	ENSMUSG00000036737	Oxsr1	UTR5	-	oxidative-stress responsive 1 [Source:MGI Symbol;Acc:MGI:1917378]	4221	91	46.3846
Prrc2a_peak_2010	chr11	69901844	69902196	1591	1143	41	18	1485.28	ENSMUSG00000047284	Neurl4	CDS	+	neuralized E3 ubiquitin protein ligase 4 [Source:MGI Symbol;Acc:MGI:1921092]	2734	59	46.339
Prrc2a_peak_5713	chr17	50509200	50509959	1770	1118	26	37	1307.36	ENSMUSG00000038910	Plcl2	CDS	+	phospholipase C-like 2 [Source:MGI Symbol;Acc:MGI:1352756]	2888	63	45.8413
Prrc2a_peak_7792	chr2	179975405	179976671	3122	1758	75	32	1628.18	ENSMUSG00000039117	Taf4	CDS	-	TATA-box binding protein associated factor 4 [Source:MGI Symbol;Acc:MGI:2152346]	4880	107	45.6075
Prrc2a_peak_2158	chr11	79591127	79591447	357	183	6	6	272.393	ENSMUSG00000017639	Rab11fip4	CDS	+	RAB11 family interacting protein 4 (class II) [Source:MGI Symbol;Acc:MGI:2442920]	540	12	45
Prrc2a_peak_5510	chr17	28691420	28691846	2717	1015	33	50	1748.22	ENSMUSG00000053436	Mapk14	UTR5	+	mitogen-activated protein kinase 14 [Source:MGI Symbol;Acc:MGI:1346865]	3732	83	44.9639
Prrc2a_peak_8505	chr4	19708825	19709118	141	127	4	2	123.657	ENSMUSG00000041058	Wwp1	UTR5	-	WW domain containing E3 ubiquitin protein ligase 1 [Source:MGI Symbol;Acc:MGI:1861728]	268	6	44.6667
Prrc2a_peak_11069	chr6	134830164	134830427	526	223	11	6	139.22	ENSMUSG00000032652	Crebl2	UTR5	+	cAMP responsive element binding protein-like 2 [Source:MGI Symbol;Acc:MGI:1889385]	749	17	44.0588
Prrc2a_peak_3003	chr12	81780479	81781205	1286	730	28	18	427.25	ENSMUSG00000042724	Map3k9	CDS	-	mitogen-activated protein kinase kinase kinase 9 [Source:MGI Symbol;Acc:MGI:2449952]	2016	46	43.8261
Prrc2a_peak_6922	chr2	31688401	31689014	4281	3165	89	81	3866.02	ENSMUSG00000026842	Abl1	UTR5	+	c-abl oncogene 1, non-receptor tyrosine kinase [Source:MGI Symbol;Acc:MGI:87859]	7446	170	43.8
Prrc2a_peak_8261	chr3	101457780	101458091	154	150	2	5	146.286	ENSMUSG00000042035	Igsf3	CDS	+	immunoglobulin superfamily, member 3 [Source:MGI Symbol;Acc:MGI:1926158]	304	7	43.4286
Prrc2a_peak_73	chr1	33814324	33814681	814	388	14	14	509.625	ENSMUSG00000042197	Zfp451	UTR5	-	zinc finger protein 451 [Source:MGI Symbol;Acc:MGI:2137896]	1202	28	42.9286
Prrc2a_peak_13138	chr9	44880843	44881838	1092	576	25	14	589.69	ENSMUSG00000002028	Kmt2a	CDS	-	lysine (K)-specific methyltransferase 2A [Source:MGI Symbol;Acc:MGI:96995]	1668	39	42.7692
Prrc2a_peak_13138	chr9	44880843	44881838	1092	576	25	14	589.69	ENSMUSG00000110773	Gm39326	EXON	+	predicted gene, 39326 [Source:MGI Symbol;Acc:MGI:5622211]	1668	39	42.7692
Prrc2a_peak_8798	chr4	106911030	106911930	1270	844	22	28	483.856	ENSMUSG00000061887	Ssbp3	UTR5	+	single-stranded DNA binding protein 3 [Source:MGI Symbol;Acc:MGI:1919725]	2114	50	42.28
Prrc2a_peak_8574	chr4	43631336	43631805	155	183	6	2	97.2253	ENSMUSG00000086043	Gm12473	EXON	-	predicted gene 12473 [Source:MGI Symbol;Acc:MGI:3652337]	338	8	42.25
Prrc2a_peak_8574	chr4	43631336	43631805	155	183	6	2	97.2253	ENSMUSG00000092675	Gm25262	EXON	+	predicted gene, 25262 [Source:MGI Symbol;Acc:MGI:5455039]	338	8	42.25
Prrc2a_peak_4539	chr15	81585372	81586641	11087	8681	281	188	3180.46	ENSMUSG00000055024	Ep300	UTR5	+	E1A binding protein p300 [Source:MGI Symbol;Acc:MGI:1276116]	19768	469	42.1493
Prrc2a_peak_3464	chr13	51100773	51101424	483	269	8	10	80.9466	ENSMUSG00000021395	Spin1	UTR5	+	spindlin 1 [Source:MGI Symbol;Acc:MGI:109242]	752	18	41.7778
Prrc2a_peak_7419	chr2	130635797	130636276	371	212	11	3	244.573	ENSMUSG00000037703	Lzts3	CDS	-	leucine zipper, putative tumor suppressor family member 3 [Source:MGI Symbol;Acc:MGI:2656976]	583	14	41.6429
Prrc2a_peak_4976	chr16	31663525	31664328	2155	1398	54	32	1585.56	ENSMUSG00000022770	Dlg1	UTR5	+	discs large MAGUK scaffold protein 1 [Source:MGI Symbol;Acc:MGI:107231]	3553	86	41.314
Prrc2a_peak_13124	chr9	44639550	44639762	958	858	20	24	44.0655	ENSMUSG00000032097	Ddx6	UTR3	+	DEAD (Asp-Glu-Ala-Asp) box polypeptide 6 [Source:MGI Symbol;Acc:MGI:104976]	1816	44	41.2727
Prrc2a_peak_5974	chr18	24529911	24530214	1696	727	27	32	1225.03	ENSMUSG00000040446	Rprd1a	CDS	-	regulation of nuclear pre-mRNA domain containing 1A [Source:MGI Symbol;Acc:MGI:2385066]	2423	59	41.0678
Prrc2a_peak_630	chr1	155972832	155973194	2064	1497	34	53	1791.25	ENSMUSG00000033671	Cep350	UTR5	-	centrosomal protein 350 [Source:MGI Symbol;Acc:MGI:1921331]	3561	87	40.931
Prrc2a_peak_2074	chr11	74896660	74897434	430	385	16	4	219.507	ENSMUSG00000038351	Sgsm2	UTR5	-	small G protein signaling modulator 2 [Source:MGI Symbol;Acc:MGI:2144695]	815	20	40.75
Prrc2a_peak_1252	chr10	80386656	80387705	8336	4846	172	152	2723.77	ENSMUSG00000048696	Mex3d	CDS	-	mex3 RNA binding family member D [Source:MGI Symbol;Acc:MGI:2681847]	13182	324	40.6852
Prrc2a_peak_4921	chr16	18877011	18877745	865	788	34	7	535.36	ENSMUSG00000022702	Hira	UTR5	+	histone cell cycle regulator [Source:MGI Symbol;Acc:MGI:99430]	1653	41	40.3171
Prrc2a_peak_4398	chr15	75745557	75748306	1406	850	35	21	136.968	ENSMUSG00000047591	Mafa	UTR5	-	v-maf musculoaponeurotic fibrosarcoma oncogene family, protein A (avian) [Source:MGI Symbol;Acc:MGI:2673307]	2256	56	40.2857
Prrc2a_peak_11755	chr7	98703059	98703496	2489	1493	61	38	2428.75	ENSMUSG00000030753	Thap12	UTR5	+	THAP domain containing 12 [Source:MGI Symbol;Acc:MGI:1920231]	3982	99	40.2222
Prrc2a_peak_3420	chr13	45389769	45390057	198	123	6	2	92.2961	ENSMUSG00000038175	Mylip	UTR5	+	myosin regulatory light chain interacting protein [Source:MGI Symbol;Acc:MGI:2388271]	321	8	40.125
Prrc2a_peak_5779	chr17	65884658	65885058	265	175	1	10	25.6646	ENSMUSG00000024096	Ralbp1	UTR5	-	ralA binding protein 1 [Source:MGI Symbol;Acc:MGI:108466]	440	11	40
Prrc2a_peak_2177	chr11	80477012	80478196	226	130	7	2	25.2507	ENSMUSG00000048895	Cdk5r1	UTR5	+	cyclin-dependent kinase 5, regulatory subunit 1 (p35) [Source:MGI Symbol;Acc:MGI:101764]	356	9	39.5556
Prrc2a_peak_9710	chr5	53998431	53999038	1416	715	27	27	645.936	ENSMUSG00000039156	Stim2	UTR5	+	stromal interaction molecule 2 [Source:MGI Symbol;Acc:MGI:2151156]	2131	54	39.463
Prrc2a_peak_892	chr10	8885714	8886064	533	374	13	10	531.908	ENSMUSG00000015305	Sash1	UTR5	-	SAM and SH3 domain containing 1 [Source:MGI Symbol;Acc:MGI:1917347]	907	23	39.4348
Prrc2a_peak_892	chr10	8885714	8886064	533	374	13	10	531.908	ENSMUSG00000097597	Gm26674	EXON	+	predicted gene, 26674 [Source:MGI Symbol;Acc:MGI:5477168]	907	23	39.4348
Prrc2a_peak_10458	chr6	4747380	4747584	3032	2082	70	60	343.844	ENSMUSG00000092035	Peg10	UTR5	+	paternally expressed 10 [Source:MGI Symbol;Acc:MGI:2157785]	5114	130	39.3385
Prrc2a_peak_12173	chr8	8711278	8711784	59	59	2	1	36.451	ENSMUSG00000109117	Gm18393	EXON	+	predicted gene, 18393 [Source:MGI Symbol;Acc:MGI:5010578]	118	3	39.3333
Prrc2a_peak_6167	chr18	73572775	73573784	7425	4113	148	146	3347.67	ENSMUSG00000037253	Mex3c	CDS	+	mex3 RNA binding family member C [Source:MGI Symbol;Acc:MGI:2652843]	11538	294	39.2449
Prrc2a_peak_8681	chr4	59626071	59626499	688	406	20	8	417.663	ENSMUSG00000045071	E130308A19Rik	UTR5	+	RIKEN cDNA E130308A19 gene [Source:MGI Symbol;Acc:MGI:2442164]	1094	28	39.0714
Prrc2a_peak_6337	chr19	6306545	6306882	431	271	10	8	293.44	ENSMUSG00000024769	Cdc42bpg	UTR5	+	CDC42 binding protein kinase gamma (DMPK-like) [Source:MGI Symbol;Acc:MGI:2652845]	702	18	39
Prrc2a_peak_7881	chr3	28781251	28781685	140	55	1	4	14.2842	ENSMUSG00000050192	Eif5a2	UTR5	+	eukaryotic translation initiation factor 5A2 [Source:MGI Symbol;Acc:MGI:1933735]	195	5	39
Prrc2a_peak_3944	chr14	55071851	55072069	49	68	2	1	34.7211	ENSMUSG00000040721	Zfhx2	CDS	-	zinc finger homeobox 2 [Source:MGI Symbol;Acc:MGI:2686934]	117	3	39
Prrc2a_peak_3944	chr14	55071851	55072069	49	68	2	1	34.7211	ENSMUSG00000093452	Zfhx2os	EXON	+	zinc finger homeobox 2, opposite strand [Source:MGI Symbol;Acc:MGI:3620246]	117	3	39
Prrc2a_peak_3944	chr14	55071851	55072069	49	68	2	1	34.7211	ENSMUSG00000100162	Gm20687	EXON	+	predicted gene 20687 [Source:MGI Symbol;Acc:MGI:5313134]	117	3	39
Prrc2a_peak_6978	chr2	33887090	33887791	358	187	10	4	180.365	ENSMUSG00000038740	Mvb12b	UTR5	-	multivesicular body subunit 12B [Source:MGI Symbol;Acc:MGI:1919793]	545	14	38.9286
Prrc2a_peak_5160	chr16	87731242	87731659	238	188	4	7	48.9439	ENSMUSG00000025612	Bach1	UTR3	+	BTB and CNC homology 1, basic leucine zipper transcription factor 1 [Source:MGI Symbol;Acc:MGI:894680]	426	11	38.7273
Prrc2a_peak_7263	chr2	117120915	117121746	3304	1927	60	76	1210.65	ENSMUSG00000027351	Spred1	UTR5	+	sprouty protein with EVH-1 domain 1, related sequence [Source:MGI Symbol;Acc:MGI:2150016]	5231	136	38.4632
Prrc2a_peak_10322	chr5	140830014	140830439	4234	2726	80	101	3306.12	ENSMUSG00000000149	Gna12	CDS	-	guanine nucleotide binding protein, alpha 12 [Source:MGI Symbol;Acc:MGI:95767]	6960	181	38.453
Prrc2a_peak_4658	chr15	93274866	93275271	431	258	14	4	379.122	ENSMUSG00000036197	Gxylt1	CDS	-	glucoside xylosyltransferase 1 [Source:MGI Symbol;Acc:MGI:2684933]	689	18	38.2778
Prrc2a_peak_6618	chr19	45782918	45783526	6565	3125	155	99	1958.79	ENSMUSG00000025220	Oga	UTR5	-	O-GlcNAcase [Source:MGI Symbol;Acc:MGI:1932139]	9690	254	38.1496
Prrc2a_peak_660	chr1	160906376	160906709	1207	1113	41	20	883.203	ENSMUSG00000040423	Rc3h1	UTR5	+	RING CCCH (C3H) domains 1 [Source:MGI Symbol;Acc:MGI:2685397]	2320	61	38.0328
Prrc2a_peak_3743	chr14	18238800	18239129	1868	1010	39	37	1035.98	ENSMUSG00000021775	Nr1d2	UTR5	-	nuclear receptor subfamily 1, group D, member 2 [Source:MGI Symbol;Acc:MGI:2449205]	2878	76	37.8684
Prrc2a_peak_2819	chr12	27340788	27342674	2488	1372	82	20	630.069	ENSMUSG00000063632	Sox11	UTR5	-	SRY (sex determining region Y)-box 11 [Source:MGI Symbol;Acc:MGI:98359]	3860	102	37.8431
Prrc2a_peak_13311	chr9	65697019	65697223	1052	758	32	16	164.817	ENSMUSG00000040524	Zfp609	CDS	-	zinc finger protein 609 [Source:MGI Symbol;Acc:MGI:2674092]	1810	48	37.7083
Prrc2a_peak_4803	chr16	4419834	4420488	614	517	15	15	662.686	ENSMUSG00000005580	Adcy9	UTR5	-	adenylate cyclase 9 [Source:MGI Symbol;Acc:MGI:108450]	1131	30	37.7
Prrc2a_peak_3734	chr14	14013074	14013373	882	510	27	10	826.153	ENSMUSG00000021738	Atxn7	CDS	+	ataxin 7 [Source:MGI Symbol;Acc:MGI:2179277]	1392	37	37.6216
Prrc2a_peak_12718	chr8	109778586	109778967	1259	617	32	18	666.1	ENSMUSG00000031731	Ap1g1	UTR5	+	adaptor protein complex AP-1, gamma 1 subunit [Source:MGI Symbol;Acc:MGI:101919]	1876	50	37.52
Prrc2a_peak_13043	chr9	31030423	31030966	4815	2072	93	91	1703.6	ENSMUSG00000047412	Zbtb44	UTR5	+	zinc finger and BTB domain containing 44 [Source:MGI Symbol;Acc:MGI:1925123]	6887	184	37.4293
Prrc2a_peak_7605	chr2	157078222	157079711	1087	934	22	32	475.67	ENSMUSG00000055485	Soga1	CDS	-	suppressor of glucose, autophagy associated 1 [Source:MGI Symbol;Acc:MGI:2444575]	2021	54	37.4259
Prrc2a_peak_7836	chr3	9250201	9252084	9228	6321	242	175	1745.94	ENSMUSG00000069114	Zbtb10	CDS	+	zinc finger and BTB domain containing 10 [Source:MGI Symbol;Acc:MGI:2139883]	15549	417	37.2878
Prrc2a_peak_2929	chr12	71309872	71310267	325	159	7	6	272.831	ENSMUSG00000044548	Dact1	CDS	+	dishevelled-binding antagonist of beta-catenin 1 [Source:MGI Symbol;Acc:MGI:1891740]	484	13	37.2308
Prrc2a_peak_4308	chr15	44619148	44619385	328	230	4	11	153.206	ENSMUSG00000022339	Ebag9	UTR5	+	estrogen receptor-binding fragment-associated gene 9 [Source:MGI Symbol;Acc:MGI:1859920]	558	15	37.2
Prrc2a_peak_2351	chr11	97663095	97663682	753	653	21	17	233.897	ENSMUSG00000038437	Mllt6	UTR5	+	myeloid/lymphoid or mixed-lineage leukemia; translocated to, 6 [Source:MGI Symbol;Acc:MGI:1935145]	1406	38	37
Prrc2a_peak_2513	chr11	106084595	106084944	2983	1750	77	51	3208.09	ENSMUSG00000020700	Map3k3	UTR5	+	mitogen-activated protein kinase kinase kinase 3 [Source:MGI Symbol;Acc:MGI:1346874]	4733	128	36.9766
Prrc2a_peak_4832	chr16	8829998	8830702	13673	8833	366	243	6020.89	ENSMUSG00000022507	1810013L24Rik	UTR5	+	RIKEN cDNA 1810013L24 gene [Source:MGI Symbol;Acc:MGI:1916303]	22506	609	36.9557
Prrc2a_peak_6894	chr2	29802636	29802972	507	413	17	8	395.598	ENSMUSG00000059316	Slc27a4	UTR5	+	solute carrier family 27 (fatty acid transporter), member 4 [Source:MGI Symbol;Acc:MGI:1347347]	920	25	36.8
Prrc2a_peak_8914	chr4	120133672	120134430	193	100	4	4	61.6007	ENSMUSG00000028634	Hivep3	CDS	+	human immunodeficiency virus type I enhancer binding protein 3 [Source:MGI Symbol;Acc:MGI:106589]	293	8	36.625
Prrc2a_peak_4798	chr16	4213151	4213963	7408	4634	184	145	3534.21	ENSMUSG00000022521	Crebbp	UTR5	-	CREB binding protein [Source:MGI Symbol;Acc:MGI:1098280]	12042	329	36.6018
Prrc2a_peak_12176	chr8	9977796	9978035	520	248	18	3	301.009	ENSMUSG00000040396	Abhd13	UTR5	+	abhydrolase domain containing 13 [Source:MGI Symbol;Acc:MGI:1916154]	768	21	36.5714
Prrc2a_peak_7861	chr3	19310908	19311561	1817	777	48	23	1153.88	ENSMUSG00000069094	Pde7a	UTR5	-	phosphodiesterase 7A [Source:MGI Symbol;Acc:MGI:1202402]	2594	71	36.5352
Prrc2a_peak_11891	chr7	118995030	118995228	65	79	2	2	26.4898	ENSMUSG00000008734	Gprc5b	UTR5	-	G protein-coupled receptor, family C, group 5, member B [Source:MGI Symbol;Acc:MGI:1927596]	144	4	36
Prrc2a_peak_3385	chr13	38345761	38346159	82	62	2	2	81.0574	ENSMUSG00000039004	Bmp6	CDS	+	bone morphogenetic protein 6 [Source:MGI Symbol;Acc:MGI:88182]	144	4	36
Prrc2a_peak_11407	chr7	30588353	30588981	1690	1131	42	37	763.059	ENSMUSG00000006307	Kmt2b	CDS	-	lysine (K)-specific methyltransferase 2B [Source:MGI Symbol;Acc:MGI:109565]	2821	79	35.7089
Prrc2a_peak_13825	chrX	68678611	68678858	562	434	13	15	419.079	ENSMUSG00000000838	Fmr1	UTR5	+	fragile X mental retardation 1 [Source:MGI Symbol;Acc:MGI:95564]	996	28	35.5714
Prrc2a_peak_8690	chr4	59805839	59806230	675	392	18	12	393.698	ENSMUSG00000028385	Snx30	UTR5	+	sorting nexin family member 30 [Source:MGI Symbol;Acc:MGI:2443882]	1067	30	35.5667
Prrc2a_peak_1566	chr11	3202614	3203269	1550	1080	30	44	1105.95	ENSMUSG00000020454	Eif4enif1	UTR5	+	eukaryotic translation initiation factor 4E nuclear import factor 1 [Source:MGI Symbol;Acc:MGI:1921453]	2630	74	35.5405
Prrc2a_peak_3860	chr14	34502386	34502928	967	590	28	16	575.895	ENSMUSG00000021796	Bmpr1a	UTR5	-	bone morphogenetic protein receptor, type 1A [Source:MGI Symbol;Acc:MGI:1338938]	1557	44	35.3864
Prrc2a_peak_3860	chr14	34502386	34502928	967	590	28	16	575.895	ENSMUSG00000090779	Gm17110	EXON	+	predicted gene 17110 [Source:MGI Symbol;Acc:MGI:4937937]	1557	44	35.3864
Prrc2a_peak_7535	chr2	153345835	153346395	2330	1452	67	40	1250.88	ENSMUSG00000042548	Asxl1	UTR5	+	additional sex combs like 1 [Source:MGI Symbol;Acc:MGI:2684063]	3782	107	35.3458
Prrc2a_peak_10561	chr6	38298857	38299274	223	94	8	1	96.7746	ENSMUSG00000047749	Zc3hav1l	CDS	-	zinc finger CCCH-type, antiviral 1-like [Source:MGI Symbol;Acc:MGI:2443387]	317	9	35.2222
Prrc2a_peak_1008	chr10	42276502	42277067	1671	1280	55	29	660.978	ENSMUSG00000048756	Foxo3	UTR5	-	forkhead box O3 [Source:MGI Symbol;Acc:MGI:1890081]	2951	84	35.131
Prrc2a_peak_9639	chr5	36483783	36484295	2586	1664	76	45	796.907	ENSMUSG00000029196	Tada2b	UTR5	-	transcriptional adaptor 2B [Source:MGI Symbol;Acc:MGI:3035274]	4250	121	35.124
Prrc2a_peak_7643	chr2	160957036	160957245	64	76	3	1	13.6116	ENSMUSG00000057133	Chd6	CDS	-	chromodomain helicase DNA binding protein 6 [Source:MGI Symbol;Acc:MGI:1918639]	140	4	35
Prrc2a_peak_10340	chr5	142750360	142750607	582	848	20	21	464.182	ENSMUSG00000039477	Tnrc18	CDS	-	trinucleotide repeat containing 18 [Source:MGI Symbol;Acc:MGI:3648294]	1430	41	34.878
Prrc2a_peak_6124	chr18	61707082	61707719	109	135	2	5	42.2426	ENSMUSG00000024579	Pcyox1l	CDS	-	prenylcysteine oxidase 1 like [Source:MGI Symbol;Acc:MGI:3606062]	244	7	34.8571
Prrc2a_peak_4676	chr15	96460277	96461033	1176	872	34	25	887.27	ENSMUSG00000033228	Scaf11	UTR5	-	SR-related CTD-associated factor 11 [Source:MGI Symbol;Acc:MGI:1919443]	2048	59	34.7119
Prrc2a_peak_6002	chr18	34220906	34221374	1771	1275	50	38	1269.24	ENSMUSG00000005871	Apc	UTR5	+	APC, WNT signaling pathway regulator [Source:MGI Symbol;Acc:MGI:88039]	3046	88	34.6136
Prrc2a_peak_7137	chr2	79635247	79635757	1642	1210	50	33	675.333	ENSMUSG00000027007	Itprid2	CDS	+	ITPR interacting domain containing 2 [Source:MGI Symbol;Acc:MGI:1917849]	2852	83	34.3614
Prrc2a_peak_11200	chr7	16282350	16282602	405	179	11	6	118.45	ENSMUSG00000041375	Ccdc9	CDS	-	coiled-coil domain containing 9 [Source:MGI Symbol;Acc:MGI:1921443]	584	17	34.3529
Prrc2a_peak_8376	chr3	127896026	127896346	3380	1437	90	51	2284.59	ENSMUSG00000050549	Fam241a	CDS	-	family with sequence similarity 241, member A [Source:MGI Symbol;Acc:MGI:1917867]	4817	141	34.1631
Prrc2a_peak_10630	chr6	48529095	48529478	188	153	6	4	61.7864	ENSMUSG00000107476	Zfp862-ps	EXON	+	zinc finger protein 862, pseudogene [Source:MGI Symbol;Acc:MGI:1889827]	341	10	34.1
Prrc2a_peak_8477	chr4	11007385	11007643	1398	464	12	43	539.167	ENSMUSG00000049969	Plekhf2	UTR5	-	pleckstrin homology domain containing, family F (with FYVE domain) member 2 [Source:MGI Symbol;Acc:MGI:1919051]	1862	55	33.8545
Prrc2a_peak_10472	chr6	7844730	7845398	1471	627	46	16	770.719	ENSMUSG00000042460	C1galt1	UTR5	+	core 1 synthase, glycoprotein-N-acetylgalactosamine 3-beta-galactosyltransferase, 1 [Source:MGI Symbol;Acc:MGI:2151071]	2098	62	33.8387
Prrc2a_peak_5258	chr17	3114277	3115428	4578	3125	119	109	3825.37	ENSMUSG00000046201	Scaf8	UTR5	+	SR-related CTD-associated factor 8 [Source:MGI Symbol;Acc:MGI:1925212]	7703	228	33.7851
Prrc2a_peak_1588	chr11	4594550	4594794	730	685	27	15	482.322	ENSMUSG00000034354	Mtmr3	UTR5	-	myotubularin related protein 3 [Source:MGI Symbol;Acc:MGI:1921552]	1415	42	33.6905
Prrc2a_peak_4138	chr14	104467411	104468033	590	284	12	14	529.189	ENSMUSG00000048349	Pou4f1	UTR5	-	POU domain, class 4, transcription factor 1 [Source:MGI Symbol;Acc:MGI:102525]	874	26	33.6154
Prrc2a_peak_11897	chr7	119895550	119895757	291	211	10	5	50.9128	ENSMUSG00000048787	Dcun1d3	UTR5	-	DCN1, defective in cullin neddylation 1, domain containing 3 (S. cerevisiae) [Source:MGI Symbol;Acc:MGI:2679003]	502	15	33.4667
Prrc2a_peak_2921	chr12	69986662	69987321	8244	4800	223	168	4135.33	ENSMUSG00000021067	Sav1	UTR5	-	salvador family WW domain containing 1 [Source:MGI Symbol;Acc:MGI:1927144]	13044	391	33.3606
Prrc2a_peak_11446	chr7	36697613	36698292	288	111	8	4	101.311	ENSMUSG00000021217	Tshz3	UTR5	+	teashirt zinc finger family member 3 [Source:MGI Symbol;Acc:MGI:2442819]	399	12	33.25
Prrc2a_peak_6559	chr19	41588642	41588904	105	127	6	1	18.1695	ENSMUSG00000098286	Mir8091	EXON	+	microRNA 8091 [Source:MGI Symbol;Acc:MGI:5530957]	232	7	33.1429
Prrc2a_peak_12831	chr8	121651632	121652955	4522	2912	107	118	933.691	ENSMUSG00000061410	Zcchc14	UTR5	-	zinc finger, CCHC domain containing 14 [Source:MGI Symbol;Acc:MGI:2159407]	7434	225	33.04
Prrc2a_peak_6038	chr18	36560593	36561257	1350	860	44	23	433.651	ENSMUSG00000024483	Ankhd1	UTR5	+	ankyrin repeat and KH domain containing 1 [Source:MGI Symbol;Acc:MGI:1921733]	2210	67	32.9851
Prrc2a_peak_9701	chr5	50058537	50059108	1937	1225	42	54	973.713	ENSMUSG00000029090	Adgra3	UTR5	-	adhesion G protein-coupled receptor A3 [Source:MGI Symbol;Acc:MGI:1917943]	3162	96	32.9375
Prrc2a_peak_9381	chr4	154319474	154320092	215	180	4	8	94.4446	ENSMUSG00000039410	Prdm16	UTR3	-	PR domain containing 16 [Source:MGI Symbol;Acc:MGI:1917923]	395	12	32.9167
Prrc2a_peak_13721	chrX	6400040	6400271	147	83	3	4	56.0222	ENSMUSG00000068270	Shroom4	UTR5	+	shroom family member 4 [Source:MGI Symbol;Acc:MGI:2685570]	230	7	32.8571
Prrc2a_peak_10983	chr6	120666107	120666727	1311	889	41	26	995.26	ENSMUSG00000071226	Cecr2	UTR5	+	CECR2, histone acetyl-lysine reader [Source:MGI Symbol;Acc:MGI:1923799]	2200	67	32.8358
Prrc2a_peak_6281	chr19	4614504	4615537	733	444	22	14	308.412	ENSMUSG00000045045	Lrfn4	UTR5	-	leucine rich repeat and fibronectin type III domain containing 4 [Source:MGI Symbol;Acc:MGI:2385612]	1177	36	32.6944
Prrc2a_peak_903	chr10	11281046	11281869	1219	805	31	31	358.014	ENSMUSG00000047648	Fbxo30	UTR5	+	F-box protein 30 [Source:MGI Symbol;Acc:MGI:1919115]	2024	62	32.6452
Prrc2a_peak_712	chr1	167000969	167001693	184	76	4	4	67.2694	ENSMUSG00000060568	Fam78b	UTR5	+	family with sequence similarity 78, member B [Source:MGI Symbol;Acc:MGI:2443050]	260	8	32.5
Prrc2a_peak_6440	chr19	12794974	12796000	10321	5956	273	229	5493.07	ENSMUSG00000024695	Zfp91	CDS	-	zinc finger protein 91 [Source:MGI Symbol;Acc:MGI:104854]	16277	502	32.4243
Prrc2a_peak_6440	chr19	12794974	12796000	10321	5956	273	229	5493.07	ENSMUSG00000118491	Zfp91	CDS	-	novel protein	16277	502	32.4243
Prrc2a_peak_1837	chr11	57801605	57802297	943	578	34	13	543.114	ENSMUSG00000020519	Sap30l	UTR5	+	SAP30-like [Source:MGI Symbol;Acc:MGI:1354709]	1521	47	32.3617
Prrc2a_peak_12929	chr8	125569625	125569872	426	318	20	3	108.709	ENSMUSG00000001995	Sipa1l2	UTR5	-	signal-induced proliferation-associated 1 like 2 [Source:MGI Symbol;Acc:MGI:2676970]	744	23	32.3478
Prrc2a_peak_11560	chr7	63444747	63444941	152	42	2	4	23.3089	ENSMUSG00000033510	Otud7a	UTR5	+	OTU domain containing 7A [Source:MGI Symbol;Acc:MGI:2158505]	194	6	32.3333
Prrc2a_peak_569	chr1	138963568	138963887	339	143	7	8	173.549	ENSMUSG00000056268	Dennd1b	UTR5	+	DENN/MADD domain containing 1B [Source:MGI Symbol;Acc:MGI:2447812]	482	15	32.1333
Prrc2a_peak_6417	chr19	10245495	10245851	183	106	3	6	145.012	ENSMUSG00000035735	Dagla	UTR3	-	diacylglycerol lipase, alpha [Source:MGI Symbol;Acc:MGI:2677061]	289	9	32.1111
Prrc2a_peak_11017	chr6	124756286	124756973	554	439	12	19	293.028	ENSMUSG00000004263	Atn1	UTR5	-	atrophin 1 [Source:MGI Symbol;Acc:MGI:104725]	993	31	32.0323
Prrc2a_peak_6715	chr19	60755992	60757189	759	389	32	4	188.389	ENSMUSG00000072437	Nanos1	CDS	+	nanos C2HC-type zinc finger 1 [Source:MGI Symbol;Acc:MGI:2669254]	1148	36	31.8889
Prrc2a_peak_13351	chr9	70678941	70679491	1294	746	42	22	837.679	ENSMUSG00000054693	Adam10	UTR5	+	a disintegrin and metallopeptidase domain 10 [Source:MGI Symbol;Acc:MGI:109548]	2040	64	31.875
Prrc2a_peak_2654	chr11	119085937	119086555	711	497	20	18	321.908	ENSMUSG00000039989	Cbx4	UTR5	-	chromobox 4 [Source:MGI Symbol;Acc:MGI:1195985]	1208	38	31.7895
Prrc2a_peak_10850	chr6	94699450	94700200	901	496	23	21	425.476	ENSMUSG00000030029	Lrig1	UTR5	-	leucine-rich repeats and immunoglobulin-like domains 1 [Source:MGI Symbol;Acc:MGI:107935]	1397	44	31.75
Prrc2a_peak_10926	chr6	115994635	115995061	233	148	6	6	133.68	ENSMUSG00000030123	Plxnd1	UTR5	-	plexin D1 [Source:MGI Symbol;Acc:MGI:2154244]	381	12	31.75
Prrc2a_peak_6424	chr19	10456946	10457525	251	130	6	6	160.389	ENSMUSG00000090291	Lrrc10b	UTR5	-	leucine rich repeat containing 10B [Source:MGI Symbol;Acc:MGI:2685551]	381	12	31.75
Prrc2a_peak_5286	chr17	10318744	10320326	24263	12629	645	519	8205.23	ENSMUSG00000062078	Qk	UTR5	-	quaking [Source:MGI Symbol;Acc:MGI:97837]	36892	1164	31.6942
Prrc2a_peak_13709	chr9	123259939	123260730	69	26	1	2	12.8685	ENSMUSG00000054871	Tmem158	UTR5	-	transmembrane protein 158 [Source:MGI Symbol;Acc:MGI:1919559]	95	3	31.6667
Prrc2a_peak_2100	chr11	76027421	76027789	132	26	3	2	36.7411	ENSMUSG00000020846	Rflnb	UTR5	-	refilin B [Source:MGI Symbol;Acc:MGI:1923816]	158	5	31.6
Prrc2a_peak_7247	chr2	109917660	109918305	2404	1383	51	69	1225.15	ENSMUSG00000050199	Lgr4	UTR5	+	leucine-rich repeat-containing G protein-coupled receptor 4 [Source:MGI Symbol;Acc:MGI:1891468]	3787	120	31.5583
Prrc2a_peak_3705	chr13	111808491	111808971	1038	715	43	13	533.251	ENSMUSG00000021754	Map3k1	CDS	-	mitogen-activated protein kinase kinase kinase 1 [Source:MGI Symbol;Acc:MGI:1346872]	1753	56	31.3036
Prrc2a_peak_4741	chr15	100495014	100495255	1003	499	24	24	456.471	ENSMUSG00000044636	Csrnp2	UTR5	-	cysteine-serine-rich nuclear protein 2 [Source:MGI Symbol;Acc:MGI:2386852]	1502	48	31.2917
Prrc2a_peak_11995	chr7	127345137	127345615	1507	868	37	39	663.298	ENSMUSG00000047371	Zfp768	UTR5	-	zinc finger protein 768 [Source:MGI Symbol;Acc:MGI:2384582]	2375	76	31.25
Prrc2a_peak_1877	chr11	60104980	60105492	767	483	22	18	347.124	ENSMUSG00000062115	Rai1	UTR5	+	retinoic acid induced 1 [Source:MGI Symbol;Acc:MGI:103291]	1250	40	31.25
Prrc2a_peak_13085	chr9	42123822	42124332	54	71	2	2	39.8946	ENSMUSG00000049313	Sorl1	UTR5	-	sortilin-related receptor, LDLR class A repeats- containing [Source:MGI Symbol;Acc:MGI:1202296]	125	4	31.25
Prrc2a_peak_3839	chr14	31206568	31206804	397	290	10	12	333.948	ENSMUSG00000021910	Nisch	CDS	-	nischarin [Source:MGI Symbol;Acc:MGI:1928323]	687	22	31.2273
Prrc2a_peak_9674	chr5	41707895	41708166	2093	935	56	41	1332.95	ENSMUSG00000029128	Rab28	UTR5	-	RAB28, member RAS oncogene family [Source:MGI Symbol;Acc:MGI:1917285]	3028	97	31.2165
Prrc2a_peak_3092	chr12	91848949	91849156	643	574	20	19	372.66	ENSMUSG00000020964	Sel1l	CDS	-	sel-1 suppressor of lin-12-like (C. elegans) [Source:MGI Symbol;Acc:MGI:1329016]	1217	39	31.2051
Prrc2a_peak_13936	chrX	133686992	133688112	112	75	2	4	41.6363	ENSMUSG00000051323	Pcdh19	UTR5	-	protocadherin 19 [Source:MGI Symbol;Acc:MGI:2685563]	187	6	31.1667
Prrc2a_peak_11480	chr7	44359495	44359726	120	98	4	3	10.1877	ENSMUSG00000038738	Shank1	UTR3	+	SH3 and multiple ankyrin repeat domains 1 [Source:MGI Symbol;Acc:MGI:3613677]	218	7	31.1429
Prrc2a_peak_2619	chr11	116918865	116919470	95	60	1	4	48.7346	ENSMUSG00000043857	Mgat5b	UTR5	+	mannoside acetylglucosaminyltransferase 5, isoenzyme B [Source:MGI Symbol;Acc:MGI:3606200]	155	5	31
Prrc2a_peak_4989	chr16	32246483	32247146	1562	596	28	42	402.548	ENSMUSG00000035764	Fbxo45	CDS	-	F-box protein 45 [Source:MGI Symbol;Acc:MGI:2447775]	2158	70	30.8286
Prrc2a_peak_12122	chr7	142081802	142082947	180	66	2	6	54.1838	ENSMUSG00000037887	Dusp8	CDS	-	dual specificity phosphatase 8 [Source:MGI Symbol;Acc:MGI:106626]	246	8	30.75
Prrc2a_peak_3217	chr12	111166337	111166831	74	49	2	2	24.8895	ENSMUSG00000021277	Traf3	UTR5	+	TNF receptor-associated factor 3 [Source:MGI Symbol;Acc:MGI:108041]	123	4	30.75
Prrc2a_peak_2361	chr11	97720226	97720487	362	314	11	11	81.7023	ENSMUSG00000018547	Pip4k2b	CDS	-	phosphatidylinositol-5-phosphate 4-kinase, type II, beta [Source:MGI Symbol;Acc:MGI:1934234]	676	22	30.7273
Prrc2a_peak_13127	chr9	44697952	44698198	176	191	4	8	116.148	ENSMUSG00000048537	Phldb1	CDS	-	pleckstrin homology like domain, family B, member 1 [Source:MGI Symbol;Acc:MGI:2143230]	367	12	30.5833
Prrc2a_peak_11648	chr7	79660222	79660948	1055	839	35	27	426.999	ENSMUSG00000046591	Ticrr	CDS	+	TOPBP1-interacting checkpoint and replication regulator [Source:MGI Symbol;Acc:MGI:1924261]	1894	62	30.5484
Prrc2a_peak_2386	chr11	98794815	98796585	28827	18850	849	721	16824	ENSMUSG00000052915	Msl1	UTR5	+	male specific lethal 1 [Source:MGI Symbol;Acc:MGI:1921276]	47677	1570	30.3675
Prrc2a_peak_9557	chr5	31202022	31202216	247	178	12	2	19.1257	ENSMUSG00000043059	Zfp513	UTR5	-	zinc finger protein 513 [Source:MGI Symbol;Acc:MGI:2141255]	425	14	30.3571
Prrc2a_peak_12612	chr8	92357569	92358235	366	241	10	10	119.478	ENSMUSG00000031737	Irx5	UTR5	+	Iroquois homeobox 5 [Source:MGI Symbol;Acc:MGI:1859086]	607	20	30.35
Prrc2a_peak_3835	chr14	31131084	31131387	804	470	15	27	998.693	ENSMUSG00000071547	Nt5dc2	CDS	+	5'-nucleotidase domain containing 2 [Source:MGI Symbol;Acc:MGI:1917271]	1274	42	30.3333
Prrc2a_peak_9572	chr5	32853914	32854296	347	227	10	9	78.853	ENSMUSG00000054280	Prr14l	UTR5	-	proline rich 14-like [Source:MGI Symbol;Acc:MGI:2443658]	574	19	30.2105
Prrc2a_peak_2809	chr12	24651377	24651575	147	93	5	3	73.6231	ENSMUSG00000020653	Klf11	UTR5	+	Kruppel-like factor 11 [Source:MGI Symbol;Acc:MGI:2653368]	240	8	30
Prrc2a_peak_3583	chr13	72631356	72631783	169	100	5	4	140.63	ENSMUSG00000001504	Irx2	CDS	+	Iroquois homeobox 2 [Source:MGI Symbol;Acc:MGI:1197526]	269	9	29.8889
Prrc2a_peak_611	chr1	153456064	153456684	1203	2991	58	83	534.901	ENSMUSG00000042699	Dhx9	CDS	-	DEAH (Asp-Glu-Ala-His) box polypeptide 9 [Source:MGI Symbol;Acc:MGI:108177]	4194	141	29.7447
Prrc2a_peak_2537	chr11	107131260	107132309	2974	2937	111	88	823.026	ENSMUSG00000040481	Bptf	CDS	-	bromodomain PHD finger transcription factor [Source:MGI Symbol;Acc:MGI:2444008]	5911	199	29.7035
Prrc2a_peak_10478	chr6	11925983	11926307	427	167	10	10	410.601	ENSMUSG00000029629	Phf14	UTR5	+	PHD finger protein 14 [Source:MGI Symbol;Acc:MGI:1923539]	594	20	29.7
Prrc2a_peak_625	chr1	155417143	155417421	1033	715	31	28	726.822	ENSMUSG00000026469	Xpr1	UTR5	-	xenotropic and polytropic retrovirus receptor 1 [Source:MGI Symbol;Acc:MGI:97932]	1748	59	29.6271
Prrc2a_peak_14013	chrX	159414430	159414897	134	102	2	6	48.4945	ENSMUSG00000041020	Map7d2	CDS	+	MAP7 domain containing 2 [Source:MGI Symbol;Acc:MGI:1917474]	236	8	29.5
Prrc2a_peak_8503	chr4	16163246	16163934	601	282	6	24	317.418	ENSMUSG00000041135	Ripk2	UTR5	-	receptor (TNFRSF)-interacting serine-threonine kinase 2 [Source:MGI Symbol;Acc:MGI:1891456]	883	30	29.4333
Prrc2a_peak_8375	chr3	127837144	127837506	3275	1577	77	88	2689.43	ENSMUSG00000074238	Ap1ar	UTR5	-	adaptor-related protein complex 1 associated regulatory protein [Source:MGI Symbol;Acc:MGI:2384822]	4852	165	29.4061
Prrc2a_peak_8375	chr3	127837144	127837506	3275	1577	77	88	2689.43	ENSMUSG00000105447	Gm43653	EXON	+	predicted gene 43653 [Source:MGI Symbol;Acc:MGI:5663790]	4852	165	29.4061
Prrc2a_peak_8318	chr3	108186308	108186795	303	138	1	14	146.884	ENSMUSG00000050947	Amigo1	UTR5	+	adhesion molecule with Ig like domain 1 [Source:MGI Symbol;Acc:MGI:2653612]	441	15	29.4
Prrc2a_peak_1361	chr10	88379142	88379884	234	207	11	4	83.667	ENSMUSG00000035311	Gnptab	UTR5	+	N-acetylglucosamine-1-phosphate transferase, alpha and beta subunits [Source:MGI Symbol;Acc:MGI:3643902]	441	15	29.4
Prrc2a_peak_3173	chr12	105784729	105785325	2186	1072	61	50	651.316	ENSMUSG00000021111	Papola	UTR5	+	poly (A) polymerase alpha [Source:MGI Symbol;Acc:MGI:109301]	3258	111	29.3514
Prrc2a_peak_576	chr1	139451544	139451844	101	104	6	1	21.5451	ENSMUSG00000033964	Zbtb41	UTR3	+	zinc finger and BTB domain containing 41 [Source:MGI Symbol;Acc:MGI:2444487]	205	7	29.2857
Prrc2a_peak_1211	chr10	79689315	79689527	89	28	2	2	8.33509	ENSMUSG00000054206	Gzmm	UTR5	+	granzyme M (lymphocyte met-ase 1) [Source:MGI Symbol;Acc:MGI:99549]	117	4	29.25
Prrc2a_peak_741	chr1	175692188	175692719	649	403	22	14	403.09	ENSMUSG00000026525	Opn3	CDS	-	opsin 3 [Source:MGI Symbol;Acc:MGI:1338022]	1052	36	29.2222
Prrc2a_peak_2018	chr11	69995790	69996063	568	541	13	25	146.949	ENSMUSG00000018572	Phf23	UTR5	+	PHD finger protein 23 [Source:MGI Symbol;Acc:MGI:1925496]	1109	38	29.1842
Prrc2a_peak_12312	chr8	35587858	35588881	392	308	8	16	132.909	ENSMUSG00000070056	Mfhas1	CDS	+	malignant fibrous histiocytoma amplified sequence 1 [Source:MGI Symbol;Acc:MGI:1098644]	700	24	29.1667
Prrc2a_peak_1075	chr10	60831218	60831565	84	120	3	4	71.0954	ENSMUSG00000020099	Unc5b	UTR5	-	unc-5 netrin receptor B [Source:MGI Symbol;Acc:MGI:894703]	204	7	29.1429
Prrc2a_peak_12087	chr7	135716036	135716453	1467	974	45	39	1070.41	ENSMUSG00000031004	Mki67	UTR5	-	antigen identified by monoclonal antibody Ki 67 [Source:MGI Symbol;Acc:MGI:106035]	2441	84	29.0595
Prrc2a_peak_12510	chr8	79399237	79399504	363	188	13	6	132.771	ENSMUSG00000031681	Smad1	UTR5	-	SMAD family member 1 [Source:MGI Symbol;Acc:MGI:109452]	551	19	29
Prrc2a_peak_2933	chr12	72085837	72086151	248	187	6	9	103.238	ENSMUSG00000005078	Jkamp	UTR5	+	JNK1/MAPK8-associated membrane protein [Source:MGI Symbol;Acc:MGI:1915057]	435	15	29
Prrc2a_peak_8403	chr3	135691119	135691738	274	217	14	3	193.033	ENSMUSG00000028163	Nfkb1	UTR5	-	nuclear factor of kappa light polypeptide gene enhancer in B cells 1, p105 [Source:MGI Symbol;Acc:MGI:97312]	491	17	28.8824
Prrc2a_peak_6641	chr19	46501023	46502425	741	701	24	26	297.368	ENSMUSG00000025034	Trim8	UTR5	+	tripartite motif-containing 8 [Source:MGI Symbol;Acc:MGI:1933302]	1442	50	28.84
Prrc2a_peak_914	chr10	14129704	14130502	183	217	8	6	96.4767	ENSMUSG00000015501	Hivep2	CDS	+	human immunodeficiency virus type I enhancer binding protein 2 [Source:MGI Symbol;Acc:MGI:1338076]	400	14	28.5714
Prrc2a_peak_10865	chr6	100833594	100834333	777	308	24	14	84.9632	ENSMUSG00000052144	Ppp4r2	UTR5	+	protein phosphatase 4, regulatory subunit 2 [Source:MGI Symbol;Acc:MGI:3027896]	1085	38	28.5526
Prrc2a_peak_9783	chr5	77265409	77266414	2117	1527	86	42	543.856	ENSMUSG00000029249	Rest	UTR5	+	RE1-silencing transcription factor [Source:MGI Symbol;Acc:MGI:104897]	3644	128	28.4688
Prrc2a_peak_8648	chr4	53440301	53440725	276	64	4	8	142.828	ENSMUSG00000028412	Slc44a1	UTR5	+	solute carrier family 44, member 1 [Source:MGI Symbol;Acc:MGI:2140592]	340	12	28.3333
Prrc2a_peak_3426	chr13	46727356	46727962	5578	4054	192	148	2200.79	ENSMUSG00000021374	Nup153	UTR5	-	nucleoporin 153 [Source:MGI Symbol;Acc:MGI:2385621]	9632	340	28.3294
Prrc2a_peak_544	chr1	134955522	134955928	1020	708	27	34	744.749	ENSMUSG00000073557	Ppp1r12b	CDS	-	protein phosphatase 1, regulatory subunit 12B [Source:MGI Symbol;Acc:MGI:1916417]	1728	61	28.3279
Prrc2a_peak_7093	chr2	70825181	70825972	3003	1586	91	72	1738.56	ENSMUSG00000041997	Tlk1	UTR5	-	tousled-like kinase 1 [Source:MGI Symbol;Acc:MGI:2441683]	4589	163	28.1534
Prrc2a_peak_1701	chr11	23770674	23771241	862	433	31	15	440.482	ENSMUSG00000020275	Rel	UTR5	-	reticuloendotheliosis oncogene [Source:MGI Symbol;Acc:MGI:97897]	1295	46	28.1522
Prrc2a_peak_6154	chr18	67610391	67610907	744	352	10	29	312.037	ENSMUSG00000024533	Spire1	CDS	-	spire type actin nucleation factor 1 [Source:MGI Symbol;Acc:MGI:1915416]	1096	39	28.1026
Prrc2a_peak_8274	chr3	103279741	103280440	4577	2571	118	137	3231.83	ENSMUSG00000033014	Trim33	CDS	+	tripartite motif-containing 33 [Source:MGI Symbol;Acc:MGI:2137357]	7148	255	28.0314
Prrc2a_peak_1940	chr11	62457138	62457733	1681	1038	62	35	647.456	ENSMUSG00000018501	Ncor1	UTR5	-	nuclear receptor co-repressor 1 [Source:MGI Symbol;Acc:MGI:1349717]	2719	97	28.0309
Prrc2a_peak_13498	chr9	105494877	105495161	717	291	21	15	277.732	ENSMUSG00000032570	Atp2c1	UTR5	-	ATPase, Ca++-sequestering [Source:MGI Symbol;Acc:MGI:1889008]	1008	36	28
Prrc2a_peak_9552	chr5	30954520	30954837	102	66	1	5	2.44273	ENSMUSG00000006638	Abhd1	CDS	+	abhydrolase domain containing 1 [Source:MGI Symbol;Acc:MGI:1931013]	168	6	28
Prrc2a_peak_9552	chr5	30954520	30954837	102	66	1	5	2.44273	ENSMUSG00000045302	Preb	UTR3	-	prolactin regulatory element binding [Source:MGI Symbol;Acc:MGI:1355326]	168	6	28
Prrc2a_peak_7418	chr2	130634713	130635460	329	229	8	12	57.8713	ENSMUSG00000037703	Lzts3	CDS	-	leucine zipper, putative tumor suppressor family member 3 [Source:MGI Symbol;Acc:MGI:2656976]	558	20	27.9
Prrc2a_peak_6770	chr2	14074131	14074342	369	104	4	13	121.964	ENSMUSG00000026718	Stam	UTR5	+	signal transducing adaptor molecule (SH3 domain and ITAM motif) 1 [Source:MGI Symbol;Acc:MGI:1329014]	473	17	27.8235
Prrc2a_peak_13002	chr9	21546733	21547239	931	571	29	25	487.679	ENSMUSG00000032185	Carm1	CDS	+	coactivator-associated arginine methyltransferase 1 [Source:MGI Symbol;Acc:MGI:1913208]	1502	54	27.8148
Prrc2a_peak_2696	chr11	120283837	120284558	385	307	10	15	75.0435	ENSMUSG00000039741	Bahcc1	CDS	+	BAH domain and coiled-coil containing 1 [Source:MGI Symbol;Acc:MGI:2679272]	692	25	27.68
Prrc2a_peak_9145	chr4	136192840	136194595	660	447	15	25	110.942	ENSMUSG00000018983	E2f2	UTR3	+	E2F transcription factor 2 [Source:MGI Symbol;Acc:MGI:1096341]	1107	40	27.675
Prrc2a_peak_3189	chr12	108792709	108794064	20015	11254	599	531	10432.4	ENSMUSG00000021264	Yy1	UTR5	+	YY1 transcription factor [Source:MGI Symbol;Acc:MGI:99150]	31269	1130	27.6717
Prrc2a_peak_8128	chr3	89164799	89165113	559	326	10	22	399.982	ENSMUSG00000068917	Clk2	UTR5	+	CDC-like kinase 2 [Source:MGI Symbol;Acc:MGI:1098669]	885	32	27.6562
Prrc2a_peak_9567	chr5	32458900	32459653	1353	879	58	23	395.511	ENSMUSG00000014956	Ppp1cb	UTR5	+	protein phosphatase 1 catalytic subunit beta [Source:MGI Symbol;Acc:MGI:104871]	2232	81	27.5556
Prrc2a_peak_5886	chr17	87282873	87283403	512	396	8	25	375.275	ENSMUSG00000036918	Ttc7	UTR5	+	tetratricopeptide repeat domain 7 [Source:MGI Symbol;Acc:MGI:1920999]	908	33	27.5152
Prrc2a_peak_796	chr1	182019523	182020159	2949	1367	99	58	2037.75	ENSMUSG00000022995	Enah	UTR5	-	ENAH actin regulator [Source:MGI Symbol;Acc:MGI:108360]	4316	157	27.4904
Prrc2a_peak_2959	chr12	76572399	76572742	153	121	8	2	35.7393	ENSMUSG00000052609	Plekhg3	CDS	+	pleckstrin homology domain containing, family G (with RhoGef domain) member 3 [Source:MGI Symbol;Acc:MGI:2388284]	274	10	27.4
Prrc2a_peak_8824	chr4	108780448	108780945	821	384	15	29	409.891	ENSMUSG00000034557	Zfyve9	UTR5	-	zinc finger, FYVE domain containing 9 [Source:MGI Symbol;Acc:MGI:2652838]	1205	44	27.3864
Prrc2a_peak_8824	chr4	108780448	108780945	821	384	15	29	409.891	ENSMUSG00000094958	3110021N24Rik	CDS	+	RIKEN cDNA 3110021N24 gene [Source:MGI Symbol;Acc:MGI:1920383]	1205	44	27.3864
Prrc2a_peak_9865	chr5	104508378	104508585	250	160	11	4	89.4674	ENSMUSG00000097392	Thoc2l	UTR5	+	THO complex subunit 2-like [Source:MGI Symbol;Acc:MGI:3040669]	410	15	27.3333
Prrc2a_peak_10653	chr6	54816627	54817476	18453	7661	560	396	7044.25	ENSMUSG00000058446	Znrf2	CDS	+	zinc and ring finger 2 [Source:MGI Symbol;Acc:MGI:1196246]	26114	956	27.3159
Prrc2a_peak_13654	chr9	119427434	119427679	101	90	5	2	36.451	ENSMUSG00000061393	Acvr2b	CDS	+	activin receptor IIB [Source:MGI Symbol;Acc:MGI:87912]	191	7	27.2857
Prrc2a_peak_11116	chr6	148831157	148831439	276	187	14	3	270.449	ENSMUSG00000040029	Ipo8	UTR5	-	importin 8 [Source:MGI Symbol;Acc:MGI:2444611]	463	17	27.2353
Prrc2a_peak_10424	chr5	146794611	146795022	1797	978	74	28	1011.12	ENSMUSG00000029640	Usp12	UTR5	-	ubiquitin specific peptidase 12 [Source:MGI Symbol;Acc:MGI:1270128]	2775	102	27.2059
Prrc2a_peak_5122	chr16	58408495	58408970	1243	571	36	31	611.022	ENSMUSG00000035107	Dcbld2	CDS	+	discoidin, CUB and LCCL domain containing 2 [Source:MGI Symbol;Acc:MGI:1920629]	1814	67	27.0746
Prrc2a_peak_3667	chr13	100103620	100104034	1139	808	39	33	1028.04	ENSMUSG00000049658	Bdp1	UTR5	-	B double prime 1, subunit of RNA polymerase III transcription initiation factor IIIB [Source:MGI Symbol;Acc:MGI:1347077]	1947	72	27.0417
Prrc2a_peak_10810	chr6	89362399	89362624	403	327	13	14	229.31	ENSMUSG00000030084	Plxna1	UTR5	-	plexin A1 [Source:MGI Symbol;Acc:MGI:107685]	730	27	27.037
Prrc2a_peak_13598	chr9	110637352	110637756	63	72	2	3	54.1838	ENSMUSG00000056724	Nbeal2	CDS	-	neurobeachin-like 2 [Source:MGI Symbol;Acc:MGI:2448554]	135	5	27
Prrc2a_peak_13350	chr9	70656316	70657295	1451	836	43	42	604.909	ENSMUSG00000042444	Mindy2	CDS	-	MINDY lysine 48 deubiquitinase 2 [Source:MGI Symbol;Acc:MGI:2443086]	2287	85	26.9059
Prrc2a_peak_13350	chr9	70656316	70657295	1451	836	43	42	604.909	ENSMUSG00000074213	Gm10642	EXON	+	predicted gene 10642 [Source:MGI Symbol;Acc:MGI:3704338]	2287	85	26.9059
Prrc2a_peak_3004	chr12	81859887	81860756	4903	4511	183	167	1641.37	ENSMUSG00000021140	Pcnx	UTR5	+	pecanex homolog [Source:MGI Symbol;Acc:MGI:1891924]	9414	350	26.8971
Prrc2a_peak_3100	chr12	98900826	98901552	372	219	10	12	186.265	ENSMUSG00000051166	Eml5	UTR5	-	echinoderm microtubule associated protein like 5 [Source:MGI Symbol;Acc:MGI:2442513]	591	22	26.8636
Prrc2a_peak_4726	chr15	99972803	99973208	586	381	17	19	64.8504	ENSMUSG00000100084	2310068J16Rik	EXON	-	RIKEN cDNA 2310068J16 gene [Source:MGI Symbol;Acc:MGI:1917531]	967	36	26.8611
Prrc2a_peak_120	chr1	38129432	38129999	1446	1050	46	47	1043.6	ENSMUSG00000026082	Rev1	UTR5	-	REV1, DNA directed polymerase [Source:MGI Symbol;Acc:MGI:1929074]	2496	93	26.8387
Prrc2a_peak_5128	chr16	59600729	59601176	309	145	7	10	212.62	ENSMUSG00000022723	Crybg3	UTR5	-	beta-gamma crystallin domain containing 3 [Source:MGI Symbol;Acc:MGI:2676311]	454	17	26.7059
Prrc2a_peak_4511	chr15	79996809	79997265	231	169	9	6	121.837	ENSMUSG00000000489	Pdgfb	UTR3	-	platelet derived growth factor, B polypeptide [Source:MGI Symbol;Acc:MGI:97528]	400	15	26.6667
Prrc2a_peak_12352	chr8	47674503	47675794	1785	774	65	31	555.432	ENSMUSG00000063049	Ing2	UTR5	-	inhibitor of growth family, member 2 [Source:MGI Symbol;Acc:MGI:1916510]	2559	96	26.6562
Prrc2a_peak_12075	chr7	133123134	133123461	237	109	11	2	74.6553	ENSMUSG00000030970	Ctbp2	UTR5	-	C-terminal binding protein 2 [Source:MGI Symbol;Acc:MGI:1201686]	346	13	26.6154
Prrc2a_peak_4137	chr14	104465155	104466994	761	567	29	21	156.771	ENSMUSG00000048349	Pou4f1	CDS	-	POU domain, class 4, transcription factor 1 [Source:MGI Symbol;Acc:MGI:102525]	1328	50	26.56
Prrc2a_peak_7929	chr3	41082600	41083037	2474	1324	87	56	1438.97	ENSMUSG00000049940	Pgrmc2	CDS	-	progesterone receptor membrane component 2 [Source:MGI Symbol;Acc:MGI:1918054]	3798	143	26.5594
Prrc2a_peak_13966	chrX	142966214	142966976	1100	520	43	18	469.343	ENSMUSG00000042225	Ammecr1	CDS	-	Alport syndrome, mental retardation, midface hypoplasia and elliptocytosis chromosomal region gene 1 [Source:MGI Symbol;Acc:MGI:1860206]	1620	61	26.5574
Prrc2a_peak_10672	chr6	70791879	70792192	1325	580	38	34	985.647	ENSMUSG00000053604	Rpia	CDS	-	ribose 5-phosphate isomerase A [Source:MGI Symbol;Acc:MGI:103254]	1905	72	26.4583
Prrc2a_peak_10081	chr5	122284359	122284912	1230	858	41	38	757.679	ENSMUSG00000038582	Pptc7	UTR5	+	PTC7 protein phosphatase homolog [Source:MGI Symbol;Acc:MGI:2444593]	2088	79	26.4304
Prrc2a_peak_11828	chr7	105787345	105787719	146	116	8	2	77.7356	ENSMUSG00000036862	Dchs1	UTR5	-	dachsous cadherin related 1 [Source:MGI Symbol;Acc:MGI:2685011]	262	10	26.2
Prrc2a_peak_5613	chr17	35164712	35164973	1185	961	50	32	358.828	ENSMUSG00000024393	Prrc2a	UTR5	-	proline-rich coiled-coil 2A [Source:MGI Symbol;Acc:MGI:1915467]	2146	82	26.1707
Prrc2a_peak_7124	chr2	76675307	76675631	1198	580	29	39	997.671	ENSMUSG00000002733	Plekha3	UTR5	+	pleckstrin homology domain-containing, family A (phosphoinositide binding specific) member 3 [Source:MGI Symbol;Acc:MGI:1932515]	1778	68	26.1471
Prrc2a_peak_9206	chr4	141147933	141148195	817	515	30	21	430.626	ENSMUSG00000028920	Fbxo42	UTR5	+	F-box protein 42 [Source:MGI Symbol;Acc:MGI:1924992]	1332	51	26.1176
Prrc2a_peak_9426	chr5	3802591	3803459	5521	2678	174	141	3773.96	ENSMUSG00000040351	Ankib1	UTR5	-	ankyrin repeat and IBR domain containing 1 [Source:MGI Symbol;Acc:MGI:1918047]	8199	315	26.0286
Prrc2a_peak_12142	chr7	144504895	144505107	908	757	46	18	504.763	ENSMUSG00000037519	Ppfia1	CDS	-	protein tyrosine phosphatase, receptor type, f polypeptide (PTPRF), interacting protein (liprin), alpha 1 [Source:MGI Symbol;Acc:MGI:1924750]	1665	64	26.0156
Prrc2a_peak_8304	chr3	105716396	105716600	32	20	1	1	15.728	ENSMUSG00000048458	Inka2	CDS	+	inka box actin regulator 2 [Source:MGI Symbol;Acc:MGI:1923497]	52	2	26
Prrc2a_peak_987	chr10	40246704	40246920	44	34	2	1	14.4274	ENSMUSG00000038510	Rpf2	UTR5	-	ribosome production factor 2 homolog [Source:MGI Symbol;Acc:MGI:1914489]	78	3	26
Prrc2a_peak_12460	chr8	71381021	71382463	2389	1607	90	64	1073.25	ENSMUSG00000002393	Nr2f6	CDS	-	nuclear receptor subfamily 2, group F, member 6 [Source:MGI Symbol;Acc:MGI:1352453]	3996	154	25.9481
Prrc2a_peak_9528	chr5	28165743	28167199	287	180	12	6	70.4353	ENSMUSG00000039095	En2	UTR5	+	engrailed 2 [Source:MGI Symbol;Acc:MGI:95390]	467	18	25.9444
Prrc2a_peak_12781	chr8	117158003	117158514	308	260	2	20	307.491	ENSMUSG00000052557	Gan	CDS	+	giant axonal neuropathy [Source:MGI Symbol;Acc:MGI:1890619]	568	22	25.8182
Prrc2a_peak_4001	chr14	61439718	61440031	685	450	16	28	526.421	ENSMUSG00000021929	Kpna3	UTR5	-	karyopherin (importin) alpha 3 [Source:MGI Symbol;Acc:MGI:1100863]	1135	44	25.7955
Prrc2a_peak_2123	chr11	77607193	77607862	6692	3819	244	164	1805.94	ENSMUSG00000017291	Taok1	UTR5	-	TAO kinase 1 [Source:MGI Symbol;Acc:MGI:1914490]	10511	408	25.7623
Prrc2a_peak_5965	chr18	21299648	21300129	1161	744	43	31	897.066	ENSMUSG00000042680	Garem1	UTR5	-	GRB2 associated regulator of MAPK1 subtype 1 [Source:MGI Symbol;Acc:MGI:2685790]	1905	74	25.7432
Prrc2a_peak_9337	chr4	151995810	151996199	6230	3309	205	166	3153.31	ENSMUSG00000047777	Phf13	UTR5	-	PHD finger protein 13 [Source:MGI Symbol;Acc:MGI:2446217]	9539	371	25.7116
Prrc2a_peak_9598	chr5	33996069	33997593	392	198	12	11	80.5063	ENSMUSG00000048142	Nat8l	CDS	+	N-acetyltransferase 8-like [Source:MGI Symbol;Acc:MGI:2447776]	590	23	25.6522
Prrc2a_peak_13473	chr9	101074016	101075339	9605	5318	319	264	2532.25	ENSMUSG00000066415	Msl2	UTR5	+	MSL complex subunit 2 [Source:MGI Symbol;Acc:MGI:1925103]	14923	583	25.5969
Prrc2a_peak_2695	chr11	120283090	120283605	120	84	2	6	21.0767	ENSMUSG00000039741	Bahcc1	CDS	+	BAH domain and coiled-coil containing 1 [Source:MGI Symbol;Acc:MGI:2679272]	204	8	25.5
Prrc2a_peak_7959	chr3	52268352	52269404	3327	1633	70	125	1485.01	ENSMUSG00000044167	Foxo1	CDS	+	forkhead box O1 [Source:MGI Symbol;Acc:MGI:1890077]	4960	195	25.4359
Prrc2a_peak_1479	chr10	120977866	120979764	7558	3989	235	219	1721.26	ENSMUSG00000048661	Lemd3	CDS	-	LEM domain containing 3 [Source:MGI Symbol;Acc:MGI:3580376]	11547	454	25.4339
Prrc2a_peak_9234	chr4	141793627	141793986	355	252	7	17	200.829	ENSMUSG00000028914	Casp9	UTR5	+	caspase 9 [Source:MGI Symbol;Acc:MGI:1277950]	607	24	25.2917
Prrc2a_peak_4488	chr15	79155623	79156494	64	37	2	2	18.6917	ENSMUSG00000033006	Sox10	CDS	-	SRY (sex determining region Y)-box 10 [Source:MGI Symbol;Acc:MGI:98358]	101	4	25.25
Prrc2a_peak_9688	chr5	44226272	44227254	2184	1324	62	77	1475.61	ENSMUSG00000046985	Tapt1	CDS	-	transmembrane anterior posterior transformation 1 [Source:MGI Symbol;Acc:MGI:2683537]	3508	139	25.2374
Prrc2a_peak_11695	chr7	81933933	81934592	2314	1014	66	66	1761.14	ENSMUSG00000025104	Hdgfl3	UTR5	-	HDGF like 3 [Source:MGI Symbol;Acc:MGI:1352760]	3328	132	25.2121
Prrc2a_peak_7155	chr2	84714973	84715293	572	386	18	20	164.908	ENSMUSG00000034075	Zdhhc5	UTR5	-	zinc finger, DHHC domain containing 5 [Source:MGI Symbol;Acc:MGI:1923573]	958	38	25.2105
Prrc2a_peak_7038	chr2	49451019	49451967	2101	1378	84	54	1369	ENSMUSG00000069495	Epc2	UTR5	+	enhancer of polycomb homolog 2 [Source:MGI Symbol;Acc:MGI:1278321]	3479	138	25.2101
Prrc2a_peak_9461	chr5	20951206	20952184	1832	939	66	44	983.328	ENSMUSG00000039968	Rsbn1l	CDS	-	round spermatid basic protein 1-like [Source:MGI Symbol;Acc:MGI:3036237]	2771	110	25.1909
Prrc2a_peak_9461	chr5	20951206	20952184	1832	939	66	44	983.328	ENSMUSG00000101013	A630072M18Rik	EXON	+	RIKEN cDNA A630072M18 gene [Source:MGI Symbol;Acc:MGI:2444702]	2771	110	25.1909
Prrc2a_peak_7985	chr3	56182967	56183980	2425	1704	99	65	970.593	ENSMUSG00000027799	Nbea	UTR5	-	neurobeachin [Source:MGI Symbol;Acc:MGI:1347075]	4129	164	25.1768
Prrc2a_peak_9144	chr4	136172406	136173312	196	155	10	4	111.116	ENSMUSG00000018983	E2f2	UTR5	+	E2F transcription factor 2 [Source:MGI Symbol;Acc:MGI:1096341]	351	14	25.0714
Prrc2a_peak_3673	chr13	101767961	101768218	268	132	5	11	142.858	ENSMUSG00000041417	Pik3r1	UTR5	-	phosphoinositide-3-kinase regulatory subunit 1 [Source:MGI Symbol;Acc:MGI:97583]	400	16	25
Prrc2a_peak_8723	chr4	82859478	82859720	138	62	4	4	66.1216	ENSMUSG00000028403	Zdhhc21	UTR5	-	zinc finger, DHHC domain containing 21 [Source:MGI Symbol;Acc:MGI:1915518]	200	8	25
Prrc2a_peak_8924	chr4	120854853	120855126	66	34	2	2	28.7507	ENSMUSG00000032890	Rims3	UTR5	+	regulating synaptic membrane exocytosis 3 [Source:MGI Symbol;Acc:MGI:2443331]	100	4	25
Prrc2a_peak_9986	chr5	115011115	115011623	4631	2137	130	141	1907.73	ENSMUSG00000029550	Sppl3	UTR5	+	signal peptide peptidase 3 [Source:MGI Symbol;Acc:MGI:1891433]	6768	271	24.9742
Prrc2a_peak_11568	chr7	63937968	63938983	1552	970	61	40	500.612	ENSMUSG00000052040	Klf13	CDS	-	Kruppel-like factor 13 [Source:MGI Symbol;Acc:MGI:1354948]	2522	101	24.9703
Prrc2a_peak_7944	chr3	51224611	51225296	592	331	29	8	202.012	ENSMUSG00000023087	Noct	CDS	+	nocturnin [Source:MGI Symbol;Acc:MGI:109382]	923	37	24.9459
Prrc2a_peak_8731	chr4	84884400	84884827	516	625	14	32	107.374	ENSMUSG00000038070	Cntln	CDS	+	centlein, centrosomal protein [Source:MGI Symbol;Acc:MGI:2443104]	1141	46	24.8043
Prrc2a_peak_6101	chr18	57878310	57879546	3011	2193	123	87	666.915	ENSMUSG00000024597	Slc12a2	CDS	+	solute carrier family 12, member 2 [Source:MGI Symbol;Acc:MGI:101924]	5204	210	24.781
Prrc2a_peak_4110	chr14	84447729	84448199	52	47	2	2	23.3089	ENSMUSG00000035566	Pcdh17	CDS	+	protocadherin 17 [Source:MGI Symbol;Acc:MGI:2684924]	99	4	24.75
Prrc2a_peak_2093	chr11	75679288	75679668	2802	1205	95	67	1503.17	ENSMUSG00000017776	Crk	CDS	+	v-crk avian sarcoma virus CT10 oncogene homolog [Source:MGI Symbol;Acc:MGI:88508]	4007	162	24.7346
Prrc2a_peak_5652	chr17	46161072	46161321	438	277	11	18	101.142	ENSMUSG00000023952	Gtpbp2	CDS	+	GTP binding protein 2 [Source:MGI Symbol;Acc:MGI:1860138]	715	29	24.6552
Prrc2a_peak_8926	chr4	120893399	120894589	326	191	7	14	50.247	ENSMUSG00000032890	Rims3	UTR3	+	regulating synaptic membrane exocytosis 3 [Source:MGI Symbol;Acc:MGI:2443331]	517	21	24.619
Prrc2a_peak_9286	chr4	148951860	148953111	1181	763	50	29	256.659	ENSMUSG00000028977	Casz1	CDS	+	castor zinc finger 1 [Source:MGI Symbol;Acc:MGI:1196251]	1944	79	24.6076
Prrc2a_peak_88	chr1	36068376	36069149	2326	1092	76	63	2069.82	ENSMUSG00000045216	Hs6st1	UTR5	+	heparan sulfate 6-O-sulfotransferase 1 [Source:MGI Symbol;Acc:MGI:1354958]	3418	139	24.5899
Prrc2a_peak_1341	chr10	84917369	84917827	344	196	5	17	174.16	ENSMUSG00000035620	Ric8b	UTR5	+	RIC8 guanine nucleotide exchange factor B [Source:MGI Symbol;Acc:MGI:2682307]	540	22	24.5455
Prrc2a_peak_8436	chr3	146404642	146404947	1412	835	43	49	722.133	ENSMUSG00000036825	Ssx2ip	UTR5	+	synovial sarcoma, X 2 interacting protein [Source:MGI Symbol;Acc:MGI:2139150]	2247	92	24.4239
Prrc2a_peak_5481	chr17	27820171	27820645	3358	2186	125	103	2600.98	ENSMUSG00000056692	Ilrun	UTR5	-	inflammation and lipid regulator with UBA-like and NBR1-like domains [Source:MGI Symbol;Acc:MGI:106281]	5544	228	24.3158
Prrc2a_peak_1271	chr10	80675876	80676355	380	252	6	20	120.157	ENSMUSG00000020190	Mknk2	UTR5	-	MAP kinase-interacting serine/threonine kinase 2 [Source:MGI Symbol;Acc:MGI:894279]	632	26	24.3077
Prrc2a_peak_3722	chr13	119727648	119728121	21	76	2	2	11.4826	ENSMUSG00000095930	Nim1k	CDS	-	NIM1 serine/threonine protein kinase [Source:MGI Symbol;Acc:MGI:2442399]	97	4	24.25
Prrc2a_peak_5079	chr16	43966991	43967205	70	51	1	4	24.6901	ENSMUSG00000036304	Zdhhc23	UTR3	-	zinc finger, DHHC domain containing 23 [Source:MGI Symbol;Acc:MGI:2685625]	121	5	24.2
Prrc2a_peak_5582	chr17	34022297	34022651	786	569	17	39	518.04	ENSMUSG00000024325	Ring1	CDS	-	ring finger protein 1 [Source:MGI Symbol;Acc:MGI:1101770]	1355	56	24.1964
Prrc2a_peak_5195	chr16	91729337	91729608	338	363	25	4	241.803	ENSMUSG00000022957	Itsn1	UTR5	+	intersectin 1 (SH3 domain protein 1A) [Source:MGI Symbol;Acc:MGI:1338069]	701	29	24.1724
Prrc2a_peak_6775	chr2	18676709	18678450	4060	1841	124	121	1405.99	ENSMUSG00000026739	Bmi1	UTR5	+	Bmi1 polycomb ring finger oncogene [Source:MGI Symbol;Acc:MGI:88174]	5901	245	24.0857
Prrc2a_peak_6704	chr19	59344735	59346279	3952	2458	141	126	1515.65	ENSMUSG00000074746	Pdzd8	CDS	-	PDZ domain containing 8 [Source:MGI Symbol;Acc:MGI:2677270]	6410	267	24.0075
Prrc2a_peak_9197	chr4	141025190	141025509	236	244	10	10	202.992	ENSMUSG00000040860	Crocc	CDS	-	ciliary rootlet coiled-coil, rootletin [Source:MGI Symbol;Acc:MGI:3529431]	480	20	24
Prrc2a_peak_2747	chr12	4133297	4133781	157	106	2	9	75.7592	ENSMUSG00000020654	Adcy3	UTR5	+	adenylate cyclase 3 [Source:MGI Symbol;Acc:MGI:99675]	263	11	23.9091
Prrc2a_peak_217	chr1	59763182	59764249	3373	2506	142	104	1245.11	ENSMUSG00000067336	Bmpr2	UTR5	+	bone morphogenetic protein receptor, type II (serine/threonine kinase) [Source:MGI Symbol;Acc:MGI:1095407]	5879	246	23.8984
Prrc2a_peak_9592	chr5	33820118	33821581	2247	1233	82	64	1196.67	ENSMUSG00000057406	Nsd2	UTR5	+	nuclear receptor binding SET domain protein 2 [Source:MGI Symbol;Acc:MGI:1276574]	3480	146	23.8356
Prrc2a_peak_5185	chr16	91485087	91485433	278	198	10	10	218.777	ENSMUSG00000022967	Ifnar1	UTR5	+	interferon (alpha and beta) receptor 1 [Source:MGI Symbol;Acc:MGI:107658]	476	20	23.8
Prrc2a_peak_13926	chrX	108743172	108743450	232	434	20	8	151.96	ENSMUSG00000063663	Brwd3	CDS	-	bromodomain and WD repeat domain containing 3 [Source:MGI Symbol;Acc:MGI:3029414]	666	28	23.7857
Prrc2a_peak_3288	chr13	3610777	3611170	1571	1352	94	29	806.674	ENSMUSG00000033799	Tasor2	UTR5	-	transcription activation suppressor family member 2 [Source:MGI Symbol;Acc:MGI:2145274]	2923	123	23.7642
Prrc2a_peak_10743	chr6	85069092	85069499	399	288	19	10	150.406	ENSMUSG00000033769	Exoc6b	CDS	-	exocyst complex component 6B [Source:MGI Symbol;Acc:MGI:1923164]	687	29	23.6897
Prrc2a_peak_7439	chr2	132263166	132263504	605	365	11	30	326.71	ENSMUSG00000058793	Cds2	UTR5	+	CDP-diacylglycerol synthase (phosphatidate cytidylyltransferase) 2 [Source:MGI Symbol;Acc:MGI:1332236]	970	41	23.6585
Prrc2a_peak_615	chr1	155158686	155158933	1022	492	29	35	581.827	ENSMUSG00000026470	Stx6	UTR5	+	syntaxin 6 [Source:MGI Symbol;Acc:MGI:1926235]	1514	64	23.6562
Prrc2a_peak_1350	chr10	85916516	85916972	1009	524	31	34	394.076	ENSMUSG00000035529	Prdm4	UTR5	-	PR domain containing 4 [Source:MGI Symbol;Acc:MGI:1920093]	1533	65	23.5846
Prrc2a_peak_10176	chr5	129941968	129942586	368	315	17	12	169.606	ENSMUSG00000066735	Vkorc1l1	UTR5	+	vitamin K epoxide reductase complex, subunit 1-like 1 [Source:MGI Symbol;Acc:MGI:1916818]	683	29	23.5517
Prrc2a_peak_5318	chr17	15826003	15826561	907	572	31	32	418.859	ENSMUSG00000048027	Rgmb	UTR5	-	repulsive guidance molecule family member B [Source:MGI Symbol;Acc:MGI:1916049]	1479	63	23.4762
Prrc2a_peak_10077	chr5	121869208	121869517	36	34	2	1	10.129	ENSMUSG00000042589	Cux2	CDS	-	cut-like homeobox 2 [Source:MGI Symbol;Acc:MGI:107321]	70	3	23.3333
Prrc2a_peak_6384	chr19	7422632	7423723	1070	605	40	32	140	ENSMUSG00000053080	2700081O15Rik	UTR3	+	RIKEN cDNA 2700081O15 gene [Source:MGI Symbol;Acc:MGI:1919667]	1675	72	23.2639
Prrc2a_peak_3612	chr13	85288401	85289428	3976	3041	142	160	2652.08	ENSMUSG00000021549	Rasa1	CDS	-	RAS p21 protein activator 1 [Source:MGI Symbol;Acc:MGI:97860]	7017	302	23.2351
Prrc2a_peak_12318	chr8	36248570	36249334	573	333	29	10	204.979	ENSMUSG00000039633	Lonrf1	CDS	-	LON peptidase N-terminal domain and ring finger 1 [Source:MGI Symbol;Acc:MGI:3609241]	906	39	23.2308
Prrc2a_peak_7009	chr2	37422759	37422986	427	362	20	14	238.931	ENSMUSG00000075376	Rc3h2	UTR5	-	ring finger and CCCH-type zinc finger domains 2 [Source:MGI Symbol;Acc:MGI:2442789]	789	34	23.2059
Prrc2a_peak_5358	chr17	24206542	24206905	84	32	3	2	39.8946	ENSMUSG00000117406	Ntn3	CDS	-	netrin 3 [Source:MGI Symbol;Acc:MGI:1341188]	116	5	23.2
Prrc2a_peak_451	chr1	119836913	119837543	3086	1657	106	99	1081.61	ENSMUSG00000026384	Ptpn4	UTR5	-	protein tyrosine phosphatase, non-receptor type 4 [Source:MGI Symbol;Acc:MGI:1099792]	4743	205	23.1366
Prrc2a_peak_12950	chr9	7764107	7764328	468	295	22	11	320.762	ENSMUSG00000050912	Tmem123	CDS	+	transmembrane protein 123 [Source:MGI Symbol;Acc:MGI:1919179]	763	33	23.1212
Prrc2a_peak_801	chr1	182409169	182409450	702	451	30	20	328.182	ENSMUSG00000026510	Trp53bp2	UTR5	+	transformation related protein 53 binding protein 2 [Source:MGI Symbol;Acc:MGI:2138319]	1153	50	23.06
Prrc2a_peak_6375	chr19	7268235	7269046	899	553	38	25	330.405	ENSMUSG00000024968	Rcor2	UTR5	+	REST corepressor 2 [Source:MGI Symbol;Acc:MGI:1859854]	1452	63	23.0476
Prrc2a_peak_6853	chr2	27542987	27543273	52	40	2	2	14.2842	ENSMUSG00000085929	Gm13421	EXON	+	predicted gene 13421 [Source:MGI Symbol;Acc:MGI:3649922]	92	4	23
Prrc2a_peak_11792	chr7	100930585	100932536	1576	1179	50	70	759.7	ENSMUSG00000032875	Arhgef17	CDS	-	Rho guanine nucleotide exchange factor (GEF) 17 [Source:MGI Symbol;Acc:MGI:2673002]	2755	120	22.9583
Prrc2a_peak_11061	chr6	134566633	134567087	802	529	30	28	389.86	ENSMUSG00000030201	Lrp6	UTR5	-	low density lipoprotein receptor-related protein 6 [Source:MGI Symbol;Acc:MGI:1298218]	1331	58	22.9483
Prrc2a_peak_9819	chr5	93267366	93267814	494	194	21	9	223.264	ENSMUSG00000029385	Ccng2	UTR5	+	cyclin G2 [Source:MGI Symbol;Acc:MGI:1095734]	688	30	22.9333
Prrc2a_peak_11382	chr7	29983973	29984237	455	210	10	19	205.42	ENSMUSG00000074221	Zfp568	UTR5	+	zinc finger protein 568 [Source:MGI Symbol;Acc:MGI:2142347]	665	29	22.931
Prrc2a_peak_7950	chr3	51340061	51341426	3776	1455	110	120	1041.98	ENSMUSG00000037174	Elf2	UTR5	-	E74-like factor 2 [Source:MGI Symbol;Acc:MGI:1916507]	5231	230	22.7435
Prrc2a_peak_13363	chr9	72532031	72532973	4017	2667	177	117	1168.82	ENSMUSG00000037674	Rfx7	UTR5	+	regulatory factor X, 7 [Source:MGI Symbol;Acc:MGI:2442675]	6684	294	22.7347
Prrc2a_peak_422	chr1	106171772	106173349	2262	1624	92	79	816.633	ENSMUSG00000044340	Phlpp1	CDS	+	PH domain and leucine rich repeat protein phosphatase 1 [Source:MGI Symbol;Acc:MGI:2138327]	3886	171	22.7251
Prrc2a_peak_8381	chr3	130060300	130060944	415	221	17	11	218.083	ENSMUSG00000001052	Sec24b	UTR5	-	Sec24 related gene family, member B (S. cerevisiae) [Source:MGI Symbol;Acc:MGI:2139764]	636	28	22.7143
Prrc2a_peak_12859	chr8	122265249	122265450	52	38	2	2	11.914	ENSMUSG00000043903	Zfp469	CDS	+	zinc finger protein 469 [Source:MGI Symbol;Acc:MGI:2684868]	90	4	22.5
Prrc2a_peak_10060	chr5	121191071	121191421	749	396	32	19	347.129	ENSMUSG00000043733	Ptpn11	UTR5	-	protein tyrosine phosphatase, non-receptor type 11 [Source:MGI Symbol;Acc:MGI:99511]	1145	51	22.451
Prrc2a_peak_3389	chr13	41249791	41250287	3300	1856	142	88	1607.96	ENSMUSG00000091264	Smim13	UTR5	+	small integral membrane protein 13 [Source:MGI Symbol;Acc:MGI:2652854]	5156	230	22.4174
Prrc2a_peak_2173	chr11	80300678	80301280	64	48	4	1	33.0668	ENSMUSG00000017692	Rhbdl3	UTR5	+	rhomboid like 3 [Source:MGI Symbol;Acc:MGI:2179276]	112	5	22.4
Prrc2a_peak_8958	chr4	124657656	124659680	878	464	42	18	138.246	ENSMUSG00000090125	Pou3f1	CDS	+	POU domain, class 3, transcription factor 1 [Source:MGI Symbol;Acc:MGI:101896]	1342	60	22.3667
Prrc2a_peak_2075	chr11	74925813	74926012	191	189	16	1	110.436	ENSMUSG00000038290	Smg6	CDS	+	Smg-6 homolog, nonsense mediated mRNA decay factor (C. elegans) [Source:MGI Symbol;Acc:MGI:2144117]	380	17	22.3529
Prrc2a_peak_6383	chr19	7422051	7422400	277	170	4	16	63.4377	ENSMUSG00000053080	2700081O15Rik	CDS	+	RIKEN cDNA 2700081O15 gene [Source:MGI Symbol;Acc:MGI:1919667]	447	20	22.35
Prrc2a_peak_3570	chr13	69533499	69534620	1748	1023	73	51	295.505	ENSMUSG00000034575	Tent4a	CDS	-	terminal nucleotidyltransferase 4A [Source:MGI Symbol;Acc:MGI:2682295]	2771	124	22.3468
Prrc2a_peak_230	chr1	60409389	60409940	1083	861	28	59	341.023	ENSMUSG00000026782	Abi2	UTR5	+	abl-interactor 2 [Source:MGI Symbol;Acc:MGI:106913]	1944	87	22.3448
Prrc2a_peak_4458	chr15	77306357	77307037	1888	1078	49	84	786.097	ENSMUSG00000033565	Rbfox2	CDS	-	RNA binding protein, fox-1 homolog (C. elegans) 2 [Source:MGI Symbol;Acc:MGI:1933973]	2966	133	22.3008
Prrc2a_peak_8247	chr3	98427310	98428089	144	79	2	8	28.4812	ENSMUSG00000050064	Zfp697	CDS	+	zinc finger protein 697 [Source:MGI Symbol;Acc:MGI:2139736]	223	10	22.3
Prrc2a_peak_7829	chr2	181459251	181459554	111	45	5	2	45.0662	ENSMUSG00000027583	Zbtb46	UTR5	-	zinc finger and BTB domain containing 46 [Source:MGI Symbol;Acc:MGI:1919397]	156	7	22.2857
Prrc2a_peak_1951	chr11	65162599	65162898	296	127	7	12	222.536	ENSMUSG00000033389	Arhgap44	UTR5	-	Rho GTPase activating protein 44 [Source:MGI Symbol;Acc:MGI:2144423]	423	19	22.2632
Prrc2a_peak_105	chr1	36511907	36512970	1962	965	71	61	441.818	ENSMUSG00000001138	Cnnm3	CDS	+	cyclin M3 [Source:MGI Symbol;Acc:MGI:2151055]	2927	132	22.1742
Prrc2a_peak_9807	chr5	92137928	92138174	188	188	10	7	92.2624	ENSMUSG00000029407	Uso1	UTR5	+	USO1 vesicle docking factor [Source:MGI Symbol;Acc:MGI:1929095]	376	17	22.1176
Prrc2a_peak_2937	chr12	72536292	72536525	155	110	8	4	26.0823	ENSMUSG00000034501	Pcnx4	UTR5	+	pecanex homolog 4 [Source:MGI Symbol;Acc:MGI:1914958]	265	12	22.0833
Prrc2a_peak_6345	chr19	6427832	6428689	179	108	8	5	74.6553	ENSMUSG00000033768	Nrxn2	CDS	+	neurexin II [Source:MGI Symbol;Acc:MGI:1096362]	287	13	22.0769
Prrc2a_peak_2894	chr12	64917902	64918203	156	153	10	4	135.465	ENSMUSG00000047227	Gm527	UTR5	+	predicted gene 527 [Source:MGI Symbol;Acc:MGI:2685373]	309	14	22.0714
Prrc2a_peak_13944	chrX	137049451	137050039	306	179	5	17	245.002	ENSMUSG00000042595	Fam199x	UTR5	+	family with sequence similarity 199, X-linked [Source:MGI Symbol;Acc:MGI:2384304]	485	22	22.0455
Prrc2a_peak_2649	chr11	119028133	119029052	1474	857	59	47	601.528	ENSMUSG00000025577	Cbx2	CDS	+	chromobox 2 [Source:MGI Symbol;Acc:MGI:88289]	2331	106	21.9906
Prrc2a_peak_1435	chr10	111164745	111165196	847	640	40	28	597.204	ENSMUSG00000020189	Osbpl8	UTR5	+	oxysterol binding protein-like 8 [Source:MGI Symbol;Acc:MGI:2443807]	1487	68	21.8676
Prrc2a_peak_7222	chr2	102450652	102451770	302	156	11	10	63.4805	ENSMUSG00000075012	Fjx1	CDS	-	four jointed box 1 [Source:MGI Symbol;Acc:MGI:1341907]	458	21	21.8095
Prrc2a_peak_6625	chr19	46056549	46056756	596	318	17	25	146.662	ENSMUSG00000055491	Pprc1	CDS	+	peroxisome proliferative activated receptor, gamma, coactivator-related 1 [Source:MGI Symbol;Acc:MGI:2385096]	914	42	21.7619
Prrc2a_peak_5015	chr16	33380830	33381757	1215	845	59	36	406.321	ENSMUSG00000022811	Zfp148	UTR5	+	zinc finger protein 148 [Source:MGI Symbol;Acc:MGI:1332234]	2060	95	21.6842
Prrc2a_peak_6374	chr19	7240924	7241156	211	135	11	5	36.7358	ENSMUSG00000024764	Naa40	UTR5	-	N(alpha)-acetyltransferase 40, NatD catalytic subunit [Source:MGI Symbol;Acc:MGI:1918249]	346	16	21.625
Prrc2a_peak_4746	chr15	100599772	100600351	181	100	11	2	70.6891	ENSMUSG00000009739	Pou6f1	UTR5	-	POU domain, class 6, transcription factor 1 [Source:MGI Symbol;Acc:MGI:102935]	281	13	21.6154
Prrc2a_peak_13287	chr9	63757482	63758396	388	432	25	13	135.095	ENSMUSG00000032402	Smad3	UTR5	-	SMAD family member 3 [Source:MGI Symbol;Acc:MGI:1201674]	820	38	21.5789
Prrc2a_peak_9886	chr5	107868780	107869231	1307	608	44	45	638.624	ENSMUSG00000104748	Gm43592	EXON	+	predicted gene 43592 [Source:MGI Symbol;Acc:MGI:5663729]	1915	89	21.5169
Prrc2a_peak_8954	chr4	123917452	123917781	823	681	46	24	526.906	ENSMUSG00000028646	Rragc	CDS	+	Ras-related GTP binding C [Source:MGI Symbol;Acc:MGI:1858751]	1504	70	21.4857
Prrc2a_peak_11433	chr7	35056103	35056567	899	390	27	33	292.896	ENSMUSG00000056216	Cebpg	UTR5	-	CCAAT/enhancer binding protein (C/EBP), gamma [Source:MGI Symbol;Acc:MGI:104982]	1289	60	21.4833
Prrc2a_peak_1676	chr11	21091343	21091685	1099	554	50	27	390.107	ENSMUSG00000020134	Peli1	UTR5	+	pellino 1 [Source:MGI Symbol;Acc:MGI:1914495]	1653	77	21.4675
Prrc2a_peak_11205	chr7	16416770	16416994	303	253	18	8	87.1818	ENSMUSG00000059273	Zc3h4	CDS	+	zinc finger CCCH-type containing 4 [Source:MGI Symbol;Acc:MGI:2682314]	556	26	21.3846
Prrc2a_peak_8240	chr3	98013549	98013778	355	222	19	8	289.104	ENSMUSG00000027878	Notch2	UTR5	+	notch 2 [Source:MGI Symbol;Acc:MGI:97364]	577	27	21.3704
Prrc2a_peak_10	chr1	9699927	9700384	2430	1692	96	97	1328.68	ENSMUSG00000025912	Mybl1	UTR5	-	myeloblastosis oncogene-like 1 [Source:MGI Symbol;Acc:MGI:99925]	4122	193	21.3575
Prrc2a_peak_8008	chr3	62338972	62340024	272	155	12	8	72.9333	ENSMUSG00000036885	Arhgef26	UTR5	+	Rho guanine nucleotide exchange factor (GEF) 26 [Source:MGI Symbol;Acc:MGI:1918053]	427	20	21.35
Prrc2a_peak_8008	chr3	62338972	62340024	272	155	12	8	72.9333	ENSMUSG00000103502	9330121J05Rik	EXON	-	RIKEN cDNA 9330121J05 gene [Source:MGI Symbol;Acc:MGI:3704218]	427	20	21.35
Prrc2a_peak_4601	chr15	84987606	84987971	521	311	34	5	310.705	ENSMUSG00000036046	5031439G07Rik	UTR5	-	RIKEN cDNA 5031439G07 gene [Source:MGI Symbol;Acc:MGI:2444899]	832	39	21.3333
Prrc2a_peak_3116	chr12	100724774	100725113	370	312	24	8	178.171	ENSMUSG00000021180	Rps6ka5	UTR5	-	ribosomal protein S6 kinase, polypeptide 5 [Source:MGI Symbol;Acc:MGI:1920336]	682	32	21.3125
Prrc2a_peak_1509	chr10	127059389	127060344	1061	516	36	38	262.792	ENSMUSG00000040502	43899	CDS	-	membrane-associated ring finger (C3HC4) 9 [Source:MGI Symbol;Acc:MGI:2446144]	1577	74	21.3108
Prrc2a_peak_11288	chr7	25285107	25285323	775	501	28	32	296.989	ENSMUSG00000005442	Cic	CDS	+	capicua transcriptional repressor [Source:MGI Symbol;Acc:MGI:1918972]	1276	60	21.2667
Prrc2a_peak_11426	chr7	34639372	34640416	271	239	14	10	69.8797	ENSMUSG00000030499	Kctd15	UTR3	-	potassium channel tetramerisation domain containing 15 [Source:MGI Symbol;Acc:MGI:2385276]	510	24	21.25
Prrc2a_peak_10267	chr5	137737834	137738043	70	15	1	3	14.2842	ENSMUSG00000045348	Nyap1	CDS	-	neuronal tyrosine-phosphorylated phosphoinositide 3-kinase adaptor 1 [Source:MGI Symbol;Acc:MGI:2443880]	85	4	21.25
Prrc2a_peak_3424	chr13	46669493	46670266	4566	2063	181	131	2182.01	ENSMUSG00000069237	Fam8a1	CDS	+	family with sequence similarity 8, member A1 [Source:MGI Symbol;Acc:MGI:2145496]	6629	312	21.2468
Prrc2a_peak_4317	chr15	55071845	55072157	2086	1393	98	66	901.997	ENSMUSG00000037343	Taf2	UTR5	-	TATA-box binding protein associated factor 2 [Source:MGI Symbol;Acc:MGI:2443028]	3479	164	21.2134
Prrc2a_peak_12623	chr8	94601951	94602440	2945	1317	93	108	792.826	ENSMUSG00000050079	Rspry1	UTR5	+	ring finger and SPRY domain containing 1 [Source:MGI Symbol;Acc:MGI:1914860]	4262	201	21.204
Prrc2a_peak_9591	chr5	33727642	33727874	129	19	6	1	43.3918	ENSMUSG00000054252	Fgfr3	CDS	+	fibroblast growth factor receptor 3 [Source:MGI Symbol;Acc:MGI:95524]	148	7	21.1429
Prrc2a_peak_1313	chr10	81643519	81643891	101	68	5	3	65.8756	ENSMUSG00000054708	Ankrd24	CDS	+	ankyrin repeat domain 24 [Source:MGI Symbol;Acc:MGI:1890394]	169	8	21.125
Prrc2a_peak_3832	chr14	31019142	31019587	418	277	20	13	5.75447	ENSMUSG00000042323	Pbrm1	UTR5	+	polybromo 1 [Source:MGI Symbol;Acc:MGI:1923998]	695	33	21.0606
Prrc2a_peak_9417	chr5	3344116	3344607	253	147	18	1	223.498	ENSMUSG00000040274	Cdk6	UTR5	+	cyclin-dependent kinase 6 [Source:MGI Symbol;Acc:MGI:1277162]	400	19	21.0526
Prrc2a_peak_7916	chr3	37640505	37640811	239	182	5	15	197.456	ENSMUSG00000037211	Spry1	UTR5	+	sprouty RTK signaling antagonist 1 [Source:MGI Symbol;Acc:MGI:1345139]	421	20	21.05
Prrc2a_peak_7916	chr3	37640505	37640811	239	182	5	15	197.456	ENSMUSG00000104605	Gm42922	EXON	-	predicted gene 42922 [Source:MGI Symbol;Acc:MGI:5663059]	421	20	21.05
Prrc2a_peak_1747	chr11	35769601	35769947	2940	1185	116	80	1885.63	ENSMUSG00000018846	Pank3	UTR5	+	pantothenate kinase 3 [Source:MGI Symbol;Acc:MGI:2387464]	4125	196	21.0459
Prrc2a_peak_1343	chr10	85102699	85102968	811	472	37	24	117.468	ENSMUSG00000060935	Tmem263	UTR5	+	transmembrane protein 263 [Source:MGI Symbol;Acc:MGI:2143652]	1283	61	21.0328
Prrc2a_peak_6800	chr2	25211110	25211395	545	316	25	16	306.462	ENSMUSG00000013465	Nelfb	CDS	-	negative elongation factor complex member B [Source:MGI Symbol;Acc:MGI:1931035]	861	41	21
Prrc2a_peak_4559	chr15	82147249	82147494	815	506	33	30	260.156	ENSMUSG00000022463	Srebf2	UTR5	+	sterol regulatory element binding factor 2 [Source:MGI Symbol;Acc:MGI:107585]	1321	63	20.9683
Prrc2a_peak_4714	chr15	99370172	99370487	504	376	23	19	227.708	ENSMUSG00000023008	Fmnl3	CDS	-	formin-like 3 [Source:MGI Symbol;Acc:MGI:109569]	880	42	20.9524
Prrc2a_peak_8249	chr3	100489082	100489282	145	64	6	4	55.4411	ENSMUSG00000044468	Tent5c	UTR5	-	terminal nucleotidyltransferase 5C [Source:MGI Symbol;Acc:MGI:1921895]	209	10	20.9
Prrc2a_peak_6794	chr2	24949778	24950457	4183	2270	154	155	3061.03	ENSMUSG00000026974	Zmynd19	UTR5	+	zinc finger, MYND domain containing 19 [Source:MGI Symbol;Acc:MGI:1914437]	6453	309	20.8835
Prrc2a_peak_5031	chr16	35154740	35155862	342	408	26	10	83.5121	ENSMUSG00000022840	Adcy5	UTR5	+	adenylate cyclase 5 [Source:MGI Symbol;Acc:MGI:99673]	750	36	20.8333
Prrc2a_peak_245	chr1	63273123	63273654	481	267	25	11	65.7912	ENSMUSG00000027520	Zdbf2	UTR5	+	zinc finger, DBF-type containing 2 [Source:MGI Symbol;Acc:MGI:1921134]	748	36	20.7778
Prrc2a_peak_245	chr1	63273123	63273654	481	267	25	11	65.7912	ENSMUSG00000092705	Gm24513	EXON	-	predicted gene, 24513 [Source:MGI Symbol;Acc:MGI:5454290]	748	36	20.7778
Prrc2a_peak_13543	chr9	108110127	108111675	115	155	8	5	26.1497	ENSMUSG00000032589	Bsn	CDS	-	bassoon [Source:MGI Symbol;Acc:MGI:1277955]	270	13	20.7692
Prrc2a_peak_13019	chr9	22051633	22051985	216	178	17	2	143.759	ENSMUSG00000003410	Elavl3	UTR5	-	ELAV like RNA binding protein 3 [Source:MGI Symbol;Acc:MGI:109157]	394	19	20.7368
Prrc2a_peak_13270	chr9	61372486	61373454	3212	2573	143	136	1320.28	ENSMUSG00000032280	Tle3	UTR5	+	transducin-like enhancer of split 3 [Source:MGI Symbol;Acc:MGI:104634]	5785	279	20.7348
Prrc2a_peak_2644	chr11	118289681	118290175	386	236	17	13	97.3791	ENSMUSG00000033909	Usp36	UTR5	-	ubiquitin specific peptidase 36 [Source:MGI Symbol;Acc:MGI:1919594]	622	30	20.7333
Prrc2a_peak_6174	chr18	73815291	73815599	79	66	2	5	12.5529	ENSMUSG00000024556	Me2	UTR5	-	malic enzyme 2, NAD(+)-dependent, mitochondrial [Source:MGI Symbol;Acc:MGI:2147351]	145	7	20.7143
Prrc2a_peak_4244	chr15	27466752	27467083	705	413	33	21	240.702	ENSMUSG00000022265	Ank	UTR5	+	progressive ankylosis [Source:MGI Symbol;Acc:MGI:3045421]	1118	54	20.7037
Prrc2a_peak_8435	chr3	146220780	146221163	722	271	26	22	368.486	ENSMUSG00000036832	Lpar3	UTR5	+	lysophosphatidic acid receptor 3 [Source:MGI Symbol;Acc:MGI:1929469]	993	48	20.6875
Prrc2a_peak_644	chr1	156718371	156719111	2955	1344	103	106	1385.91	ENSMUSG00000033557	Fam20b	UTR5	-	family with sequence similarity 20, member B [Source:MGI Symbol;Acc:MGI:2443990]	4299	209	20.5694
Prrc2a_peak_10012	chr5	115663688	115663896	117	109	1	10	48.7346	ENSMUSG00000041609	Bicdl1	CDS	-	BICD family like cargo adaptor 1 [Source:MGI Symbol;Acc:MGI:1922915]	226	11	20.5455
Prrc2a_peak_4749	chr15	101052804	101054350	205	123	8	8	59.7309	ENSMUSG00000095440	Fignl2	CDS	-	fidgetin-like 2 [Source:MGI Symbol;Acc:MGI:3646919]	328	16	20.5
Prrc2a_peak_11417	chr7	34132496	34133235	1309	720	64	35	534.249	ENSMUSG00000036459	Wtip	CDS	-	WT1-interacting protein [Source:MGI Symbol;Acc:MGI:2141920]	2029	99	20.4949
Prrc2a_peak_9556	chr5	31200282	31200752	729	500	48	12	204.252	ENSMUSG00000043059	Zfp513	CDS	-	zinc finger protein 513 [Source:MGI Symbol;Acc:MGI:2141255]	1229	60	20.4833
Prrc2a_peak_2597	chr11	116222487	116224071	263	269	12	14	39.3897	ENSMUSG00000034282	Evpl	CDS	-	envoplakin [Source:MGI Symbol;Acc:MGI:107507]	532	26	20.4615
Prrc2a_peak_3798	chr14	26533325	26534838	12554	7965	617	386	3683.78	ENSMUSG00000021870	Slmap	UTR5	-	sarcolemma associated protein [Source:MGI Symbol;Acc:MGI:1933549]	20519	1003	20.4576
Prrc2a_peak_5012	chr16	33185066	33185612	2535	1713	138	70	1361	ENSMUSG00000022807	Osbpl11	UTR5	+	oxysterol binding protein-like 11 [Source:MGI Symbol;Acc:MGI:2146553]	4248	208	20.4231
Prrc2a_peak_3278	chr12	116405397	116405893	457	298	33	4	92.7652	ENSMUSG00000042029	Ncapg2	UTR5	+	non-SMC condensin II complex, subunit G2 [Source:MGI Symbol;Acc:MGI:1923294]	755	37	20.4054
Prrc2a_peak_13217	chr9	56417927	56418154	54	109	6	2	29.5003	ENSMUSG00000074305	Peak1	UTR5	-	pseudopodium-enriched atypical kinase 1 [Source:MGI Symbol;Acc:MGI:2442366]	163	8	20.375
Prrc2a_peak_13288	chr9	64020274	64021460	203	142	8	9	83.654	ENSMUSG00000036867	Smad6	CDS	-	SMAD family member 6 [Source:MGI Symbol;Acc:MGI:1336883]	345	17	20.2941
Prrc2a_peak_8716	chr4	72199988	72201085	2359	1601	98	98	686.331	ENSMUSG00000008305	Tle1	UTR5	-	transducin-like enhancer of split 1 [Source:MGI Symbol;Acc:MGI:104636]	3960	196	20.2041
Prrc2a_peak_7276	chr2	118745750	118746956	6025	3229	267	192	2710.17	ENSMUSG00000074918	Inafm2	UTR5	+	InaF motif containing 2 [Source:MGI Symbol;Acc:MGI:1915354]	9254	459	20.1612
Prrc2a_peak_805	chr1	183296947	183297626	636	451	32	22	118.808	ENSMUSG00000042901	Aida	UTR5	+	axin interactor, dorsalization associated [Source:MGI Symbol;Acc:MGI:1919737]	1087	54	20.1296
Prrc2a_peak_10892	chr6	113076761	113077708	1630	965	95	34	746.733	ENSMUSG00000034269	Setd5	UTR5	+	SET domain containing 5 [Source:MGI Symbol;Acc:MGI:1920145]	2595	129	20.1163
Prrc2a_peak_262	chr1	64737250	64737758	385	257	24	8	276.169	ENSMUSG00000045005	Fzd5	UTR5	-	frizzled class receptor 5 [Source:MGI Symbol;Acc:MGI:108571]	642	32	20.0625
Prrc2a_peak_262	chr1	64737250	64737758	385	257	24	8	276.169	ENSMUSG00000102140	Gm38058	EXON	+	predicted gene, 38058 [Source:MGI Symbol;Acc:MGI:5611286]	642	32	20.0625
Prrc2a_peak_2259	chr11	90638189	90638567	1324	573	46	49	713.06	ENSMUSG00000020544	Cox11	CDS	+	cytochrome c oxidase assembly protein 11, copper chaperone [Source:MGI Symbol;Acc:MGI:1917052]	1897	95	19.9684
Prrc2a_peak_9269	chr4	147940909	147942016	10275	6551	450	393	2612.21	ENSMUSG00000044496	2510039O18Rik	CDS	+	RIKEN cDNA 2510039O18 gene [Source:MGI Symbol;Acc:MGI:1924284]	16826	843	19.9597
Prrc2a_peak_13653	chr9	119402207	119402624	431	187	13	18	234.397	ENSMUSG00000061393	Acvr2b	UTR5	+	activin receptor IIB [Source:MGI Symbol;Acc:MGI:87912]	618	31	19.9355
Prrc2a_peak_12865	chr8	122282088	122282503	788	666	37	36	362.068	ENSMUSG00000049577	Zfpm1	UTR5	+	zinc finger protein, multitype 1 [Source:MGI Symbol;Acc:MGI:1095400]	1454	73	19.9178
Prrc2a_peak_2009	chr11	69836939	69837842	259	219	15	9	58.0689	ENSMUSG00000051790	Nlgn2	UTR5	-	neuroligin 2 [Source:MGI Symbol;Acc:MGI:2681835]	478	24	19.9167
Prrc2a_peak_8500	chr4	15265757	15266715	6800	3403	301	212	2059.13	ENSMUSG00000043252	Tmem64	CDS	+	transmembrane protein 64 [Source:MGI Symbol;Acc:MGI:2140359]	10203	513	19.8889
Prrc2a_peak_9175	chr4	138216635	138216875	115	64	5	4	10.395	ENSMUSG00000028759	Hp1bp3	UTR5	+	heterochromatin protein 1, binding protein 3 [Source:MGI Symbol;Acc:MGI:109369]	179	9	19.8889
Prrc2a_peak_10913	chr6	113697138	113698085	2939	2217	154	106	2242.52	ENSMUSG00000056952	Tatdn2	UTR5	+	TatD DNase domain containing 2 [Source:MGI Symbol;Acc:MGI:3576210]	5156	260	19.8308
Prrc2a_peak_2008	chr11	69833990	69834520	437	335	27	12	249.529	ENSMUSG00000051790	Nlgn2	CDS	-	neuroligin 2 [Source:MGI Symbol;Acc:MGI:2681835]	772	39	19.7949
Prrc2a_peak_4434	chr15	76710650	76710938	1296	979	69	46	480.462	ENSMUSG00000033728	Lrrc14	UTR5	+	leucine rich repeat containing 14 [Source:MGI Symbol;Acc:MGI:2445060]	2275	115	19.7826
Prrc2a_peak_8618	chr4	47091911	47092305	424	129	12	16	201.784	ENSMUSG00000039774	Galnt12	CDS	+	polypeptide N-acetylgalactosaminyltransferase 12 [Source:MGI Symbol;Acc:MGI:2444664]	553	28	19.75
Prrc2a_peak_8838	chr4	109981663	109982406	161	76	6	6	49.2351	ENSMUSG00000047143	Dmrta2	CDS	+	doublesex and mab-3 related transcription factor like family A2 [Source:MGI Symbol;Acc:MGI:2653629]	237	12	19.75
Prrc2a_peak_9380	chr4	154318546	154319245	99	59	6	2	20.2086	ENSMUSG00000039410	Prdm16	UTR3	-	PR domain containing 16 [Source:MGI Symbol;Acc:MGI:1917923]	158	8	19.75
Prrc2a_peak_11651	chr7	79702757	79702995	33	46	2	2	10.3565	ENSMUSG00000050382	Kif7	CDS	-	kinesin family member 7 [Source:MGI Symbol;Acc:MGI:1098239]	79	4	19.75
Prrc2a_peak_6495	chr19	29251454	29252130	317	196	18	8	182.845	ENSMUSG00000024789	Jak2	UTR5	+	Janus kinase 2 [Source:MGI Symbol;Acc:MGI:96629]	513	26	19.7308
Prrc2a_peak_12646	chr8	104395443	104395780	253	161	10	11	167.152	ENSMUSG00000096188	Cmtm4	CDS	-	CKLF-like MARVEL transmembrane domain containing 4 [Source:MGI Symbol;Acc:MGI:2142888]	414	21	19.7143
Prrc2a_peak_2132	chr11	77982465	77983368	4010	3006	212	144	1136.99	ENSMUSG00000037791	Phf12	UTR5	+	PHD finger protein 12 [Source:MGI Symbol;Acc:MGI:1924057]	7016	356	19.7079
Prrc2a_peak_9535	chr5	29569263	29569587	1918	1215	100	59	1396.51	ENSMUSG00000039000	Ube3c	UTR5	+	ubiquitin protein ligase E3C [Source:MGI Symbol;Acc:MGI:2140998]	3133	159	19.7044
Prrc2a_peak_5023	chr16	33829698	33830034	492	591	26	29	666.1	ENSMUSG00000022817	Itgb5	UTR5	+	integrin beta 5 [Source:MGI Symbol;Acc:MGI:96614]	1083	55	19.6909
Prrc2a_peak_2350	chr11	97627427	97629691	901	516	54	18	168.356	ENSMUSG00000043439	Epop	CDS	-	elongin BC and polycomb repressive complex 2 associated protein [Source:MGI Symbol;Acc:MGI:2143991]	1417	72	19.6806
Prrc2a_peak_1007	chr10	42274842	42275748	3607	2857	217	112	1782.85	ENSMUSG00000048756	Foxo3	CDS	-	forkhead box O3 [Source:MGI Symbol;Acc:MGI:1890081]	6464	329	19.6474
Prrc2a_peak_9046	chr4	129820184	129820608	3835	1643	127	152	896.552	ENSMUSG00000028788	Ptp4a2	UTR5	+	protein tyrosine phosphatase 4a2 [Source:MGI Symbol;Acc:MGI:1277117]	5478	279	19.6344
Prrc2a_peak_13816	chrX	56609828	56610178	369	220	13	17	275.244	ENSMUSG00000060681	Slc9a6	CDS	+	solute carrier family 9 (sodium/hydrogen exchanger), member 6 [Source:MGI Symbol;Acc:MGI:2443511]	589	30	19.6333
Prrc2a_peak_8983	chr4	126429273	126429791	202	190	11	9	211.031	ENSMUSG00000028842	Ago3	UTR5	-	argonaute RISC catalytic subunit 3 [Source:MGI Symbol;Acc:MGI:2446634]	392	20	19.6
Prrc2a_peak_6418	chr19	10246179	10246574	131	65	6	4	32.8592	ENSMUSG00000035735	Dagla	UTR3	-	diacylglycerol lipase, alpha [Source:MGI Symbol;Acc:MGI:2677061]	196	10	19.6
Prrc2a_peak_13939	chrX	134694346	134695084	109	185	12	3	52.4627	ENSMUSG00000049804	Armcx4	CDS	+	armadillo repeat containing, X-linked 4 [Source:MGI Symbol;Acc:MGI:2147887]	294	15	19.6
Prrc2a_peak_12362	chr8	47990098	47990535	4821	4233	243	219	3282.08	ENSMUSG00000031563	Wwc2	UTR5	-	WW, C2 and coiled-coil domain containing 2 [Source:MGI Symbol;Acc:MGI:1261872]	9054	462	19.5974
Prrc2a_peak_8157	chr3	89962946	89963290	67	70	4	3	10.774	ENSMUSG00000060671	Atp8b2	UTR5	-	ATPase, class I, type 8B, member 2 [Source:MGI Symbol;Acc:MGI:1859660]	137	7	19.5714
Prrc2a_peak_9751	chr5	67427047	67427811	2780	1306	111	98	597.833	ENSMUSG00000092060	Bend4	CDS	-	BEN domain containing 4 [Source:MGI Symbol;Acc:MGI:3648414]	4086	209	19.5502
Prrc2a_peak_7563	chr2	155816047	155816430	42	36	2	2	13.7155	ENSMUSG00000027612	Mmp24	UTR3	+	matrix metallopeptidase 24 [Source:MGI Symbol;Acc:MGI:1341867]	78	4	19.5
Prrc2a_peak_8408	chr3	137867680	137867932	112	44	4	4	37.5879	ENSMUSG00000074212	Dnajb14	UTR5	+	DnaJ heat shock protein family (Hsp40) member B14 [Source:MGI Symbol;Acc:MGI:1917854]	156	8	19.5
Prrc2a_peak_8286	chr3	104219639	104220425	1528	940	96	31	388.107	ENSMUSG00000052539	Magi3	UTR5	-	membrane associated guanylate kinase, WW and PDZ domain containing 3 [Source:MGI Symbol;Acc:MGI:1923484]	2468	127	19.4331
Prrc2a_peak_3881	chr14	45351157	45351517	1173	630	51	42	861.56	ENSMUSG00000053205	Styx	UTR5	+	serine/threonine/tyrosine interaction protein [Source:MGI Symbol;Acc:MGI:1891150]	1803	93	19.3871
Prrc2a_peak_13489	chr9	103365050	103365748	5007	1892	220	136	1236.58	ENSMUSG00000032803	Cdv3	CDS	-	carnitine deficiency-associated gene expressed in ventricle 3 [Source:MGI Symbol;Acc:MGI:2448759]	6899	356	19.3792
Prrc2a_peak_1891	chr11	60537662	60539181	16233	11509	759	675	3555.06	ENSMUSG00000042650	Alkbh5	UTR5	+	alkB homolog 5, RNA demethylase [Source:MGI Symbol;Acc:MGI:2144489]	27742	1434	19.3459
Prrc2a_peak_11902	chr7	120677496	120677828	121	53	7	2	26.5212	ENSMUSG00000046096	Mosmo	UTR5	+	modulator of smoothened [Source:MGI Symbol;Acc:MGI:2446240]	174	9	19.3333
Prrc2a_peak_9247	chr4	145463892	145464436	337	204	22	6	246.177	ENSMUSG00000052912	Smarca5-ps	EXON	+	SWI/SNF related, matrix associated, actin depenent ragulator of chromatin, subfamily a, member 5, pseudogene [Source:MGI Symbol;Acc:MGI:2443330]	541	28	19.3214
Prrc2a_peak_4054	chr14	69190690	69190980	127	66	7	3	55.9008	ENSMUSG00000022061	Nkx3-1	CDS	+	NK3 homeobox 1 [Source:MGI Symbol;Acc:MGI:97352]	193	10	19.3
Prrc2a_peak_2242	chr11	88193718	88194072	134	78	4	7	40.7495	ENSMUSG00000018378	Cuedc1	UTR3	+	CUE domain containing 1 [Source:MGI Symbol;Acc:MGI:2144281]	212	11	19.2727
Prrc2a_peak_11876	chr7	118243199	118243666	2982	2489	145	139	1899.44	ENSMUSG00000030655	Smg1	UTR5	-	SMG1 homolog, phosphatidylinositol 3-kinase-related kinase (C. elegans) [Source:MGI Symbol;Acc:MGI:1919742]	5471	284	19.2641
Prrc2a_peak_12693	chr8	107293362	107293905	1739	1092	71	76	1048.3	ENSMUSG00000003847	Nfat5	UTR5	+	nuclear factor of activated T cells 5 [Source:MGI Symbol;Acc:MGI:1859333]	2831	147	19.2585
Prrc2a_peak_7565	chr2	155985670	155986144	323	351	8	27	278.836	ENSMUSG00000038241	Cep250	CDS	+	centrosomal protein 250 [Source:MGI Symbol;Acc:MGI:108084]	674	35	19.2571
Prrc2a_peak_3728	chr14	8214012	8214587	170	61	2	10	79.8061	ENSMUSG00000021752	Kctd6	UTR5	+	potassium channel tetramerisation domain containing 6 [Source:MGI Symbol;Acc:MGI:1918643]	231	12	19.25
Prrc2a_peak_12654	chr8	105170642	105171070	1119	574	48	40	308.634	ENSMUSG00000031885	Cbfb	UTR5	+	core binding factor beta [Source:MGI Symbol;Acc:MGI:99851]	1693	88	19.2386
Prrc2a_peak_10933	chr6	116338010	116338487	1166	546	66	23	532.349	ENSMUSG00000025702	43898	UTR5	+	membrane-associated ring finger (C3HC4) 8 [Source:MGI Symbol;Acc:MGI:1919029]	1712	89	19.236
Prrc2a_peak_4919	chr16	18581980	18582443	269	154	17	5	108.374	ENSMUSG00000009097	Tbx1	CDS	-	T-box 1 [Source:MGI Symbol;Acc:MGI:98493]	423	22	19.2273
Prrc2a_peak_5723	chr17	53566970	53567552	605	471	35	21	284.772	ENSMUSG00000000708	Kat2b	CDS	+	K(lysine) acetyltransferase 2B [Source:MGI Symbol;Acc:MGI:1343094]	1076	56	19.2143
Prrc2a_peak_6162	chr18	68300068	68300311	112	80	2	8	42.3219	ENSMUSG00000038121	Fam210a	UTR5	-	family with sequence similarity 210, member A [Source:MGI Symbol;Acc:MGI:1914000]	192	10	19.2
Prrc2a_peak_6719	chr19	60889722	60890635	199	204	15	6	167.967	ENSMUSG00000003228	Grk5	UTR5	+	G protein-coupled receptor kinase 5 [Source:MGI Symbol;Acc:MGI:109161]	403	21	19.1905
Prrc2a_peak_6658	chr19	47261240	47261486	94	78	5	4	26.1186	ENSMUSG00000053617	Sh3pxd2a	UTR3	-	SH3 and PX domains 2A [Source:MGI Symbol;Acc:MGI:1298393]	172	9	19.1111
Prrc2a_peak_3690	chr13	107889384	107890060	851	563	41	33	243.939	ENSMUSG00000032846	Zswim6	CDS	-	zinc finger SWIM-type containing 6 [Source:MGI Symbol;Acc:MGI:1914513]	1414	74	19.1081
Prrc2a_peak_8462	chr4	4792725	4793308	3277	1492	128	122	1595.7	ENSMUSG00000066324	Impad1	CDS	-	inositol monophosphatase domain containing 1 [Source:MGI Symbol;Acc:MGI:1915720]	4769	250	19.076
Prrc2a_peak_2835	chr12	32378720	32380303	3659	1876	149	142	492.114	ENSMUSG00000090946	Ccdc71l	CDS	+	coiled-coil domain containing 71 like [Source:MGI Symbol;Acc:MGI:1919373]	5535	291	19.0206
Prrc2a_peak_6824	chr2	26237024	26237374	1074	618	38	51	591.893	ENSMUSG00000036327	Qsox2	CDS	-	quiescin Q6 sulfhydryl oxidase 2 [Source:MGI Symbol;Acc:MGI:2387194]	1692	89	19.0112
Prrc2a_peak_108	chr1	36548857	36549100	74	78	2	6	21.7489	ENSMUSG00000026121	Sema4c	UTR3	-	sema domain, immunoglobulin domain (Ig), transmembrane domain (TM) and short cytoplasmic domain, (semaphorin) 4C [Source:MGI Symbol;Acc:MGI:109252]	152	8	19
Prrc2a_peak_270	chr1	66863152	66863354	27	11	1	1	2.86272	ENSMUSG00000026003	Acadl	CDS	-	acyl-Coenzyme A dehydrogenase, long-chain [Source:MGI Symbol;Acc:MGI:87866]	38	2	19
Prrc2a_peak_2289	chr11	95120147	95120403	49	8	1	2	14.2842	ENSMUSG00000001510	Dlx3	UTR5	+	distal-less homeobox 3 [Source:MGI Symbol;Acc:MGI:94903]	57	3	19
Prrc2a_peak_3126	chr12	101082722	101083936	7821	5068	355	324	3020.6	ENSMUSG00000041846	Ppp4r3a	UTR5	-	protein phosphatase 4 regulatory subunit 3A [Source:MGI Symbol;Acc:MGI:1915984]	12889	679	18.9823
Prrc2a_peak_3225	chr12	111377093	111377725	1343	1324	83	58	490.257	ENSMUSG00000021279	Cdc42bpb	UTR5	-	CDC42 binding protein kinase beta [Source:MGI Symbol;Acc:MGI:2136459]	2667	141	18.9149
Prrc2a_peak_2068	chr11	74723987	74724356	7649	4417	380	258	6219.36	ENSMUSG00000020745	Pafah1b1	UTR5	-	platelet-activating factor acetylhydrolase, isoform 1b, subunit 1 [Source:MGI Symbol;Acc:MGI:109520]	12066	638	18.9122
Prrc2a_peak_6499	chr19	29648018	29648391	2064	995	75	87	796.059	ENSMUSG00000046324	Ermp1	CDS	-	endoplasmic reticulum metallopeptidase 1 [Source:MGI Symbol;Acc:MGI:106250]	3059	162	18.8827
Prrc2a_peak_6788	chr2	23571832	23572065	531	337	25	21	170.756	ENSMUSG00000026771	Spopl	UTR5	-	speckle-type BTB/POZ protein-like [Source:MGI Symbol;Acc:MGI:1924107]	868	46	18.8696
Prrc2a_peak_9563	chr5	32135881	32136193	239	176	8	14	106.035	ENSMUSG00000029135	Fosl2	UTR5	+	fos-like antigen 2 [Source:MGI Symbol;Acc:MGI:102858]	415	22	18.8636
Prrc2a_peak_6084	chr18	49755313	49755585	160	104	10	4	53.0538	ENSMUSG00000024505	Dtwd2	CDS	-	DTW domain containing 2 [Source:MGI Symbol;Acc:MGI:1916107]	264	14	18.8571
Prrc2a_peak_9450	chr5	14669027	14669662	43	70	4	2	11.4826	ENSMUSG00000061601	Pclo	CDS	+	piccolo (presynaptic cytomatrix protein) [Source:MGI Symbol;Acc:MGI:1349390]	113	6	18.8333
Prrc2a_peak_960	chr10	26280051	26280346	50	44	2	3	24.8895	ENSMUSG00000039089	L3mbtl3	CDS	-	L3MBTL3 histone methyl-lysine binding protein [Source:MGI Symbol;Acc:MGI:2143628]	94	5	18.8
Prrc2a_peak_9232	chr4	141723048	141723431	1498	1189	80	63	730.681	ENSMUSG00000078515	Ddi2	UTR5	-	DNA-damage inducible protein 2 [Source:MGI Symbol;Acc:MGI:1917244]	2687	143	18.7902
Prrc2a_peak_8037	chr3	79066567	79066864	152	92	9	4	62.7639	ENSMUSG00000062232	Rapgef2	CDS	-	Rap guanine nucleotide exchange factor (GEF) 2 [Source:MGI Symbol;Acc:MGI:2659071]	244	13	18.7692
Prrc2a_peak_3340	chr13	28951843	28953316	5635	3598	308	184	1314.6	ENSMUSG00000076431	Sox4	UTR5	-	SRY (sex determining region Y)-box 4 [Source:MGI Symbol;Acc:MGI:98366]	9233	492	18.7663
Prrc2a_peak_13622	chr9	114509770	114510320	455	389	35	10	131.807	ENSMUSG00000079259	Trim71	UTR3	-	tripartite motif-containing 71 [Source:MGI Symbol;Acc:MGI:2685973]	844	45	18.7556
Prrc2a_peak_2337	chr11	97362304	97363423	9167	5481	456	325	2201.57	ENSMUSG00000038485	Socs7	CDS	+	suppressor of cytokine signaling 7 [Source:MGI Symbol;Acc:MGI:2651588]	14648	781	18.7554
Prrc2a_peak_3060	chr12	86678715	86679453	259	191	12	12	139.923	ENSMUSG00000021256	Vash1	UTR5	+	vasohibin 1 [Source:MGI Symbol;Acc:MGI:2442543]	450	24	18.75
Prrc2a_peak_2374	chr11	98202800	98204356	11771	8753	547	550	4945.31	ENSMUSG00000003119	Cdk12	UTR5	+	cyclin-dependent kinase 12 [Source:MGI Symbol;Acc:MGI:1098802]	20524	1097	18.7092
Prrc2a_peak_581	chr1	143702488	143703161	622	667	42	27	381.033	ENSMUSG00000026361	Cdc73	UTR5	-	cell division cycle 73, Paf1/RNA polymerase II complex component [Source:MGI Symbol;Acc:MGI:2384876]	1289	69	18.6812
Prrc2a_peak_13009	chr9	21616177	21616416	377	370	12	28	237.396	ENSMUSG00000032187	Smarca4	UTR5	+	SWI/SNF related, matrix associated, actin dependent regulator of chromatin, subfamily a, member 4 [Source:MGI Symbol;Acc:MGI:88192]	747	40	18.675
Prrc2a_peak_823	chr1	189007518	189007823	1347	592	83	21	944.891	ENSMUSG00000026608	Kctd3	UTR5	-	potassium channel tetramerisation domain containing 3 [Source:MGI Symbol;Acc:MGI:2444629]	1939	104	18.6442
Prrc2a_peak_3523	chr13	58126554	58128901	60146	35570	2824	2310	18545	ENSMUSG00000007836	Hnrnpa0	UTR5	-	heterogeneous nuclear ribonucleoprotein A0 [Source:MGI Symbol;Acc:MGI:1924384]	95716	5134	18.6436
Prrc2a_peak_7991	chr3	58414737	58417422	15578	11093	779	653	4472.23	ENSMUSG00000027806	Tsc22d2	UTR5	+	TSC22 domain family, member 2 [Source:MGI Symbol;Acc:MGI:1919283]	26671	1432	18.625
Prrc2a_peak_4897	chr16	17452001	17452690	2242	1516	93	109	1598.9	ENSMUSG00000006134	Crkl	UTR5	+	v-crk avian sarcoma virus CT10 oncogene homolog- like [Source:MGI Symbol;Acc:MGI:104686]	3758	202	18.604
Prrc2a_peak_6	chr1	7088937	7089223	65	28	1	4	41.6363	ENSMUSG00000051285	Pcmtd1	UTR5	+	protein-L-isoaspartate (D-aspartate) O- methyltransferase domain containing 1 [Source:MGI Symbol;Acc:MGI:2441773]	93	5	18.6
Prrc2a_peak_961	chr10	26373718	26374328	95	72	8	1	14.9412	ENSMUSG00000039089	L3mbtl3	UTR5	-	L3MBTL3 histone methyl-lysine binding protein [Source:MGI Symbol;Acc:MGI:2143628]	167	9	18.5556
Prrc2a_peak_13432	chr9	94537214	94538243	964	446	36	40	404.937	ENSMUSG00000045414	Dipk2a	UTR5	-	divergent protein kinase domain 2A [Source:MGI Symbol;Acc:MGI:1916111]	1410	76	18.5526
Prrc2a_peak_7689	chr2	165493021	165493322	277	131	7	15	179.338	ENSMUSG00000039725	Trp53rka	CDS	-	transformation related protein 53 regulating kinase A [Source:MGI Symbol;Acc:MGI:1918294]	408	22	18.5455
Prrc2a_peak_4062	chr14	69797042	69797243	36	38	3	1	11.9498	ENSMUSG00000022075	Rhobtb2	CDS	-	Rho-related BTB domain containing 2 [Source:MGI Symbol;Acc:MGI:2180557]	74	4	18.5
Prrc2a_peak_12860	chr8	122267469	122267869	87	116	10	1	36.509	ENSMUSG00000043903	Zfp469	CDS	+	zinc finger protein 469 [Source:MGI Symbol;Acc:MGI:2684868]	203	11	18.4545
Prrc2a_peak_5035	chr16	35768884	35769410	851	330	27	37	463.515	ENSMUSG00000022848	Slc49a4	CDS	-	solute carrier family 49 member 4 [Source:MGI Symbol;Acc:MGI:2387188]	1181	64	18.4531
Prrc2a_peak_8180	chr3	94582234	94582687	1266	782	52	59	494.145	ENSMUSG00000028136	Snx27	CDS	-	sorting nexin family member 27 [Source:MGI Symbol;Acc:MGI:1923992]	2048	111	18.4505
Prrc2a_peak_8617	chr4	47056944	47057327	184	184	16	4	244.46	ENSMUSG00000066191	Anks6	CDS	-	ankyrin repeat and sterile alpha motif domain containing 6 [Source:MGI Symbol;Acc:MGI:1922941]	368	20	18.4
Prrc2a_peak_443	chr1	119420611	119422462	5404	4102	261	256	1114.01	ENSMUSG00000037035	Inhbb	CDS	-	inhibin beta-B [Source:MGI Symbol;Acc:MGI:96571]	9506	517	18.3868
Prrc2a_peak_8870	chr4	116877196	116878078	922	490	37	40	303.21	ENSMUSG00000033948	Zswim5	CDS	+	zinc finger SWIM-type containing 5 [Source:MGI Symbol;Acc:MGI:1921714]	1412	77	18.3377
Prrc2a_peak_653	chr1	157411729	157412520	3053	1906	157	114	1247.37	ENSMUSG00000070565	Rasal2	UTR5	-	RAS protein activator like 2 [Source:MGI Symbol;Acc:MGI:2443881]	4959	271	18.2989
Prrc2a_peak_2658	chr11	119146053	119146337	32	41	2	2	9.14846	ENSMUSG00000039976	Tbc1d16	UTR3	-	TBC1 domain family, member 16 [Source:MGI Symbol;Acc:MGI:2652878]	73	4	18.25
Prrc2a_peak_8934	chr4	123000624	123001059	171	84	7	7	30.581	ENSMUSG00000028654	Mycl	UTR3	+	v-myc avian myelocytomatosis viral oncogene lung carcinoma derived [Source:MGI Symbol;Acc:MGI:96799]	255	14	18.2143
Prrc2a_peak_1937	chr11	62281499	62281714	176	79	6	8	15.5534	ENSMUSG00000042298	Ttc19	CDS	+	tetratricopeptide repeat domain 19 [Source:MGI Symbol;Acc:MGI:1920045]	255	14	18.2143
Prrc2a_peak_6929	chr2	31814357	31815106	48	43	4	1	8.80835	ENSMUSG00000026841	Fibcd1	UTR3	-	fibrinogen C domain containing 1 [Source:MGI Symbol;Acc:MGI:2138953]	91	5	18.2
Prrc2a_peak_4134	chr14	103346237	103346795	1843	1778	92	107	1120.38	ENSMUSG00000033004	Mycbp2	UTR5	-	MYC binding protein 2, E3 ubiquitin protein ligase [Source:MGI Symbol;Acc:MGI:2179432]	3621	199	18.196
Prrc2a_peak_6712	chr19	60580333	60581112	2417	1412	139	72	705.587	ENSMUSG00000033417	Cacul1	CDS	-	CDK2 associated, cullin domain 1 [Source:MGI Symbol;Acc:MGI:1926082]	3829	211	18.1469
Prrc2a_peak_6712	chr19	60580333	60581112	2417	1412	139	72	705.587	ENSMUSG00000092655	Gm25238	EXON	+	predicted gene, 25238 [Source:MGI Symbol;Acc:MGI:5455015]	3829	211	18.1469
Prrc2a_peak_13973	chrX	150645815	150646673	153	137	12	4	24.1958	ENSMUSG00000025272	Tro	CDS	-	trophinin [Source:MGI Symbol;Acc:MGI:1928994]	290	16	18.125
Prrc2a_peak_11542	chr7	56019420	56019657	79	66	1	7	14.0971	ENSMUSG00000047037	Nipa1	CDS	-	non imprinted in Prader-Willi/Angelman syndrome 1 homolog (human) [Source:MGI Symbol;Acc:MGI:2442058]	145	8	18.125
Prrc2a_peak_2348	chr11	97534452	97535187	118	27	4	4	33.5008	ENSMUSG00000038453	Srcin1	CDS	-	SRC kinase signaling inhibitor 1 [Source:MGI Symbol;Acc:MGI:1933179]	145	8	18.125
Prrc2a_peak_9678	chr5	43233198	43235076	16433	11214	896	630	3010.42	ENSMUSG00000039782	Cpeb2	CDS	+	cytoplasmic polyadenylation element binding protein 2 [Source:MGI Symbol;Acc:MGI:2442640]	27647	1526	18.1173
Prrc2a_peak_1809	chr11	52098842	52099157	4409	1942	230	121	2839.16	ENSMUSG00000020349	Ppp2ca	UTR5	+	protein phosphatase 2 (formerly 2A), catalytic subunit, alpha isoform [Source:MGI Symbol;Acc:MGI:1321159]	6351	351	18.094
Prrc2a_peak_2168	chr11	80080770	80080991	169	66	8	5	63.4462	ENSMUSG00000017561	Crlf3	CDS	-	cytokine receptor-like factor 3 [Source:MGI Symbol;Acc:MGI:1860086]	235	13	18.0769
Prrc2a_peak_4624	chr15	88977792	88978002	1239	767	58	53	192.955	ENSMUSG00000035805	Mlc1	CDS	-	megalencephalic leukoencephalopathy with subcortical cysts 1 homolog (human) [Source:MGI Symbol;Acc:MGI:2157910]	2006	111	18.0721
Prrc2a_peak_12298	chr8	33599606	33600009	1769	869	57	89	1091.29	ENSMUSG00000009630	Ppp2cb	UTR5	+	protein phosphatase 2 (formerly 2A), catalytic subunit, beta isoform [Source:MGI Symbol;Acc:MGI:1321161]	2638	146	18.0685
Prrc2a_peak_13259	chr9	59485973	59486651	6306	3956	318	250	1808.39	ENSMUSG00000025234	Arih1	UTR5	-	ariadne RBR E3 ubiquitin protein ligase 1 [Source:MGI Symbol;Acc:MGI:1344363]	10262	568	18.0669
Prrc2a_peak_4492	chr15	79483774	79485358	300	276	18	14	82.3582	ENSMUSG00000044216	Kcnj4	UTR3	-	potassium inwardly-rectifying channel, subfamily J, member 4 [Source:MGI Symbol;Acc:MGI:104743]	576	32	18
Prrc2a_peak_3795	chr14	25768725	25769029	222	102	14	4	124.315	ENSMUSG00000055538	Zcchc24	UTR5	-	zinc finger, CCHC domain containing 24 [Source:MGI Symbol;Acc:MGI:1919168]	324	18	18
Prrc2a_peak_13937	chrX	134541537	134541829	62	10	2	2	20.2086	ENSMUSG00000048007	Timm8a1	UTR5	-	translocase of inner mitochondrial membrane 8A1 [Source:MGI Symbol;Acc:MGI:1353433]	72	4	18
Prrc2a_peak_8139	chr3	89430214	89430740	2211	1036	92	89	1088.15	ENSMUSG00000047824	Pygo2	UTR5	+	pygopus 2 [Source:MGI Symbol;Acc:MGI:1916161]	3247	181	17.9392
Prrc2a_peak_13724	chrX	7374933	7375984	1092	1060	57	63	985.239	ENSMUSG00000046269	Usp27x	UTR5	-	ubiquitin specific peptidase 27, X chromosome [Source:MGI Symbol;Acc:MGI:1859645]	2152	120	17.9333
Prrc2a_peak_1172	chr10	76461335	76462057	361	159	13	16	164.261	ENSMUSG00000033126	Ybey	UTR3	-	ybeY metallopeptidase [Source:MGI Symbol;Acc:MGI:2656825]	520	29	17.931
Prrc2a_peak_5405	chr17	25919389	25919699	606	272	28	21	190.498	ENSMUSG00000025730	Rab40c	UTR5	-	Rab40C, member RAS oncogene family [Source:MGI Symbol;Acc:MGI:2183454]	878	49	17.9184
Prrc2a_peak_7808	chr2	180659235	180660455	4542	3713	263	198	1287.07	ENSMUSG00000038914	Dido1	CDS	-	death inducer-obliterator 1 [Source:MGI Symbol;Acc:MGI:1344352]	8255	461	17.9067
Prrc2a_peak_10258	chr5	137510248	137510826	370	203	19	13	80.4857	ENSMUSG00000106237	Gm8066	EXON	+	predicted gene 8066 [Source:MGI Symbol;Acc:MGI:3646351]	573	32	17.9062
Prrc2a_peak_9838	chr5	99978385	99978895	1443	1135	64	80	440.482	ENSMUSG00000000568	Hnrnpd	CDS	-	heterogeneous nuclear ribonucleoprotein D [Source:MGI Symbol;Acc:MGI:101947]	2578	144	17.9028
Prrc2a_peak_9838	chr5	99978385	99978895	1443	1135	64	80	440.482	ENSMUSG00000091623	Gm17092	EXON	+	predicted gene 17092 [Source:MGI Symbol;Acc:MGI:4937919]	2578	144	17.9028
Prrc2a_peak_1388	chr10	94514839	94515116	76	67	2	6	27.0788	ENSMUSG00000020023	Tmcc3	UTR5	+	transmembrane and coiled coil domains 3 [Source:MGI Symbol;Acc:MGI:2442900]	143	8	17.875
Prrc2a_peak_11918	chr7	121706644	121707422	2361	1349	133	75	934.652	ENSMUSG00000063317	Usp31	CDS	-	ubiquitin specific peptidase 31 [Source:MGI Symbol;Acc:MGI:1923429]	3710	208	17.8365
Prrc2a_peak_9789	chr5	86804237	86804598	1200	776	52	59	672.345	ENSMUSG00000035851	Ythdc1	UTR5	+	YTH domain containing 1 [Source:MGI Symbol;Acc:MGI:2443713]	1976	111	17.8018
Prrc2a_peak_12629	chr8	95331517	95332215	805	685	33	51	520.965	ENSMUSG00000046556	Zfp319	UTR5	-	zinc finger protein 319 [Source:MGI Symbol;Acc:MGI:1890618]	1490	84	17.7381
Prrc2a_peak_10457	chr6	4600891	4601202	575	294	19	30	380.688	ENSMUSG00000015189	Casd1	UTR5	+	CAS1 domain containing 1 [Source:MGI Symbol;Acc:MGI:2384865]	869	49	17.7347
Prrc2a_peak_7770	chr2	173659656	173660150	2201	1302	94	104	1079.63	ENSMUSG00000027519	Rab22a	UTR5	+	RAB22A, member RAS oncogene family [Source:MGI Symbol;Acc:MGI:105072]	3503	198	17.6919
Prrc2a_peak_9033	chr4	129293587	129293854	37	16	2	1	8.41551	ENSMUSG00000001333	Sync	CDS	+	syncoilin [Source:MGI Symbol;Acc:MGI:1916078]	53	3	17.6667
Prrc2a_peak_2234	chr11	87732061	87732263	24	29	2	1	7.52512	ENSMUSG00000034177	Rnf43	CDS	+	ring finger protein 43 [Source:MGI Symbol;Acc:MGI:2442609]	53	3	17.6667
Prrc2a_peak_8085	chr3	87977151	87978471	257	184	18	7	73.8256	ENSMUSG00000004891	Nes	CDS	+	nestin [Source:MGI Symbol;Acc:MGI:101784]	441	25	17.64
Prrc2a_peak_10475	chr6	8509425	8510338	2402	1406	118	98	696.804	ENSMUSG00000029638	Glcci1	CDS	+	glucocorticoid induced transcript 1 [Source:MGI Symbol;Acc:MGI:2179717]	3808	216	17.6296
Prrc2a_peak_11722	chr7	90442805	90444080	7004	4089	363	267	1188.61	ENSMUSG00000051451	Crebzf	CDS	+	CREB/ATF bZIP transcription factor [Source:MGI Symbol;Acc:MGI:2675296]	11093	630	17.6079
Prrc2a_peak_10401	chr5	144965503	144965869	2981	1773	130	140	2184.79	ENSMUSG00000038780	Smurf1	UTR5	-	SMAD specific E3 ubiquitin protein ligase 1 [Source:MGI Symbol;Acc:MGI:1923038]	4754	270	17.6074
Prrc2a_peak_10950	chr6	118595863	118596187	52	36	1	4	23.3089	ENSMUSG00000051331	Cacna1c	CDS	-	calcium channel, voltage-dependent, L type, alpha 1C subunit [Source:MGI Symbol;Acc:MGI:103013]	88	5	17.6
Prrc2a_peak_6347	chr19	6480970	6481494	73	50	2	5	18.2736	ENSMUSG00000033768	Nrxn2	CDS	+	neurexin II [Source:MGI Symbol;Acc:MGI:1096362]	123	7	17.5714
Prrc2a_peak_5552	chr17	32198023	32198527	1608	1038	96	55	859.877	ENSMUSG00000024002	Brd4	CDS	-	bromodomain containing 4 [Source:MGI Symbol;Acc:MGI:1888520]	2646	151	17.5232
Prrc2a_peak_8066	chr3	85971109	85971435	736	560	40	34	556.81	ENSMUSG00000028082	Sh3d19	UTR5	+	SH3 domain protein D19 [Source:MGI Symbol;Acc:MGI:1350923]	1296	74	17.5135
Prrc2a_peak_2524	chr11	106612844	106613043	520	548	32	29	274.009	ENSMUSG00000040548	Tex2	UTR5	-	testis expressed gene 2 [Source:MGI Symbol;Acc:MGI:102465]	1068	61	17.5082
Prrc2a_peak_6166	chr18	70568398	70568933	1258	580	70	35	320.997	ENSMUSG00000024513	Mbd2	CDS	+	methyl-CpG binding domain protein 2 [Source:MGI Symbol;Acc:MGI:1333813]	1838	105	17.5048
Prrc2a_peak_10360	chr5	143264300	143264543	64	76	7	1	16.8577	ENSMUSG00000046658	Zfp316	CDS	-	zinc finger protein 316 [Source:MGI Symbol;Acc:MGI:1860402]	140	8	17.5
Prrc2a_peak_12814	chr8	120569057	120569394	378	286	22	16	107.326	ENSMUSG00000031822	Gse1	CDS	+	genetic suppressor element 1, coiled-coil protein [Source:MGI Symbol;Acc:MGI:1098275]	664	38	17.4737
Prrc2a_peak_8174	chr3	93445964	93448085	304	220	22	8	54.3059	ENSMUSG00000052415	Tchh	CDS	+	trichohyalin [Source:MGI Symbol;Acc:MGI:2177944]	524	30	17.4667
Prrc2a_peak_9444	chr5	8622483	8623055	796	460	43	29	172.09	ENSMUSG00000040570	Rundc3b	UTR5	-	RUN domain containing 3B [Source:MGI Symbol;Acc:MGI:2685286]	1256	72	17.4444
Prrc2a_peak_1980	chr11	69346569	69346818	587	878	46	38	458.461	ENSMUSG00000018474	Chd3	CDS	-	chromodomain helicase DNA binding protein 3 [Source:MGI Symbol;Acc:MGI:1344395]	1465	84	17.4405
Prrc2a_peak_4356	chr15	66577570	66577855	1197	563	57	44	654.336	ENSMUSG00000072501	Phf20l1	UTR5	+	PHD finger protein 20-like 1 [Source:MGI Symbol;Acc:MGI:2444412]	1760	101	17.4257
Prrc2a_peak_8642	chr4	48585094	48585649	1670	821	59	84	942.446	ENSMUSG00000028347	Tmeff1	CDS	+	transmembrane protein with EGF-like and two follistatin-like domains 1 [Source:MGI Symbol;Acc:MGI:1926810]	2491	143	17.4196
Prrc2a_peak_10104	chr5	123344503	123344716	189	107	9	8	71.8364	ENSMUSG00000029438	Bcl7a	UTR5	+	B cell CLL/lymphoma 7A [Source:MGI Symbol;Acc:MGI:1924295]	296	17	17.4118
Prrc2a_peak_7640	chr2	160912015	160912405	191	157	6	14	98.822	ENSMUSG00000050700	Emilin3	CDS	-	elastin microfibril interfacer 3 [Source:MGI Symbol;Acc:MGI:2389142]	348	20	17.4
Prrc2a_peak_2572	chr11	115381900	115382382	268	167	13	12	98.2709	ENSMUSG00000050910	Cdr2l	UTR5	+	cerebellar degeneration-related protein 2-like [Source:MGI Symbol;Acc:MGI:2684867]	435	25	17.4
Prrc2a_peak_9109	chr4	133887553	133887751	143	118	11	4	69.178	ENSMUSG00000003644	Rps6ka1	UTR5	-	ribosomal protein S6 kinase polypeptide 1 [Source:MGI Symbol;Acc:MGI:104558]	261	15	17.4
Prrc2a_peak_847	chr1	191906777	191907619	3718	1918	188	136	723.949	ENSMUSG00000037434	Slc30a1	CDS	+	solute carrier family 30 (zinc transporter), member 1 [Source:MGI Symbol;Acc:MGI:1345281]	5636	324	17.3951
Prrc2a_peak_847	chr1	191906777	191907619	3718	1918	188	136	723.949	ENSMUSG00000055833	1700034H15Rik	EXON	-	RIKEN cDNA 1700034H15 gene [Source:MGI Symbol;Acc:MGI:1921515]	5636	324	17.3951
Prrc2a_peak_13129	chr9	44803874	44804115	407	271	24	15	221.366	ENSMUSG00000002028	Kmt2a	UTR3	-	lysine (K)-specific methyltransferase 2A [Source:MGI Symbol;Acc:MGI:96995]	678	39	17.3846
Prrc2a_peak_2254	chr11	89059997	89060730	882	473	25	53	623.961	ENSMUSG00000000276	Dgke	UTR5	-	diacylglycerol kinase, epsilon [Source:MGI Symbol;Acc:MGI:1889276]	1355	78	17.3718
Prrc2a_peak_5958	chr18	16808333	16809428	1357	910	87	44	140.449	ENSMUSG00000024304	Cdh2	UTR5	-	cadherin 2 [Source:MGI Symbol;Acc:MGI:88355]	2267	131	17.3053
Prrc2a_peak_6446	chr19	14597362	14597665	1051	592	47	48	753.678	ENSMUSG00000024642	Tle4	UTR5	-	transducin-like enhancer of split 4 [Source:MGI Symbol;Acc:MGI:104633]	1643	95	17.2947
Prrc2a_peak_4302	chr15	39872010	39872701	1290	810	76	46	332.424	ENSMUSG00000022305	Lrp12	CDS	-	low density lipoprotein-related protein 12 [Source:MGI Symbol;Acc:MGI:2443132]	2100	122	17.2131
Prrc2a_peak_3628	chr13	93498393	93499854	5039	3600	272	230	1200.59	ENSMUSG00000021690	Jmy	UTR5	-	junction-mediating and regulatory protein [Source:MGI Symbol;Acc:MGI:1913096]	8639	502	17.2092
Prrc2a_peak_6568	chr19	41846525	41848470	4577	1998	208	175	1624.08	ENSMUSG00000047604	Frat2	CDS	-	frequently rearranged in advanced T cell lymphomas 2 [Source:MGI Symbol;Acc:MGI:2673967]	6575	383	17.1671
Prrc2a_peak_11404	chr7	30583177	30583475	697	659	38	41	529.221	ENSMUSG00000006307	Kmt2b	CDS	-	lysine (K)-specific methyltransferase 2B [Source:MGI Symbol;Acc:MGI:109565]	1356	79	17.1646
Prrc2a_peak_11281	chr7	25237369	25237832	1197	672	62	47	446.686	ENSMUSG00000057177	Gsk3a	CDS	-	glycogen synthase kinase 3 alpha [Source:MGI Symbol;Acc:MGI:2152453]	1869	109	17.1468
Prrc2a_peak_1181	chr10	77294434	77294904	504	439	35	20	237.305	ENSMUSG00000020262	Adarb1	UTR3	-	adenosine deaminase, RNA-specific, B1 [Source:MGI Symbol;Acc:MGI:891999]	943	55	17.1455
Prrc2a_peak_13802	chrX	51753481	51754461	2246	1465	118	99	966.33	ENSMUSG00000055780	Usp26	UTR3	-	ubiquitin specific peptidase 26 [Source:MGI Symbol;Acc:MGI:1933247]	3711	217	17.1014
Prrc2a_peak_5766	chr17	56935259	56935474	196	163	15	6	57.7809	ENSMUSG00000024212	Mllt1	UTR5	-	myeloid/lymphoid or mixed-lineage leukemia; translocated to, 1 [Source:MGI Symbol;Acc:MGI:1927238]	359	21	17.0952
Prrc2a_peak_4854	chr16	11134258	11134626	843	473	49	28	635.953	ENSMUSG00000022498	Txndc11	CDS	-	thioredoxin domain containing 11 [Source:MGI Symbol;Acc:MGI:1923620]	1316	77	17.0909
Prrc2a_peak_6085	chr18	49832647	49833183	1841	1176	79	98	922.577	ENSMUSG00000037416	Dmxl1	UTR5	+	Dmx-like 1 [Source:MGI Symbol;Acc:MGI:2443926]	3017	177	17.0452
Prrc2a_peak_250	chr1	63309126	63310077	748	547	38	38	173.851	ENSMUSG00000027520	Zdbf2	CDS	+	zinc finger, DBF-type containing 2 [Source:MGI Symbol;Acc:MGI:1921134]	1295	76	17.0395
Prrc2a_peak_1133	chr10	74990949	74992499	765	647	46	37	271.402	ENSMUSG00000040009	Gnaz	UTR5	+	guanine nucleotide binding protein, alpha z subunit [Source:MGI Symbol;Acc:MGI:95780]	1412	83	17.012
Prrc2a_peak_787	chr1	181090091	181090321	101	52	4	5	34.938	ENSMUSG00000026516	Nvl	UTR3	-	nuclear VCP-like [Source:MGI Symbol;Acc:MGI:1914709]	153	9	17
Prrc2a_peak_2994	chr12	81026812	81027099	66	36	5	1	27.1992	ENSMUSG00000021136	Smoc1	UTR5	+	SPARC related modular calcium binding 1 [Source:MGI Symbol;Acc:MGI:1929878]	102	6	17
Prrc2a_peak_3885	chr14	46884679	46884980	40	28	2	2	8.80835	ENSMUSG00000021838	Samd4	UTR5	+	sterile alpha motif domain containing 4 [Source:MGI Symbol;Acc:MGI:1921730]	68	4	17
Prrc2a_peak_3885	chr14	46884679	46884980	40	28	2	2	8.80835	ENSMUSG00000115410	2810457G06Rik	EXON	-	RIKEN cDNA 2810457G06 gene [Source:MGI Symbol;Acc:MGI:1920074]	68	4	17
Prrc2a_peak_4850	chr16	11072469	11072852	53	32	3	2	4.48161	ENSMUSG00000037972	Snn	UTR3	+	stannin [Source:MGI Symbol;Acc:MGI:1276549]	85	5	17
Prrc2a_peak_110	chr1	37299902	37300111	289	203	17	12	66.1797	ENSMUSG00000026113	Inpp4a	UTR5	+	inositol polyphosphate-4-phosphatase, type I [Source:MGI Symbol;Acc:MGI:1931123]	492	29	16.9655
Prrc2a_peak_7317	chr2	120154258	120154576	269	189	13	14	140.422	ENSMUSG00000027293	Ehd4	CDS	-	EH-domain containing 4 [Source:MGI Symbol;Acc:MGI:1919619]	458	27	16.963
Prrc2a_peak_10259	chr5	137520219	137520812	305	271	18	16	60.3113	ENSMUSG00000029714	Gigyf1	CDS	+	GRB10 interacting GYF protein 1 [Source:MGI Symbol;Acc:MGI:1888677]	576	34	16.9412
Prrc2a_peak_1887	chr11	60417307	60417809	2504	1270	122	101	1628.36	ENSMUSG00000018415	Gid4	UTR5	+	GID complex subunit 4, VID24 homolog [Source:MGI Symbol;Acc:MGI:1914021]	3774	223	16.9238
Prrc2a_peak_4817	chr16	5049417	5050878	4839	3053	242	225	1536.86	ENSMUSG00000039473	Ubn1	UTR5	+	ubinuclein 1 [Source:MGI Symbol;Acc:MGI:1891307]	7892	467	16.8994
Prrc2a_peak_5348	chr17	24073164	24073446	656	476	39	28	416.252	ENSMUSG00000016946	Kctd5	CDS	-	potassium channel tetramerisation domain containing 5 [Source:MGI Symbol;Acc:MGI:1916509]	1132	67	16.8955
Prrc2a_peak_6187	chr18	76241328	76242210	1137	603	51	52	365.419	ENSMUSG00000024563	Smad2	UTR5	+	SMAD family member 2 [Source:MGI Symbol;Acc:MGI:108051]	1740	103	16.8932
Prrc2a_peak_5778	chr17	65849770	65850178	1484	1031	99	50	563.061	ENSMUSG00000024096	Ralbp1	CDS	-	ralA binding protein 1 [Source:MGI Symbol;Acc:MGI:108466]	2515	149	16.8792
Prrc2a_peak_5888	chr17	87446788	87447063	148	122	4	12	14.8883	ENSMUSG00000036438	Calm2	UTR5	-	calmodulin 2 [Source:MGI Symbol;Acc:MGI:103250]	270	16	16.875
Prrc2a_peak_1446	chr10	115384981	115386290	2493	2003	133	134	516.295	ENSMUSG00000034163	Zfc3h1	UTR5	+	zinc finger, C3H1-type containing [Source:MGI Symbol;Acc:MGI:2446143]	4496	267	16.839
Prrc2a_peak_4069	chr14	70519892	70520201	59	42	2	4	27.1992	ENSMUSG00000022098	Bmp1	UTR5	-	bone morphogenetic protein 1 [Source:MGI Symbol;Acc:MGI:88176]	101	6	16.8333
Prrc2a_peak_884	chr10	7713585	7713979	1486	1054	57	94	807.287	ENSMUSG00000040021	Lats1	UTR3	+	large tumor suppressor [Source:MGI Symbol;Acc:MGI:1333883]	2540	151	16.8212
Prrc2a_peak_2775	chr12	8771401	8771702	267	170	12	14	170.328	ENSMUSG00000020592	Sdc1	UTR5	+	syndecan 1 [Source:MGI Symbol;Acc:MGI:1349162]	437	26	16.8077
Prrc2a_peak_837	chr1	191025703	191026121	50	34	1	4	52.356	ENSMUSG00000066595	Flvcr1	CDS	-	feline leukemia virus subgroup C cellular receptor 1 [Source:MGI Symbol;Acc:MGI:2444881]	84	5	16.8
Prrc2a_peak_837	chr1	191025703	191026121	50	34	1	4	52.356	ENSMUSG00000097845	A230020J21Rik	EXON	+	RIKEN cDNA A230020J21 gene [Source:MGI Symbol;Acc:MGI:3704207]	84	5	16.8
Prrc2a_peak_12246	chr8	22942259	22942830	1223	1092	86	52	278.911	ENSMUSG00000031540	Kat6a	UTR3	+	K(lysine) acetyltransferase 6A [Source:MGI Symbol;Acc:MGI:2442415]	2315	138	16.7754
Prrc2a_peak_12526	chr8	83698962	83699188	132	153	6	11	26.1195	ENSMUSG00000057672	Pkn1	UTR5	-	protein kinase N1 [Source:MGI Symbol;Acc:MGI:108022]	285	17	16.7647
Prrc2a_peak_13868	chrX	94123061	94123436	281	138	3	22	63.7764	ENSMUSG00000079509	Zfx	UTR5	-	zinc finger protein X-linked [Source:MGI Symbol;Acc:MGI:99211]	419	25	16.76
Prrc2a_peak_11208	chr7	16432765	16433013	213	189	15	9	124.009	ENSMUSG00000059273	Zc3h4	CDS	+	zinc finger CCCH-type containing 4 [Source:MGI Symbol;Acc:MGI:2682314]	402	24	16.75
Prrc2a_peak_7955	chr3	51689020	51689587	61	73	2	6	9.88634	ENSMUSG00000061143	Maml3	UTR3	-	mastermind like transcriptional coactivator 3 [Source:MGI Symbol;Acc:MGI:2389461]	134	8	16.75
Prrc2a_peak_669	chr1	161876317	161876900	4580	3642	292	200	2428.3	ENSMUSG00000040297	Suco	UTR5	-	SUN domain containing ossification factor [Source:MGI Symbol;Acc:MGI:2138346]	8222	492	16.7114
Prrc2a_peak_5262	chr17	4995883	4996499	387	532	27	28	120.471	ENSMUSG00000069729	Arid1b	CDS	+	AT rich interactive domain 1B (SWI-like) [Source:MGI Symbol;Acc:MGI:1926129]	919	55	16.7091
Prrc2a_peak_11159	chr7	6383293	6383581	114	53	3	7	19.6221	ENSMUSG00000062861	Zfp28	CDS	+	zinc finger protein 28 [Source:MGI Symbol;Acc:MGI:99175]	167	10	16.7
Prrc2a_peak_2286	chr11	95024689	95025220	111	89	8	4	8.9927	ENSMUSG00000047181	Samd14	UTR3	+	sterile alpha motif domain containing 14 [Source:MGI Symbol;Acc:MGI:2384945]	200	12	16.6667
Prrc2a_peak_11401	chr7	30445328	30445576	96	37	2	6	37.5648	ENSMUSG00000006651	Aplp1	CDS	-	amyloid beta (A4) precursor-like protein 1 [Source:MGI Symbol;Acc:MGI:88046]	133	8	16.625
Prrc2a_peak_5849	chr17	80727787	80728188	477	320	34	14	400.925	ENSMUSG00000024242	Map4k3	UTR5	-	mitogen-activated protein kinase kinase kinase kinase 3 [Source:MGI Symbol;Acc:MGI:2154405]	797	48	16.6042
Prrc2a_peak_4682	chr15	98092874	98093272	2861	1987	126	166	1757.47	ENSMUSG00000033075	Senp1	UTR5	-	SUMO1/sentrin specific peptidase 1 [Source:MGI Symbol;Acc:MGI:2445054]	4848	292	16.6027
Prrc2a_peak_10299	chr5	139791551	139791932	89	77	8	2	14.0971	ENSMUSG00000018143	Mafk	UTR5	+	v-maf musculoaponeurotic fibrosarcoma oncogene family, protein K (avian) [Source:MGI Symbol;Acc:MGI:99951]	166	10	16.6
Prrc2a_peak_12379	chr8	61224030	61224337	108	58	2	8	54.5201	ENSMUSG00000031642	Sh3rf1	UTR5	+	SH3 domain containing ring finger 1 [Source:MGI Symbol;Acc:MGI:1913066]	166	10	16.6
Prrc2a_peak_12354	chr8	47713524	47714184	2452	1164	128	90	1128.16	ENSMUSG00000038069	Cdkn2aip	UTR5	-	CDKN2A interacting protein [Source:MGI Symbol;Acc:MGI:1918175]	3616	218	16.5872
Prrc2a_peak_12354	chr8	47713524	47714184	2452	1164	128	90	1128.16	ENSMUSG00000097706	E030037K01Rik	EXON	+	RIKEN cDNA E030037K01 gene [Source:MGI Symbol;Acc:MGI:3704310]	3616	218	16.5872
Prrc2a_peak_11024	chr6	125096044	125096270	293	254	10	23	97.6493	ENSMUSG00000063870	Chd4	UTR5	+	chromodomain helicase DNA binding protein 4 [Source:MGI Symbol;Acc:MGI:1344380]	547	33	16.5758
Prrc2a_peak_5414	chr17	26138687	26139054	1357	991	103	39	1077.68	ENSMUSG00000024182	Axin1	UTR5	+	axin 1 [Source:MGI Symbol;Acc:MGI:1096327]	2348	142	16.5352
Prrc2a_peak_790	chr1	181211161	181211955	9805	5697	484	454	2524.16	ENSMUSG00000038733	Wdr26	UTR5	-	WD repeat domain 26 [Source:MGI Symbol;Acc:MGI:1923825]	15502	938	16.5267
Prrc2a_peak_13507	chr9	106368357	106369287	630	377	40	21	142.539	ENSMUSG00000053716	Dusp7	UTR5	+	dual specificity phosphatase 7 [Source:MGI Symbol;Acc:MGI:2387100]	1007	61	16.5082
Prrc2a_peak_6925	chr2	31797574	31797806	556	710	56	21	77.8308	ENSMUSG00000026842	Abl1	CDS	+	c-abl oncogene 1, non-receptor tyrosine kinase [Source:MGI Symbol;Acc:MGI:87859]	1266	77	16.4416
Prrc2a_peak_465	chr1	127774051	127774399	478	426	36	19	262.036	ENSMUSG00000026349	Ccnt2	CDS	+	cyclin T2 [Source:MGI Symbol;Acc:MGI:1920199]	904	55	16.4364
Prrc2a_peak_13626	chr9	114562395	114564209	1311	923	65	71	186.006	ENSMUSG00000079259	Trim71	CDS	-	tripartite motif-containing 71 [Source:MGI Symbol;Acc:MGI:2685973]	2234	136	16.4265
Prrc2a_peak_924	chr10	17947492	17948279	3592	1971	225	114	1010.74	ENSMUSG00000039879	Heca	CDS	-	hdc homolog, cell cycle regulator [Source:MGI Symbol;Acc:MGI:2685715]	5563	339	16.41
Prrc2a_peak_8807	chr4	107802144	107802528	489	445	22	35	294.803	ENSMUSG00000028613	Lrp8	CDS	+	low density lipoprotein receptor-related protein 8, apolipoprotein e receptor [Source:MGI Symbol;Acc:MGI:1340044]	934	57	16.386
Prrc2a_peak_8708	chr4	65124515	65124933	58	73	4	4	77.299	ENSMUSG00000028370	Pappa	CDS	+	pregnancy-associated plasma protein A [Source:MGI Symbol;Acc:MGI:97479]	131	8	16.375
Prrc2a_peak_13872	chrX	94355651	94355947	210	117	4	16	42.7687	ENSMUSG00000043549	Fam90a1b	UTR3	-	family with sequence similarity 90, member A1B [Source:MGI Symbol;Acc:MGI:1921682]	327	20	16.35
Prrc2a_peak_2238	chr11	87987218	87987508	5232	2416	234	234	2586.88	ENSMUSG00000020483	Dynll2	UTR5	-	dynein light chain LC8-type 2 [Source:MGI Symbol;Acc:MGI:1915347]	7648	468	16.3419
Prrc2a_peak_2736	chr12	3365173	3365576	60	38	1	5	17.0249	ENSMUSG00000020668	Kif3c	UTR5	+	kinesin family member 3C [Source:MGI Symbol;Acc:MGI:107979]	98	6	16.3333
Prrc2a_peak_4588	chr15	83791951	83792184	78	20	2	4	28.7507	ENSMUSG00000041708	Mpped1	CDS	+	metallophosphoesterase domain containing 1 [Source:MGI Symbol;Acc:MGI:106316]	98	6	16.3333
Prrc2a_peak_9518	chr5	25498403	25499552	1010	686	53	51	437.831	ENSMUSG00000038056	Kmt2c	UTR5	-	lysine (K)-specific methyltransferase 2C [Source:MGI Symbol;Acc:MGI:2444959]	1696	104	16.3077
Prrc2a_peak_10364	chr5	143548746	143549078	373	214	30	6	287.604	ENSMUSG00000083012	Fam220a	UTR5	+	family with sequence similarity 220, member A [Source:MGI Symbol;Acc:MGI:1914488]	587	36	16.3056
Prrc2a_peak_10364	chr5	143548746	143549078	373	214	30	6	287.604	ENSMUSG00000118332	Fam220a	UTR5	+	family with sequence similarity 220, member A [Source:MGI Symbol;Acc:MGI:1914488]	587	36	16.3056
Prrc2a_peak_8345	chr3	116808019	116808232	77	69	7	2	43.3835	ENSMUSG00000033400	Agl	UTR5	-	amylo-1,6-glucosidase, 4-alpha-glucanotransferase [Source:MGI Symbol;Acc:MGI:1924809]	146	9	16.2222
Prrc2a_peak_13602	chr9	110653893	110654186	76	102	8	3	98.3325	ENSMUSG00000056724	Nbeal2	UTR5	-	neurobeachin-like 2 [Source:MGI Symbol;Acc:MGI:2448554]	178	11	16.1818
Prrc2a_peak_10066	chr5	121440304	121440596	259	194	15	13	112.34	ENSMUSG00000042719	Naa25	UTR3	+	N(alpha)-acetyltransferase 25, NatB auxiliary subunit [Source:MGI Symbol;Acc:MGI:2442563]	453	28	16.1786
Prrc2a_peak_8986	chr4	126468410	126468607	130	161	9	9	48.3402	ENSMUSG00000041530	Ago1	UTR5	-	argonaute RISC catalytic subunit 1 [Source:MGI Symbol;Acc:MGI:2446630]	291	18	16.1667
Prrc2a_peak_7354	chr2	122702091	122702848	2787	1213	155	93	1482.22	ENSMUSG00000005802	Slc30a4	UTR5	-	solute carrier family 30 (zinc transporter), member 4 [Source:MGI Symbol;Acc:MGI:1345282]	4000	248	16.129
Prrc2a_peak_11957	chr7	126289838	126290064	190	116	13	6	56.6653	ENSMUSG00000042978	Sbk1	CDS	+	SH3-binding kinase 1 [Source:MGI Symbol;Acc:MGI:2135937]	306	19	16.1053
Prrc2a_peak_1502	chr10	126978893	126979292	884	533	56	32	474.358	ENSMUSG00000078429	Ctdsp2	UTR5	+	CTD (carboxy-terminal domain, RNA polymerase II, polypeptide A) small phosphatase 2 [Source:MGI Symbol;Acc:MGI:1098748]	1417	88	16.1023
Prrc2a_peak_6635	chr19	46323113	46323430	77	116	7	5	51.2864	ENSMUSG00000037126	Psd	CDS	-	pleckstrin and Sec7 domain containing [Source:MGI Symbol;Acc:MGI:1920978]	193	12	16.0833
Prrc2a_peak_6690	chr19	56722070	56722517	234	152	16	8	83.8079	ENSMUSG00000035283	Adrb1	UTR5	+	adrenergic receptor, beta 1 [Source:MGI Symbol;Acc:MGI:87937]	386	24	16.0833
Prrc2a_peak_6941	chr2	32200815	32201020	380	470	38	15	142.505	ENSMUSG00000039262	Prrc2b	CDS	+	proline-rich coiled-coil 2B [Source:MGI Symbol;Acc:MGI:1923304]	850	53	16.0377
Prrc2a_peak_8225	chr3	96727556	96727894	825	313	43	28	410.934	ENSMUSG00000028098	Rnf115	UTR5	+	ring finger protein 115 [Source:MGI Symbol;Acc:MGI:1915095]	1138	71	16.0282
Prrc2a_peak_783	chr1	180726031	180726379	1234	613	75	41	613.064	ENSMUSG00000026499	Acbd3	CDS	+	acyl-Coenzyme A binding domain containing 3 [Source:MGI Symbol;Acc:MGI:2181074]	1847	116	15.9224
Prrc2a_peak_12251	chr8	23256675	23256978	1062	530	49	51	490.575	ENSMUSG00000110256	Gm45412	EXON	+	predicted gene 45412 [Source:MGI Symbol;Acc:MGI:5791248]	1592	100	15.92
Prrc2a_peak_12863	chr8	122270630	122271733	156	178	9	12	46.4451	ENSMUSG00000043903	Zfp469	CDS	+	zinc finger protein 469 [Source:MGI Symbol;Acc:MGI:2684868]	334	21	15.9048
Prrc2a_peak_4847	chr16	10835076	10835397	263	166	21	6	172.446	ENSMUSG00000037991	Rmi2	CDS	+	RecQ mediated genome instability 2 [Source:MGI Symbol;Acc:MGI:2685383]	429	27	15.8889
Prrc2a_peak_6228	chr18	83001287	83004150	3695	3024	232	191	412.701	ENSMUSG00000058881	Zfp516	UTR3	+	zinc finger protein 516 [Source:MGI Symbol;Acc:MGI:2443957]	6719	423	15.8842
Prrc2a_peak_10877	chr6	108213160	108213372	81	141	7	7	24.8895	ENSMUSG00000030102	Itpr1	UTR5	+	inositol 1,4,5-trisphosphate receptor 1 [Source:MGI Symbol;Acc:MGI:96623]	222	14	15.8571
Prrc2a_peak_2912	chr12	69371741	69373192	14141	7327	809	545	5489.85	ENSMUSG00000044147	Arf6	UTR5	+	ADP-ribosylation factor 6 [Source:MGI Symbol;Acc:MGI:99435]	21468	1354	15.8552
Prrc2a_peak_6435	chr19	11965756	11966246	1452	1067	102	57	916.953	ENSMUSG00000024687	Osbp	CDS	+	oxysterol binding protein [Source:MGI Symbol;Acc:MGI:97447]	2519	159	15.8428
Prrc2a_peak_3897	chr14	49172241	49173325	7023	2989	314	318	1606.65	ENSMUSG00000036282	Naa30	CDS	+	N(alpha)-acetyltransferase 30, NatC catalytic subunit [Source:MGI Symbol;Acc:MGI:1922259]	10012	632	15.8418
Prrc2a_peak_10714	chr6	83115513	83115897	874	456	61	23	373.313	ENSMUSG00000030036	Mogs	CDS	+	mannosyl-oligosaccharide glucosidase [Source:MGI Symbol;Acc:MGI:1929872]	1330	84	15.8333
Prrc2a_peak_2941	chr12	72760940	72761635	2518	1538	144	113	1159.56	ENSMUSG00000021096	Ppm1a	UTR5	+	protein phosphatase 1A, magnesium dependent, alpha isoform [Source:MGI Symbol;Acc:MGI:99878]	4056	257	15.7821
Prrc2a_peak_13293	chr9	64811338	64811809	181	71	12	4	56.1506	ENSMUSG00000053641	Dennd4a	UTR5	+	DENN/MADD domain containing 4A [Source:MGI Symbol;Acc:MGI:2142979]	252	16	15.75
Prrc2a_peak_6457	chr19	18670818	18671206	424	252	33	10	243.072	ENSMUSG00000024726	Carnmt1	UTR5	+	carnosine N-methyltransferase 1 [Source:MGI Symbol;Acc:MGI:1914633]	676	43	15.7209
Prrc2a_peak_540	chr1	134560180	134561786	6337	3989	341	316	717	ENSMUSG00000042207	Kdm5b	UTR5	+	lysine (K)-specific demethylase 5B [Source:MGI Symbol;Acc:MGI:1922855]	10326	657	15.7169
Prrc2a_peak_10285	chr5	138754592	138755331	108	49	8	2	34.6319	ENSMUSG00000025854	Fam20c	UTR5	+	family with sequence similarity 20, member C [Source:MGI Symbol;Acc:MGI:2136853]	157	10	15.7
Prrc2a_peak_6172	chr18	73703416	73703761	1470	822	84	62	1098.34	ENSMUSG00000024515	Smad4	UTR5	-	SMAD family member 4 [Source:MGI Symbol;Acc:MGI:894293]	2292	146	15.6986
Prrc2a_peak_9151	chr4	136339572	136339813	610	347	20	41	107.733	ENSMUSG00000066037	Hnrnpr	CDS	+	heterogeneous nuclear ribonucleoprotein R [Source:MGI Symbol;Acc:MGI:1891692]	957	61	15.6885
Prrc2a_peak_6382	chr19	7421239	7421657	155	143	15	4	33.1032	ENSMUSG00000053080	2700081O15Rik	CDS	+	RIKEN cDNA 2700081O15 gene [Source:MGI Symbol;Acc:MGI:1919667]	298	19	15.6842
Prrc2a_peak_1261	chr10	80561252	80561536	858	709	60	40	680.756	ENSMUSG00000047417	Rexo1	CDS	-	REX1, RNA exonuclease 1 [Source:MGI Symbol;Acc:MGI:1914182]	1567	100	15.67
Prrc2a_peak_8607	chr4	45529607	45531038	746	570	46	38	111.958	ENSMUSG00000044813	Shb	CDS	-	src homology 2 domain-containing transforming protein B [Source:MGI Symbol;Acc:MGI:98294]	1316	84	15.6667
Prrc2a_peak_2153	chr11	79146059	79146463	103	116	6	8	82.1658	ENSMUSG00000018334	Ksr1	UTR5	-	kinase suppressor of ras 1 [Source:MGI Symbol;Acc:MGI:105051]	219	14	15.6429
Prrc2a_peak_9841	chr5	100673973	100674226	154	65	10	4	100.576	ENSMUSG00000029319	Coq2	CDS	-	coenzyme Q2 4-hydroxybenzoate polyprenyltransferase [Source:MGI Symbol;Acc:MGI:1919133]	219	14	15.6429
Prrc2a_peak_1761	chr11	44518913	44519383	700	473	27	48	401.272	ENSMUSG00000019189	Rnf145	UTR5	+	ring finger protein 145 [Source:MGI Symbol;Acc:MGI:1921565]	1173	75	15.64
Prrc2a_peak_1711	chr11	29373567	29374232	2236	1415	134	100	1018.98	ENSMUSG00000032740	Ccdc88a	UTR5	+	coiled coil domain containing 88A [Source:MGI Symbol;Acc:MGI:1925177]	3651	234	15.6026
Prrc2a_peak_11530	chr7	47008065	47008340	315	231	16	19	122.727	ENSMUSG00000049516	Spty2d1	UTR5	-	SPT2 chromatin protein domain containing 1 [Source:MGI Symbol;Acc:MGI:2142062]	546	35	15.6
Prrc2a_peak_11530	chr7	47008065	47008340	315	231	16	19	122.727	ENSMUSG00000109118	Gm32031	EXON	+	predicted gene, 32031 [Source:MGI Symbol;Acc:MGI:5591190]	546	35	15.6
Prrc2a_peak_2097	chr11	75770693	75770962	59	19	4	1	15.1752	ENSMUSG00000020848	Doc2b	UTR3	-	double C2, beta [Source:MGI Symbol;Acc:MGI:1100497]	78	5	15.6
Prrc2a_peak_2530	chr11	107047026	107047334	880	851	45	66	444.671	ENSMUSG00000040481	Bptf	CDS	-	bromodomain PHD finger transcription factor [Source:MGI Symbol;Acc:MGI:2444008]	1731	111	15.5946
Prrc2a_peak_800	chr1	182341356	182341590	969	558	64	34	431.748	ENSMUSG00000047539	Fbxo28	CDS	-	F-box protein 28 [Source:MGI Symbol;Acc:MGI:1261890]	1527	98	15.5816
Prrc2a_peak_880	chr10	7211668	7212184	835	395	50	29	378.562	ENSMUSG00000015202	Cnksr3	UTR5	-	Cnksr family member 3 [Source:MGI Symbol;Acc:MGI:2674130]	1230	79	15.5696
Prrc2a_peak_10996	chr6	120973396	120973657	248	219	17	13	211.432	ENSMUSG00000051586	Mical3	CDS	-	microtubule associated monooxygenase, calponin and LIM domain containing 3 [Source:MGI Symbol;Acc:MGI:2442733]	467	30	15.5667
Prrc2a_peak_11771	chr7	99979840	99980419	1066	537	66	37	786.149	ENSMUSG00000058761	Rnf169	CDS	-	ring finger protein 169 [Source:MGI Symbol;Acc:MGI:1920257]	1603	103	15.5631
Prrc2a_peak_6000	chr18	33213629	33213825	206	105	16	4	138.553	ENSMUSG00000024378	Stard4	UTR5	-	StAR-related lipid transfer (START) domain containing 4 [Source:MGI Symbol;Acc:MGI:2156764]	311	20	15.55
Prrc2a_peak_7603	chr2	157027371	157027640	176	166	17	5	73.8929	ENSMUSG00000055485	Soga1	CDS	-	suppressor of glucose, autophagy associated 1 [Source:MGI Symbol;Acc:MGI:2444575]	342	22	15.5455
Prrc2a_peak_3242	chr12	112173543	112174233	119	83	2	11	5.74832	ENSMUSG00000021294	Kif26a	CDS	+	kinesin family member 26A [Source:MGI Symbol;Acc:MGI:2447072]	202	13	15.5385
Prrc2a_peak_1994	chr11	69632860	69633401	2970	2772	212	158	1981.43	ENSMUSG00000018765	Fxr2	UTR5	+	fragile X mental retardation, autosomal homolog 2 [Source:MGI Symbol;Acc:MGI:1346074]	5742	370	15.5189
Prrc2a_peak_6463	chr19	21653139	21653808	528	262	21	30	250.955	ENSMUSG00000047368	Abhd17b	UTR5	+	abhydrolase domain containing 17B [Source:MGI Symbol;Acc:MGI:1917816]	790	51	15.4902
Prrc2a_peak_1793	chr11	50291761	50292293	852	677	53	46	315.029	ENSMUSG00000050567	Maml1	UTR5	-	mastermind like transcriptional coactivator 1 [Source:MGI Symbol;Acc:MGI:1890504]	1529	99	15.4444
Prrc2a_peak_7579	chr2	156302842	156303175	666	554	58	21	214.174	ENSMUSG00000038116	Phf20	CDS	+	PHD finger protein 20 [Source:MGI Symbol;Acc:MGI:2444148]	1220	79	15.443
Prrc2a_peak_3244	chr12	112175418	112178311	1352	1118	90	70	100.133	ENSMUSG00000021294	Kif26a	CDS	+	kinesin family member 26A [Source:MGI Symbol;Acc:MGI:2447072]	2470	160	15.4375
Prrc2a_peak_2902	chr12	65075606	65076096	713	599	46	39	438.96	ENSMUSG00000055884	Fancm	CDS	+	Fanconi anemia, complementation group M [Source:MGI Symbol;Acc:MGI:2442306]	1312	85	15.4353
Prrc2a_peak_2902	chr12	65075606	65076096	713	599	46	39	438.96	ENSMUSG00000114157	Gm47870	EXON	-	predicted gene, 47870 [Source:MGI Symbol;Acc:MGI:6097090]	1312	85	15.4353
Prrc2a_peak_3677	chr13	103333823	103334465	421	289	30	16	244.307	ENSMUSG00000034751	Mast4	CDS	-	microtubule associated serine/threonine kinase family member 4 [Source:MGI Symbol;Acc:MGI:1918885]	710	46	15.4348
Prrc2a_peak_7715	chr2	167348914	167349225	521	266	29	22	225.399	ENSMUSG00000017929	B4galt5	UTR5	-	UDP-Gal:betaGlcNAc beta 1,4-galactosyltransferase, polypeptide 5 [Source:MGI Symbol;Acc:MGI:1927169]	787	51	15.4314
Prrc2a_peak_10899	chr6	113306680	113307881	1301	904	82	61	497.301	ENSMUSG00000001632	Brpf1	UTR5	+	bromodomain and PHD finger containing, 1 [Source:MGI Symbol;Acc:MGI:1926033]	2205	143	15.4196
Prrc2a_peak_4728	chr15	100038633	100038920	365	205	29	8	205.562	ENSMUSG00000023026	Dip2b	UTR5	+	disco interacting protein 2 homolog B [Source:MGI Symbol;Acc:MGI:2145977]	570	37	15.4054
Prrc2a_peak_10696	chr6	72788838	72789516	118	36	4	6	26.4898	ENSMUSG00000055799	Tcf7l1	CDS	-	transcription factor 7 like 1 (T cell specific, HMG box) [Source:MGI Symbol;Acc:MGI:1202876]	154	10	15.4
Prrc2a_peak_9345	chr4	152039207	152039798	484	361	43	12	138.658	ENSMUSG00000028948	Nol9	CDS	+	nucleolar protein 9 [Source:MGI Symbol;Acc:MGI:1921285]	845	55	15.3636
Prrc2a_peak_11563	chr7	63757951	63758396	203	88	6	13	90.0494	ENSMUSG00000033510	Otud7a	CDS	+	OTU domain containing 7A [Source:MGI Symbol;Acc:MGI:2158505]	291	19	15.3158
Prrc2a_peak_5916	chr18	5772523	5773213	1094	1272	101	54	402.678	ENSMUSG00000024238	Zeb1	CDS	+	zinc finger E-box binding homeobox 1 [Source:MGI Symbol;Acc:MGI:1344313]	2366	155	15.2645
Prrc2a_peak_11569	chr7	64287517	64287851	218	72	6	13	132.136	ENSMUSG00000030522	Mtmr10	UTR5	+	myotubularin related protein 10 [Source:MGI Symbol;Acc:MGI:2142292]	290	19	15.2632
Prrc2a_peak_11569	chr7	64287517	64287851	218	72	6	13	132.136	ENSMUSG00000108472	Gm45212	EXON	-	predicted gene 45212 [Source:MGI Symbol;Acc:MGI:5753788]	290	19	15.2632
Prrc2a_peak_284	chr1	72212018	72212272	422	216	19	23	213.327	ENSMUSG00000039395	Mreg	UTR5	-	melanoregulin [Source:MGI Symbol;Acc:MGI:2151839]	638	42	15.1905
Prrc2a_peak_13822	chrX	60891397	60893419	2867	2081	154	172	397.951	ENSMUSG00000045179	Sox3	CDS	-	SRY (sex determining region Y)-box 3 [Source:MGI Symbol;Acc:MGI:98365]	4948	326	15.1779
Prrc2a_peak_9382	chr4	154320418	154320819	91	91	8	4	19.7505	ENSMUSG00000039410	Prdm16	UTR3	-	PR domain containing 16 [Source:MGI Symbol;Acc:MGI:1917923]	182	12	15.1667
Prrc2a_peak_8459	chr4	3904496	3904853	53	38	2	4	17.4031	ENSMUSG00000003282	Plag1	CDS	-	pleiomorphic adenoma gene 1 [Source:MGI Symbol;Acc:MGI:1891916]	91	6	15.1667
Prrc2a_peak_13938	chrX	134692381	134694064	161	172	8	14	27.9225	ENSMUSG00000049804	Armcx4	CDS	+	armadillo repeat containing, X-linked 4 [Source:MGI Symbol;Acc:MGI:2147887]	333	22	15.1364
Prrc2a_peak_3066	chr12	86881835	86884842	5797	4077	401	252	941.428	ENSMUSG00000034168	Irf2bpl	UTR5	-	interferon regulatory factor 2 binding protein-like [Source:MGI Symbol;Acc:MGI:2442463]	9874	653	15.121
Prrc2a_peak_7971	chr3	53463057	53463354	110	41	6	4	45.4752	ENSMUSG00000042997	Nhlrc3	UTR5	-	NHL repeat containing 3 [Source:MGI Symbol;Acc:MGI:2444520]	151	10	15.1
Prrc2a_peak_4330	chr15	58415511	58415764	1059	736	59	60	882.347	ENSMUSG00000037119	Fam91a1	UTR5	+	family with sequence similarity 91, member A1 [Source:MGI Symbol;Acc:MGI:1277178]	1795	119	15.084
Prrc2a_peak_2270	chr11	94211342	94211746	1531	926	79	84	653.163	ENSMUSG00000037573	Tob1	UTR5	+	transducer of ErbB-2.1 [Source:MGI Symbol;Acc:MGI:1349721]	2457	163	15.0736
Prrc2a_peak_11107	chr6	145862819	145863678	279	158	23	6	41.4838	ENSMUSG00000030256	Bhlhe41	CDS	-	basic helix-loop-helix family, member e41 [Source:MGI Symbol;Acc:MGI:1930704]	437	29	15.069
Prrc2a_peak_11107	chr6	145862819	145863678	279	158	23	6	41.4838	ENSMUSG00000108126	Gm43909	EXON	+	predicted gene, 43909 [Source:MGI Symbol;Acc:MGI:5690301]	437	29	15.069
Prrc2a_peak_12972	chr9	15045024	15045434	229	42	16	2	53.0538	ENSMUSG00000031934	Panx1	UTR5	-	pannexin 1 [Source:MGI Symbol;Acc:MGI:1860055]	271	18	15.0556
Prrc2a_peak_5672	chr17	46564506	46564880	194	167	8	16	16.5477	ENSMUSG00000023972	Ptk7	UTR3	-	PTK7 protein tyrosine kinase 7 [Source:MGI Symbol;Acc:MGI:1918711]	361	24	15.0417
Prrc2a_peak_359	chr1	87756086	87756303	331	239	18	20	221.632	ENSMUSG00000026289	Atg16l1	UTR5	+	autophagy related 16-like 1 (S. cerevisiae) [Source:MGI Symbol;Acc:MGI:1924290]	570	38	15
Prrc2a_peak_8935	chr4	123001685	123002442	81	69	8	2	12.7549	ENSMUSG00000028654	Mycl	UTR3	+	v-myc avian myelocytomatosis viral oncogene lung carcinoma derived [Source:MGI Symbol;Acc:MGI:96799]	150	10	15
Prrc2a_peak_38	chr1	16104796	16106309	2049	1053	108	99	273.799	ENSMUSG00000025921	Rdh10	UTR5	+	retinol dehydrogenase 10 (all-trans) [Source:MGI Symbol;Acc:MGI:1924238]	3102	207	14.9855
Prrc2a_peak_2454	chr11	102604434	102604887	284	119	16	11	93.6683	ENSMUSG00000050288	Fzd2	UTR5	+	frizzled class receptor 2 [Source:MGI Symbol;Acc:MGI:1888513]	403	27	14.9259
Prrc2a_peak_9935	chr5	111417299	111418115	132	136	6	12	27.9303	ENSMUSG00000070576	Mn1	UTR5	+	meningioma 1 [Source:MGI Symbol;Acc:MGI:1261813]	268	18	14.8889
Prrc2a_peak_3968	chr14	57524625	57525576	1130	624	65	53	275.544	ENSMUSG00000050222	Il17d	CDS	+	interleukin 17D [Source:MGI Symbol;Acc:MGI:2446510]	1754	118	14.8644
Prrc2a_peak_2156	chr11	79339656	79340063	1418	1122	65	106	555.256	ENSMUSG00000020716	Nf1	UTR5	+	neurofibromin 1 [Source:MGI Symbol;Acc:MGI:97306]	2540	171	14.8538
Prrc2a_peak_8538	chr4	34803325	34803723	209	177	14	12	77.4103	ENSMUSG00000039967	Zfp292	UTR3	-	zinc finger protein 292 [Source:MGI Symbol;Acc:MGI:1353423]	386	26	14.8462
Prrc2a_peak_10530	chr6	30401909	30402158	379	185	17	21	101.258	ENSMUSG00000029775	Klhdc10	CDS	+	kelch domain containing 10 [Source:MGI Symbol;Acc:MGI:1924038]	564	38	14.8421
Prrc2a_peak_6078	chr18	46525602	46525959	2621	1470	162	114	660.819	ENSMUSG00000033319	Fem1c	UTR5	-	fem 1 homolog c [Source:MGI Symbol;Acc:MGI:2444737]	4091	276	14.8225
Prrc2a_peak_2634	chr11	117760484	117762505	8791	8297	576	577	2142.72	ENSMUSG00000025571	Tnrc6c	CDS	+	trinucleotide repeat containing 6C [Source:MGI Symbol;Acc:MGI:2443265]	17088	1153	14.8205
Prrc2a_peak_13896	chrX	100817434	100817722	91	57	5	5	24.5678	ENSMUSG00000000881	Dlg3	UTR3	+	discs large MAGUK scaffold protein 3 [Source:MGI Symbol;Acc:MGI:1888986]	148	10	14.8
Prrc2a_peak_4635	chr15	89122704	89123129	457	356	30	25	251.7	ENSMUSG00000051786	Tubgcp6	UTR5	-	tubulin, gamma complex associated protein 6 [Source:MGI Symbol;Acc:MGI:2146071]	813	55	14.7818
Prrc2a_peak_11318	chr7	27258734	27258968	91	42	2	7	35.7393	ENSMUSG00000063160	Numbl	UTR5	+	numb-like [Source:MGI Symbol;Acc:MGI:894702]	133	9	14.7778
Prrc2a_peak_7329	chr2	120977264	120977485	29	30	2	2	14.0971	ENSMUSG00000054484	Tmem62	CDS	+	transmembrane protein 62 [Source:MGI Symbol;Acc:MGI:2139461]	59	4	14.75
Prrc2a_peak_4479	chr15	79028346	79028854	3937	1623	230	147	2297.7	ENSMUSG00000096210	H1f0	UTR5	+	H1.0 linker histone [Source:MGI Symbol;Acc:MGI:95893]	5560	377	14.748
Prrc2a_peak_8545	chr4	40268284	40268604	1317	555	59	68	764.481	ENSMUSG00000036822	Topors	CDS	-	topoisomerase I binding, arginine/serine-rich [Source:MGI Symbol;Acc:MGI:2146189]	1872	127	14.7402
Prrc2a_peak_2051	chr11	72489450	72489930	176	104	17	2	34.3294	ENSMUSG00000040447	Spns2	CDS	-	spinster homolog 2 [Source:MGI Symbol;Acc:MGI:2384936]	280	19	14.7368
Prrc2a_peak_7725	chr2	168080976	168081357	500	207	40	8	265.266	ENSMUSG00000044641	Pard6b	UTR5	+	par-6 family cell polarity regulator beta [Source:MGI Symbol;Acc:MGI:2135605]	707	48	14.7292
Prrc2a_peak_3382	chr13	37948737	37949273	292	237	18	18	109.733	ENSMUSG00000039087	Rreb1	CDS	+	ras responsive element binding protein 1 [Source:MGI Symbol;Acc:MGI:2443664]	529	36	14.6944
Prrc2a_peak_13147	chr9	45905971	45907982	2924	2174	191	156	473.903	ENSMUSG00000035382	Pcsk7	UTR5	+	proprotein convertase subtilisin/kexin type 7 [Source:MGI Symbol;Acc:MGI:107421]	5098	347	14.6916
Prrc2a_peak_1717	chr11	30771782	30772226	1582	1325	112	86	763.064	ENSMUSG00000040850	Psme4	UTR5	+	proteasome (prosome, macropain) activator subunit 4 [Source:MGI Symbol;Acc:MGI:2143994]	2907	198	14.6818
Prrc2a_peak_9370	chr4	154011815	154012401	1221	775	88	48	720.953	ENSMUSG00000029028	Lrrc47	CDS	+	leucine rich repeat containing 47 [Source:MGI Symbol;Acc:MGI:1920196]	1996	136	14.6765
Prrc2a_peak_6880	chr2	28839877	28840858	2509	1686	135	151	930.147	ENSMUSG00000035666	Gtf3c4	UTR5	-	general transcription factor IIIC, polypeptide 4 [Source:MGI Symbol;Acc:MGI:2138937]	4195	286	14.6678
Prrc2a_peak_7922	chr3	38886269	38886500	58	30	4	2	20.936	ENSMUSG00000086181	C230034O21Rik	EXON	-	RIKEN cDNA C230034O21 gene [Source:MGI Symbol;Acc:MGI:2441892]	88	6	14.6667
Prrc2a_peak_3429	chr13	47105564	47105997	585	221	36	19	125.027	ENSMUSG00000021377	Dek	CDS	-	DEK oncogene (DNA binding) [Source:MGI Symbol;Acc:MGI:1926209]	806	55	14.6545
Prrc2a_peak_3241	chr12	112157238	112157632	179	187	17	8	67.8012	ENSMUSG00000021294	Kif26a	CDS	+	kinesin family member 26A [Source:MGI Symbol;Acc:MGI:2447072]	366	25	14.64
Prrc2a_peak_2128	chr11	77711766	77711996	1265	929	71	79	89.5509	ENSMUSG00000037857	Nufip2	UTR3	+	nuclear fragile X mental retardation protein interacting protein 2 [Source:MGI Symbol;Acc:MGI:1915814]	2194	150	14.6267
Prrc2a_peak_9372	chr4	154019700	154020573	6202	3936	300	394	1903.46	ENSMUSG00000029028	Lrrc47	UTR3	+	leucine rich repeat containing 47 [Source:MGI Symbol;Acc:MGI:1920196]	10138	694	14.6081
Prrc2a_peak_11851	chr7	112023469	112023752	2149	2086	163	127	1655.85	ENSMUSG00000059263	Usp47	UTR5	+	ubiquitin specific peptidase 47 [Source:MGI Symbol;Acc:MGI:1922246]	4235	290	14.6034
Prrc2a_peak_6280	chr19	4611832	4612555	319	265	22	18	91.7236	ENSMUSG00000045045	Lrfn4	CDS	-	leucine rich repeat and fibronectin type III domain containing 4 [Source:MGI Symbol;Acc:MGI:2385612]	584	40	14.6
Prrc2a_peak_4966	chr16	30601230	30601900	76	128	6	8	31.3976	ENSMUSG00000046546	Fam43a	CDS	+	family with sequence similarity 43, member A [Source:MGI Symbol;Acc:MGI:2676309]	204	14	14.5714
Prrc2a_peak_4250	chr15	27747834	27748695	837	765	52	58	278.01	ENSMUSG00000022263	Trio	CDS	-	triple functional domain (PTPRF interacting) [Source:MGI Symbol;Acc:MGI:1927230]	1602	110	14.5636
Prrc2a_peak_5860	chr17	84185468	84187134	5278	2769	264	289	1176.7	ENSMUSG00000045817	Zfp36l2	CDS	-	zinc finger protein 36, C3H type-like 2 [Source:MGI Symbol;Acc:MGI:107945]	8047	553	14.5515
Prrc2a_peak_5860	chr17	84185468	84187134	5278	2769	264	289	1176.7	ENSMUSG00000117393	Gm36279	EXON	+	predicted gene, 36279 [Source:MGI Symbol;Acc:MGI:5595438]	8047	553	14.5515
Prrc2a_peak_2425	chr11	101316244	101316498	1792	856	104	78	916.96	ENSMUSG00000078652	Psme3	UTR5	+	proteaseome (prosome, macropain) activator subunit 3 (PA28 gamma, Ki) [Source:MGI Symbol;Acc:MGI:1096366]	2648	182	14.5495
Prrc2a_peak_4913	chr16	18222300	18222633	140	78	4	11	39.3562	ENSMUSG00000060166	Zdhhc8	UTR3	-	zinc finger, DHHC domain containing 8 [Source:MGI Symbol;Acc:MGI:1338012]	218	15	14.5333
Prrc2a_peak_8748	chr4	91252673	91252911	167	109	11	8	20.5938	ENSMUSG00000008489	Elavl2	UTR3	-	ELAV like RNA binding protein 1 [Source:MGI Symbol;Acc:MGI:1100887]	276	19	14.5263
Prrc2a_peak_10752	chr6	85587600	85588032	1819	1821	161	90	736.024	ENSMUSG00000063810	Alms1	CDS	+	ALMS1, centrosome and basal body associated [Source:MGI Symbol;Acc:MGI:1934606]	3640	251	14.502
Prrc2a_peak_8520	chr4	32561914	32563000	68	77	6	4	7.68313	ENSMUSG00000040270	Bach2	CDS	+	BTB and CNC homology, basic leucine zipper transcription factor 2 [Source:MGI Symbol;Acc:MGI:894679]	145	10	14.5
Prrc2a_peak_10436	chr5	148928345	148928575	101	73	8	4	43.9523	ENSMUSG00000041298	Katnal1	UTR5	-	katanin p60 subunit A-like 1 [Source:MGI Symbol;Acc:MGI:2387638]	174	12	14.5
Prrc2a_peak_8132	chr3	89322700	89322920	50	37	2	4	24.1477	ENSMUSG00000028039	Efna3	CDS	-	ephrin A3 [Source:MGI Symbol;Acc:MGI:106644]	87	6	14.5
Prrc2a_peak_2596	chr11	116221402	116222266	202	102	13	8	92.5345	ENSMUSG00000034282	Evpl	CDS	-	envoplakin [Source:MGI Symbol;Acc:MGI:107507]	304	21	14.4762
Prrc2a_peak_4344	chr15	59648445	59649521	329	221	24	14	99.4891	ENSMUSG00000032501	Trib1	CDS	+	tribbles pseudokinase 1 [Source:MGI Symbol;Acc:MGI:2443397]	550	38	14.4737
Prrc2a_peak_1099	chr10	63338558	63339302	2810	1528	156	144	1621.35	ENSMUSG00000020063	Sirt1	CDS	-	sirtuin 1 [Source:MGI Symbol;Acc:MGI:2135607]	4338	300	14.46
Prrc2a_peak_12829	chr8	121603819	121605506	5369	4738	444	256	1121.72	ENSMUSG00000061410	Zcchc14	CDS	-	zinc finger, CCHC domain containing 14 [Source:MGI Symbol;Acc:MGI:2159407]	10107	700	14.4386
Prrc2a_peak_13372	chr9	72948226	72948803	139	92	6	10	43.1881	ENSMUSG00000034910	Pygo1	UTR3	+	pygopus 1 [Source:MGI Symbol;Acc:MGI:1919385]	231	16	14.4375
Prrc2a_peak_13922	chrX	104200620	104201249	241	91	12	11	69.0778	ENSMUSG00000046449	Nexmif	UTR5	-	neurite extension and migration factor [Source:MGI Symbol;Acc:MGI:2148050]	332	23	14.4348
Prrc2a_peak_2981	chr12	80436170	80436834	500	436	35	30	185.902	ENSMUSG00000049106	Dcaf5	UTR5	-	DDB1 and CUL4 associated factor 5 [Source:MGI Symbol;Acc:MGI:2444785]	936	65	14.4
Prrc2a_peak_12861	chr8	122268835	122269787	182	221	4	24	57.7911	ENSMUSG00000043903	Zfp469	CDS	+	zinc finger protein 469 [Source:MGI Symbol;Acc:MGI:2684868]	403	28	14.3929
Prrc2a_peak_6448	chr19	16132586	16133382	886	466	46	48	405.256	ENSMUSG00000024639	Gnaq	UTR5	+	guanine nucleotide binding protein, alpha q polypeptide [Source:MGI Symbol;Acc:MGI:95776]	1352	94	14.383
Prrc2a_peak_7889	chr3	30995773	30996075	812	353	45	36	441.99	ENSMUSG00000037643	Prkci	UTR5	+	protein kinase C, iota [Source:MGI Symbol;Acc:MGI:99260]	1165	81	14.3827
Prrc2a_peak_5722	chr17	53479291	53479616	1541	846	71	95	655.999	ENSMUSG00000017831	Rab5a	UTR5	+	RAB5A, member RAS oncogene family [Source:MGI Symbol;Acc:MGI:105926]	2387	166	14.3795
Prrc2a_peak_4210	chr15	12205005	12205285	558	261	34	23	294.287	ENSMUSG00000039458	Mtmr12	UTR5	+	myotubularin related protein 12 [Source:MGI Symbol;Acc:MGI:2443034]	819	57	14.3684
Prrc2a_peak_1616	chr11	5541869	5542185	2968	1628	177	143	2410.29	ENSMUSG00000020482	Ccdc117	CDS	-	coiled-coil domain containing 117 [Source:MGI Symbol;Acc:MGI:2144383]	4596	320	14.3625
Prrc2a_peak_2688	chr11	120236848	120237266	313	174	18	16	87.9177	ENSMUSG00000039741	Bahcc1	UTR5	+	BAH domain and coiled-coil containing 1 [Source:MGI Symbol;Acc:MGI:2679272]	487	34	14.3235
Prrc2a_peak_8931	chr4	121214841	121215087	664	424	28	48	429.277	ENSMUSG00000049878	Rlf	CDS	-	rearranged L-myc fusion sequence [Source:MGI Symbol;Acc:MGI:1924705]	1088	76	14.3158
Prrc2a_peak_10845	chr6	94282998	94283811	287	214	19	16	89.8073	ENSMUSG00000045095	Magi1	CDS	-	membrane associated guanylate kinase, WW and PDZ domain containing 1 [Source:MGI Symbol;Acc:MGI:1203522]	501	35	14.3143
Prrc2a_peak_43	chr1	17091689	17092063	120	80	8	6	58.0061	ENSMUSG00000042686	Jph1	CDS	-	junctophilin 1 [Source:MGI Symbol;Acc:MGI:1891495]	200	14	14.2857
Prrc2a_peak_2064	chr11	74649438	74649699	78	79	7	4	52.356	ENSMUSG00000020741	Cluh	UTR5	+	clustered mitochondria (cluA/CLU1) homolog [Source:MGI Symbol;Acc:MGI:1921398]	157	11	14.2727
Prrc2a_peak_1188	chr10	77515604	77515799	163	122	10	10	25.7572	ENSMUSG00000032977	Fam207a	CDS	-	family with sequence similarity 207, member A [Source:MGI Symbol;Acc:MGI:1916334]	285	20	14.25
Prrc2a_peak_5852	chr17	83350938	83351245	394	330	32	19	273.153	ENSMUSG00000032624	Eml4	UTR5	+	echinoderm microtubule associated protein like 4 [Source:MGI Symbol;Acc:MGI:1926048]	724	51	14.1961
Prrc2a_peak_10613	chr6	47904584	47904992	237	132	18	8	66.1216	ENSMUSG00000025821	Zfp282	CDS	+	zinc finger protein 282 [Source:MGI Symbol;Acc:MGI:2141413]	369	26	14.1923
Prrc2a_peak_11425	chr7	34389352	34389666	473	279	30	23	202.276	ENSMUSG00000066568	Lsm14a	UTR5	-	LSM14A mRNA processing body assembly factor [Source:MGI Symbol;Acc:MGI:1914320]	752	53	14.1887
Prrc2a_peak_11868	chr7	116157930	116158332	110	117	8	8	78.8532	ENSMUSG00000045659	Plekha7	CDS	-	pleckstrin homology domain containing, family A member 7 [Source:MGI Symbol;Acc:MGI:2445094]	227	16	14.1875
Prrc2a_peak_10379	chr5	144100376	144100785	1763	1655	147	94	831.159	ENSMUSG00000038970	Lmtk2	UTR5	+	lemur tyrosine kinase 2 [Source:MGI Symbol;Acc:MGI:3036247]	3418	241	14.1826
Prrc2a_peak_12937	chr8	126592438	126593984	2666	1825	125	192	417.496	ENSMUSG00000051495	Irf2bp2	UTR5	-	interferon regulatory factor 2 binding protein 2 [Source:MGI Symbol;Acc:MGI:2443921]	4491	317	14.1672
Prrc2a_peak_10212	chr5	134522586	134523040	75	95	2	10	38.7587	ENSMUSG00000063146	Clip2	CDS	-	CAP-GLY domain containing linker protein 2 [Source:MGI Symbol;Acc:MGI:1313136]	170	12	14.1667
Prrc2a_peak_7278	chr2	118835350	118835573	4	12	3	1	3.94536	ENSMUSG00000027331	Knstrn	UTR3	+	kinetochore-localized astrin/SPAG5 binding [Source:MGI Symbol;Acc:MGI:1289298]	16	4	4
Prrc2a_peak_11156	chr7	6155799	6156188	203	66	9	10	47.5087	ENSMUSG00000046792	Zfp787	UTR5	-	zinc finger protein 787 [Source:MGI Symbol;Acc:MGI:1914359]	269	19	14.1579
Prrc2a_peak_13480	chr9	102834936	102835243	444	292	21	31	352.819	ENSMUSG00000032547	Ryk	CDS	+	receptor-like tyrosine kinase [Source:MGI Symbol;Acc:MGI:101766]	736	52	14.1538
Prrc2a_peak_1334	chr10	84440188	84441376	171	112	16	4	28.4169	ENSMUSG00000020032	Nuak1	UTR5	-	NUAK family, SNF1-like kinase, 1 [Source:MGI Symbol;Acc:MGI:1925226]	283	20	14.15
Prrc2a_peak_9311	chr4	150087377	150087901	107	91	12	2	59.4403	ENSMUSG00000047875	Gpr157	UTR5	+	G protein-coupled receptor 157 [Source:MGI Symbol;Acc:MGI:2442046]	198	14	14.1429
Prrc2a_peak_10563	chr6	38433950	38434789	1752	1133	119	85	584.43	ENSMUSG00000038538	Ubn2	CDS	+	ubinuclein 2 [Source:MGI Symbol;Acc:MGI:2444236]	2885	204	14.1422
Prrc2a_peak_4086	chr14	76414879	76416380	5478	3738	356	296	1437.79	ENSMUSG00000022010	Tsc22d1	UTR5	+	TSC22 domain family, member 1 [Source:MGI Symbol;Acc:MGI:109127]	9216	652	14.135
Prrc2a_peak_9363	chr4	152360558	152361026	82	45	5	4	18.4853	ENSMUSG00000005045	Chd5	CDS	+	chromodomain helicase DNA binding protein 5 [Source:MGI Symbol;Acc:MGI:3036258]	127	9	14.1111
Prrc2a_peak_4329	chr15	58134612	58135136	83	44	4	5	38.3821	ENSMUSG00000022360	Atad2	CDS	-	ATPase family, AAA domain containing 2 [Source:MGI Symbol;Acc:MGI:1917722]	127	9	14.1111
Prrc2a_peak_7259	chr2	113847969	113848672	1393	1160	108	73	221.53	ENSMUSG00000041219	Arhgap11a	UTR5	-	Rho GTPase activating protein 11A [Source:MGI Symbol;Acc:MGI:2444300]	2553	181	14.105
Prrc2a_peak_8014	chr3	65528028	65528644	597	347	39	28	134.73	ENSMUSG00000034640	Tiparp	UTR5	+	TCDD-inducible poly(ADP-ribose) polymerase [Source:MGI Symbol;Acc:MGI:2159210]	944	67	14.0896
Prrc2a_peak_4685	chr15	98533618	98534245	937	683	65	50	310.82	ENSMUSG00000022992	Kansl2	UTR5	-	KAT8 regulatory NSL complex subunit 2 [Source:MGI Symbol;Acc:MGI:1916862]	1620	115	14.087
Prrc2a_peak_12218	chr8	13974520	13974893	871	410	48	43	434.932	ENSMUSG00000050052	Tdrp	UTR5	-	testis development related protein [Source:MGI Symbol;Acc:MGI:1919398]	1281	91	14.0769
Prrc2a_peak_13905	chrX	101849357	101849819	110	87	9	5	81.6161	ENSMUSG00000079481	Nhsl2	CDS	+	NHS-like 2 [Source:MGI Symbol;Acc:MGI:3645090]	197	14	14.0714
Prrc2a_peak_12080	chr7	133776434	133776784	344	275	25	19	171.601	ENSMUSG00000030986	Dhx32	UTR5	-	DEAH (Asp-Glu-Ala-His) box polypeptide 32 [Source:MGI Symbol;Acc:MGI:2141813]	619	44	14.0682
Prrc2a_peak_13663	chr9	119483586	119484809	153	72	12	4	14.0971	ENSMUSG00000032511	Scn5a	UTR3	-	sodium channel, voltage-gated, type V, alpha [Source:MGI Symbol;Acc:MGI:98251]	225	16	14.0625
Prrc2a_peak_9696	chr5	47983257	47984050	191	160	10	15	23.2948	ENSMUSG00000031558	Slit2	UTR5	+	slit guidance ligand 2 [Source:MGI Symbol;Acc:MGI:1315205]	351	25	14.04
Prrc2a_peak_12220	chr8	18595167	18595642	461	297	38	16	228.426	ENSMUSG00000039842	Mcph1	UTR5	+	microcephaly, primary autosomal recessive 1 [Source:MGI Symbol;Acc:MGI:2443308]	758	54	14.037
Prrc2a_peak_6844	chr2	27426314	27427126	469	386	22	39	114.433	ENSMUSG00000009621	Vav2	UTR5	-	vav 2 oncogene [Source:MGI Symbol;Acc:MGI:102718]	855	61	14.0164
Prrc2a_peak_10607	chr6	47454076	47454739	1053	710	80	46	307.526	ENSMUSG00000029686	Cul1	UTR5	+	cullin 1 [Source:MGI Symbol;Acc:MGI:1349658]	1763	126	13.9921
Prrc2a_peak_4525	chr15	80929946	80930610	494	315	21	37	176.055	ENSMUSG00000047888	Tnrc6b	UTR3	+	trinucleotide repeat containing 6b [Source:MGI Symbol;Acc:MGI:2443730]	809	58	13.9483
Prrc2a_peak_723	chr1	170214998	170215376	515	182	31	19	300.143	ENSMUSG00000044306	4930500M09Rik	EXON	+	RIKEN cDNA 4930500M09 gene [Source:MGI Symbol;Acc:MGI:3630173]	697	50	13.94
Prrc2a_peak_6585	chr19	43674464	43674888	744	510	50	40	313.798	ENSMUSG00000040414	Slc25a28	CDS	-	solute carrier family 25, member 28 [Source:MGI Symbol;Acc:MGI:2180509]	1254	90	13.9333
Prrc2a_peak_1484	chr10	121412599	121413081	350	151	26	10	137.123	ENSMUSG00000025795	Rassf3	UTR3	-	Ras association (RalGDS/AF-6) domain family member 3 [Source:MGI Symbol;Acc:MGI:2179722]	501	36	13.9167
Prrc2a_peak_4220	chr15	12374840	12375446	296	372	22	26	77.3868	ENSMUSG00000022197	Pdzd2	CDS	-	PDZ domain containing 2 [Source:MGI Symbol;Acc:MGI:1922394]	668	48	13.9167
Prrc2a_peak_4964	chr16	30599787	30600082	105	62	10	2	30.1899	ENSMUSG00000046546	Fam43a	UTR5	+	family with sequence similarity 43, member A [Source:MGI Symbol;Acc:MGI:2676309]	167	12	13.9167
Prrc2a_peak_12162	chr8	4324878	4325290	1321	722	57	90	710.411	ENSMUSG00000040028	Elavl1	UTR5	-	ELAV (embryonic lethal, abnormal vision)-like 1 (Hu antigen R) [Source:MGI Symbol;Acc:MGI:1100851]	2043	147	13.898
Prrc2a_peak_562	chr1	136345347	136346074	1950	1314	119	116	773.089	ENSMUSG00000041570	Camsap2	UTR5	-	calmodulin regulated spectrin-associated protein family, member 2 [Source:MGI Symbol;Acc:MGI:1922434]	3264	235	13.8894
Prrc2a_peak_6491	chr19	28679602	28680163	116	92	8	7	35.114	ENSMUSG00000052942	Glis3	UTR5	-	GLIS family zinc finger 3 [Source:MGI Symbol;Acc:MGI:2444289]	208	15	13.8667
Prrc2a_peak_8529	chr4	32983007	32983613	165	84	15	3	120.173	ENSMUSG00000028278	Rragd	CDS	+	Ras-related GTP binding D [Source:MGI Symbol;Acc:MGI:1098604]	249	18	13.8333
Prrc2a_peak_1249	chr10	80316125	80316468	50	33	4	2	12.4017	ENSMUSG00000020135	Apc2	UTR3	+	adenomatosis polyposis coli 2 [Source:MGI Symbol;Acc:MGI:1346052]	83	6	13.8333
Prrc2a_peak_9127	chr4	134852898	134853303	995	636	76	42	465.759	ENSMUSG00000028826	Maco1	UTR5	-	macoilin 1 [Source:MGI Symbol;Acc:MGI:1913396]	1631	118	13.822
Prrc2a_peak_12511	chr8	79639440	79640052	2640	1464	162	135	1349.21	ENSMUSG00000036990	Otud4	UTR5	+	OTU domain containing 4 [Source:MGI Symbol;Acc:MGI:1098801]	4104	297	13.8182
Prrc2a_peak_12962	chr9	13827815	13828052	300	155	24	9	74.0258	ENSMUSG00000037808	Fam76b	UTR5	+	family with sequence similarity 76, member B [Source:MGI Symbol;Acc:MGI:1920076]	455	33	13.7879
Prrc2a_peak_13772	chrX	36902764	36903422	308	229	20	19	116.704	ENSMUSG00000044149	Nkrf	CDS	-	NF-kappaB repressing factor [Source:MGI Symbol;Acc:MGI:1924536]	537	39	13.7692
Prrc2a_peak_2308	chr11	95959337	95959670	249	219	18	16	110.772	ENSMUSG00000013415	Igf2bp1	UTR3	-	insulin-like growth factor 2 mRNA binding protein 1 [Source:MGI Symbol;Acc:MGI:1890357]	468	34	13.7647
Prrc2a_peak_10832	chr6	91473301	91473516	312	128	22	10	103.603	ENSMUSG00000034203	Chchd4	UTR5	-	coiled-coil-helix-coiled-coil-helix domain containing 4 [Source:MGI Symbol;Acc:MGI:1919420]	440	32	13.75
Prrc2a_peak_2447	chr11	102318854	102319119	126	39	6	6	21.8576	ENSMUSG00000020923	Ubtf	UTR5	-	upstream binding transcription factor, RNA polymerase I [Source:MGI Symbol;Acc:MGI:98512]	165	12	13.75
Prrc2a_peak_3660	chr13	99516290	99516524	194	301	19	17	229.017	ENSMUSG00000052727	Map1b	CDS	-	microtubule-associated protein 1B [Source:MGI Symbol;Acc:MGI:1306778]	495	36	13.75
Prrc2a_peak_12986	chr9	20581411	20581685	189	72	12	7	96.5724	ENSMUSG00000058192	Zfp846	UTR5	+	zinc finger protein 846 [Source:MGI Symbol;Acc:MGI:1924012]	261	19	13.7368
Prrc2a_peak_6729	chr2	3474690	3475006	515	254	24	32	310.612	ENSMUSG00000026646	Suv39h2	CDS	-	suppressor of variegation 3-9 2 [Source:MGI Symbol;Acc:MGI:1890396]	769	56	13.7321
Prrc2a_peak_8702	chr4	63367990	63368264	57	39	5	2	25.6646	ENSMUSG00000039158	Akna	CDS	-	AT-hook transcription factor [Source:MGI Symbol;Acc:MGI:2140340]	96	7	13.7143
Prrc2a_peak_10960	chr6	119479292	119482468	10235	6522	665	557	1848.43	ENSMUSG00000030019	Fbxl14	UTR5	+	F-box and leucine-rich repeat protein 14 [Source:MGI Symbol;Acc:MGI:2141676]	16757	1222	13.7128
Prrc2a_peak_13359	chr9	72110960	72112619	524	353	35	29	72.9333	ENSMUSG00000032228	Tcf12	UTR5	-	transcription factor 12 [Source:MGI Symbol;Acc:MGI:101877]	877	64	13.7031
Prrc2a_peak_12411	chr8	69995933	69996245	943	919	69	67	1194.78	ENSMUSG00000036180	Gatad2a	UTR5	-	GATA zinc finger domain containing 2A [Source:MGI Symbol;Acc:MGI:2384585]	1862	136	13.6912
Prrc2a_peak_2969	chr12	78225830	78226804	652	591	48	43	137.183	ENSMUSG00000112302	Gm48226	EXON	-	predicted gene, 48226 [Source:MGI Symbol;Acc:MGI:6097627]	1243	91	13.6593
Prrc2a_peak_6356	chr19	6974974	6975422	1189	490	83	40	665.804	ENSMUSG00000056612	Ppp1r14b	UTR5	+	protein phosphatase 1, regulatory inhibitor subunit 14B [Source:MGI Symbol;Acc:MGI:107682]	1679	123	13.6504
Prrc2a_peak_6708	chr19	59942711	59943663	4249	2289	252	227	1119.35	ENSMUSG00000040022	Rab11fip2	UTR5	-	RAB11 family interacting protein 2 (class I) [Source:MGI Symbol;Acc:MGI:1922248]	6538	479	13.6493
Prrc2a_peak_2283	chr11	94990966	94992924	4368	2997	317	224	1643.17	ENSMUSG00000038976	Ppp1r9b	UTR5	+	protein phosphatase 1, regulatory subunit 9B [Source:MGI Symbol;Acc:MGI:2387581]	7365	541	13.6137
Prrc2a_peak_9802	chr5	90365708	90366932	2086	1793	170	115	389.536	ENSMUSG00000055204	Ankrd17	CDS	-	ankyrin repeat domain 17 [Source:MGI Symbol;Acc:MGI:1932101]	3879	285	13.6105
Prrc2a_peak_2281	chr11	94670417	94670736	118	86	8	7	50.4195	ENSMUSG00000020868	Xylt2	CDS	-	xylosyltransferase II [Source:MGI Symbol;Acc:MGI:2444797]	204	15	13.6
Prrc2a_peak_4301	chr15	39870620	39871041	176	109	15	6	43.0617	ENSMUSG00000022305	Lrp12	UTR3	-	low density lipoprotein-related protein 12 [Source:MGI Symbol;Acc:MGI:2443132]	285	21	13.5714
Prrc2a_peak_9609	chr5	34369998	34370432	1154	759	78	63	209.394	ENSMUSG00000037210	Fam193a	CDS	+	family with sequence homology 193, member A [Source:MGI Symbol;Acc:MGI:2447768]	1913	141	13.5674
Prrc2a_peak_10344	chr5	142787131	142788737	1835	1828	169	101	408.504	ENSMUSG00000039477	Tnrc18	CDS	-	trinucleotide repeat containing 18 [Source:MGI Symbol;Acc:MGI:3648294]	3663	270	13.5667
Prrc2a_peak_3651	chr13	98814911	98815708	197	142	9	16	50.5395	ENSMUSG00000041685	Fcho2	UTR5	-	FCH domain only 2 [Source:MGI Symbol;Acc:MGI:3505790]	339	25	13.56
Prrc2a_peak_4059	chr14	69732165	69732584	1061	756	85	49	295.456	ENSMUSG00000034190	Chmp7	CDS	-	charged multivesicular body protein 7 [Source:MGI Symbol;Acc:MGI:1913922]	1817	134	13.5597
Prrc2a_peak_1921	chr11	61684478	61684987	333	155	23	13	87.8901	ENSMUSG00000042377	Fam83g	CDS	+	family with sequence similarity 83, member G [Source:MGI Symbol;Acc:MGI:1916890]	488	36	13.5556
Prrc2a_peak_305	chr1	74587599	74587991	422	321	38	17	174.342	ENSMUSG00000026135	Zfp142	UTR5	-	zinc finger protein 142 [Source:MGI Symbol;Acc:MGI:1924514]	743	55	13.5091
Prrc2a_peak_10102	chr5	123253872	123254749	446	702	56	29	140.997	ENSMUSG00000029442	Wdr66	CDS	+	WD repeat domain 66 [Source:MGI Symbol;Acc:MGI:1918495]	1148	85	13.5059
Prrc2a_peak_2571	chr11	115276784	115277026	26	28	2	2	6.78223	ENSMUSG00000018861	Fdxr	UTR5	-	ferredoxin reductase [Source:MGI Symbol;Acc:MGI:104724]	54	4	13.5
Prrc2a_peak_10762	chr6	86732903	86733336	5185	3393	354	282	2603.21	ENSMUSG00000001157	Gmcl1	UTR5	-	germ cell-less, spermatogenesis associated 1 [Source:MGI Symbol;Acc:MGI:1345156]	8578	636	13.4874
Prrc2a_peak_11058	chr6	134035672	134036077	308	164	16	19	184.913	ENSMUSG00000030199	Etv6	UTR5	+	ets variant 6 [Source:MGI Symbol;Acc:MGI:109336]	472	35	13.4857
Prrc2a_peak_3430	chr13	47106315	47106715	529	415	37	33	173.679	ENSMUSG00000114681	1700026N04Rik	EXON	+	RIKEN cDNA 1700026N04 gene [Source:MGI Symbol;Acc:MGI:1919521]	944	70	13.4857
Prrc2a_peak_11840	chr7	110121212	110122914	4234	2305	266	220	1319.35	ENSMUSG00000031016	Wee1	CDS	+	WEE 1 homolog 1 (S. pombe) [Source:MGI Symbol;Acc:MGI:103075]	6539	486	13.4547
Prrc2a_peak_5934	chr18	10181296	10182159	2558	1599	200	109	699.891	ENSMUSG00000024290	Rock1	UTR5	-	Rho-associated coiled-coil containing protein kinase 1 [Source:MGI Symbol;Acc:MGI:107927]	4157	309	13.4531
Prrc2a_peak_8982	chr4	126321446	126321660	80	41	3	6	14.9373	ENSMUSG00000042558	Adprhl2	CDS	-	ADP-ribosylhydrolase like 2 [Source:MGI Symbol;Acc:MGI:2140364]	121	9	13.4444
Prrc2a_peak_10224	chr5	135250901	135251158	65	56	6	3	22.4679	ENSMUSG00000049551	Fzd9	UTR5	-	frizzled class receptor 9 [Source:MGI Symbol;Acc:MGI:1313278]	121	9	13.4444
Prrc2a_peak_998	chr10	41809958	41811153	1488	1119	111	83	804.617	ENSMUSG00000038332	Sesn1	UTR5	+	sestrin 1 [Source:MGI Symbol;Acc:MGI:2155278]	2607	194	13.4381
Prrc2a_peak_3925	chr14	54576258	54577552	2883	1981	230	132	681.664	ENSMUSG00000022178	Ajuba	UTR5	-	ajuba LIM protein [Source:MGI Symbol;Acc:MGI:1341886]	4864	362	13.4365
Prrc2a_peak_8389	chr3	132684142	132684376	99	89	10	4	73.6231	ENSMUSG00000028030	Tbck	UTR5	+	TBC1 domain containing kinase [Source:MGI Symbol;Acc:MGI:2445052]	188	14	13.4286
Prrc2a_peak_4477	chr15	78973349	78974167	59	35	4	3	10.129	ENSMUSG00000033088	Triobp	CDS	+	TRIO and F-actin binding protein [Source:MGI Symbol;Acc:MGI:1349410]	94	7	13.4286
Prrc2a_peak_674	chr1	162598005	162598239	1272	512	58	75	175.022	ENSMUSG00000026696	Vamp4	UTR3	+	vesicle-associated membrane protein 4 [Source:MGI Symbol;Acc:MGI:1858730]	1784	133	13.4135
Prrc2a_peak_5007	chr16	32914131	32914408	1309	903	77	88	1159.27	ENSMUSG00000022801	Lrch3	CDS	+	leucine-rich repeats and calponin homology (CH) domain containing 3 [Source:MGI Symbol;Acc:MGI:1917394]	2212	165	13.4061
Prrc2a_peak_11317	chr7	27228154	27228570	219	156	14	14	75.4668	ENSMUSG00000003752	Itpkc	CDS	-	inositol 1,4,5-trisphosphate 3-kinase C [Source:MGI Symbol;Acc:MGI:2442554]	375	28	13.3929
Prrc2a_peak_9135	chr4	135490956	135491287	160	81	8	10	64.2864	ENSMUSG00000028803	Nipal3	UTR5	-	NIPA-like domain containing 3 [Source:MGI Symbol;Acc:MGI:1921802]	241	18	13.3889
Prrc2a_peak_13526	chr9	107231461	107231846	1117	727	84	54	767.333	ENSMUSG00000039716	Dock3	UTR5	-	dedicator of cyto-kinesis 3 [Source:MGI Symbol;Acc:MGI:2429763]	1844	138	13.3623
Prrc2a_peak_13526	chr9	107231461	107231846	1117	727	84	54	767.333	ENSMUSG00000092963	Gm22238	EXON	-	predicted gene, 22238 [Source:MGI Symbol;Acc:MGI:5452015]	1844	138	13.3623
Prrc2a_peak_5830	chr17	78736242	78736630	590	332	31	38	144.314	ENSMUSG00000024077	Strn	CDS	-	striatin, calmodulin binding protein [Source:MGI Symbol;Acc:MGI:1333757]	922	69	13.3623
Prrc2a_peak_5586	chr17	34118600	34119885	13553	9131	936	762	6094.49	ENSMUSG00000024335	Brd2	UTR5	-	bromodomain containing 2 [Source:MGI Symbol;Acc:MGI:99495]	22684	1698	13.3592
Prrc2a_peak_12136	chr7	144409841	144410455	159	108	9	11	25.7572	ENSMUSG00000037541	Shank2	CDS	+	SH3 and multiple ankyrin repeat domains 2 [Source:MGI Symbol;Acc:MGI:2671987]	267	20	13.35
Prrc2a_peak_4677	chr15	97246938	97247594	234	126	14	13	120.157	ENSMUSG00000048218	Amigo2	UTR5	-	adhesion molecule with Ig like domain 2 [Source:MGI Symbol;Acc:MGI:2145995]	360	27	13.3333
Prrc2a_peak_2681	chr11	119942490	119942729	164	76	16	2	36.7363	ENSMUSG00000085207	Gm11767	EXON	-	predicted gene 11767 [Source:MGI Symbol;Acc:MGI:3650674]	240	18	13.3333
Prrc2a_peak_14015	chrX	159988230	159988775	147	93	2	16	50.5395	ENSMUSG00000031303	Map3k15	CDS	+	mitogen-activated protein kinase kinase kinase 15 [Source:MGI Symbol;Acc:MGI:2448588]	240	18	13.3333
Prrc2a_peak_8254	chr3	101045486	101045765	65	55	6	3	39.8946	ENSMUSG00000027864	Ptgfrn	CDS	-	prostaglandin F2 receptor negative regulator [Source:MGI Symbol;Acc:MGI:1277114]	120	9	13.3333
Prrc2a_peak_771	chr1	179802998	179803687	1796	1483	150	96	998.401	ENSMUSG00000026491	Ahctf1	UTR5	-	AT hook containing transcription factor 1 [Source:MGI Symbol;Acc:MGI:1915033]	3279	246	13.3293
Prrc2a_peak_771	chr1	179802998	179803687	1796	1483	150	96	998.401	ENSMUSG00000073486	Gm10518	EXON	+	predicted gene 10518 [Source:MGI Symbol;Acc:MGI:3704205]	3279	246	13.3293
Prrc2a_peak_6951	chr2	32451067	32451509	403	210	21	25	192.364	ENSMUSG00000039164	Naif1	UTR5	+	nuclear apoptosis inducing factor 1 [Source:MGI Symbol;Acc:MGI:1918504]	613	46	13.3261
Prrc2a_peak_5524	chr17	29490660	29491197	1680	877	103	89	869.467	ENSMUSG00000024014	Pim1	UTR5	+	proviral integration site 1 [Source:MGI Symbol;Acc:MGI:97584]	2557	192	13.3177
Prrc2a_peak_10876	chr6	108185268	108185481	246	140	10	19	137.437	ENSMUSG00000030101	Sumf1	CDS	-	sulfatase modifying factor 1 [Source:MGI Symbol;Acc:MGI:1889844]	386	29	13.3103
Prrc2a_peak_1716	chr11	30267942	30268159	210	228	18	15	133.839	ENSMUSG00000020315	Sptbn1	UTR5	-	spectrin beta, non-erythrocytic 1 [Source:MGI Symbol;Acc:MGI:98388]	438	33	13.2727
Prrc2a_peak_13415	chr9	85843838	85844248	114	45	4	8	24.5801	ENSMUSG00000035274	Tpbg	CDS	+	trophoblast glycoprotein [Source:MGI Symbol;Acc:MGI:1341264]	159	12	13.25
Prrc2a_peak_4061	chr14	69785074	69785427	55	51	4	4	18.5313	ENSMUSG00000022075	Rhobtb2	UTR3	-	Rho-related BTB domain containing 2 [Source:MGI Symbol;Acc:MGI:2180557]	106	8	13.25
Prrc2a_peak_1043	chr10	52417564	52418149	2236	1381	182	91	854.106	ENSMUSG00000023068	Nus1	CDS	+	NUS1 dehydrodolichyl diphosphate synthase subunit [Source:MGI Symbol;Acc:MGI:1196365]	3617	273	13.2491
Prrc2a_peak_8045	chr3	79629052	79629352	1608	968	112	83	755.86	ENSMUSG00000027811	4930579G24Rik	CDS	+	RIKEN cDNA 4930579G24 gene [Source:MGI Symbol;Acc:MGI:1923189]	2576	195	13.2103
Prrc2a_peak_7301	chr2	119675094	119675295	151	113	9	11	21.7383	ENSMUSG00000027304	Rtf1	CDS	+	RTF1, Paf1/RNA polymerase II complex component [Source:MGI Symbol;Acc:MGI:1309480]	264	20	13.2
Prrc2a_peak_10038	chr5	118751616	118752003	180	150	13	12	11.5696	ENSMUSG00000018076	Med13l	CDS	+	mediator complex subunit 13-like [Source:MGI Symbol;Acc:MGI:2670178]	330	25	13.2
Prrc2a_peak_3853	chr14	32856702	32857095	38	28	3	2	21.7479	ENSMUSG00000050666	Vstm4	UTR5	+	V-set and transmembrane domain containing 4 [Source:MGI Symbol;Acc:MGI:2444633]	66	5	13.2
Prrc2a_peak_8289	chr3	104511440	104511872	652	311	44	29	369.048	ENSMUSG00000032913	Lrig2	CDS	-	leucine-rich repeats and immunoglobulin-like domains 2 [Source:MGI Symbol;Acc:MGI:2443718]	963	73	13.1918
Prrc2a_peak_1015	chr10	43174077	43174809	698	449	42	45	173.504	ENSMUSG00000038248	Sobp	UTR5	-	sine oculis binding protein [Source:MGI Symbol;Acc:MGI:1924427]	1147	87	13.1839
Prrc2a_peak_568	chr1	138619544	138619782	172	52	10	7	82.7811	ENSMUSG00000026393	Nek7	UTR5	-	NIMA (never in mitosis gene a)-related expressed kinase 7 [Source:MGI Symbol;Acc:MGI:1890645]	224	17	13.1765
Prrc2a_peak_3818	chr14	28504690	28504960	44	35	4	2	18.5871	ENSMUSG00000021994	Wnt5a	UTR5	+	wingless-type MMTV integration site family, member 5A [Source:MGI Symbol;Acc:MGI:98958]	79	6	13.1667
Prrc2a_peak_3985	chr14	59629633	59629921	54	25	4	2	28.1326	ENSMUSG00000044461	Shisa2	CDS	+	shisa family member 2 [Source:MGI Symbol;Acc:MGI:2444716]	79	6	13.1667
Prrc2a_peak_5658	chr17	46383517	46384323	4226	3101	276	281	1963.1	ENSMUSG00000015597	Zfp318	UTR5	+	zinc finger protein 318 [Source:MGI Symbol;Acc:MGI:1889348]	7327	557	13.1544
Prrc2a_peak_3866	chr14	36968533	36968782	358	155	13	26	144.612	ENSMUSG00000058690	Ccser2	UTR5	-	coiled-coil serine rich 2 [Source:MGI Symbol;Acc:MGI:101859]	513	39	13.1538
Prrc2a_peak_6763	chr2	10048229	10048593	675	361	30	49	319.09	ENSMUSG00000025782	Taf3	UTR5	-	TATA-box binding protein associated factor 3 [Source:MGI Symbol;Acc:MGI:2388097]	1036	79	13.1139
Prrc2a_peak_6763	chr2	10048229	10048593	675	361	30	49	319.09	ENSMUSG00000103570	C630004M23Rik	EXON	+	RIKEN cDNA C630004M23 gene [Source:MGI Symbol;Acc:MGI:3642399]	1036	79	13.1139
Prrc2a_peak_3848	chr14	32201964	32202448	1796	1311	105	132	481.482	ENSMUSG00000021911	Parg	UTR5	+	poly (ADP-ribose) glycohydrolase [Source:MGI Symbol;Acc:MGI:1347094]	3107	237	13.1097
Prrc2a_peak_7918	chr3	38452273	38452491	446	301	32	25	90.082	ENSMUSG00000044864	Ankrd50	UTR3	-	ankyrin repeat domain 50 [Source:MGI Symbol;Acc:MGI:2139777]	747	57	13.1053
Prrc2a_peak_935	chr10	19002074	19002716	67	77	4	7	23.3089	ENSMUSG00000019850	Tnfaip3	UTR3	-	tumor necrosis factor, alpha-induced protein 3 [Source:MGI Symbol;Acc:MGI:1196377]	144	11	13.0909
Prrc2a_peak_10219	chr5	135187312	135187761	1165	746	74	72	613.619	ENSMUSG00000002748	Baz1b	UTR5	+	bromodomain adjacent to zinc finger domain, 1B [Source:MGI Symbol;Acc:MGI:1353499]	1911	146	13.089
Prrc2a_peak_10673	chr6	70844570	70845030	381	208	22	23	147.98	ENSMUSG00000031668	Eif2ak3	UTR5	+	eukaryotic translation initiation factor 2 alpha kinase 3 [Source:MGI Symbol;Acc:MGI:1341830]	589	45	13.0889
Prrc2a_peak_2495	chr11	105165215	105165683	127	30	4	8	34.9084	ENSMUSG00000081965	Gm11620	EXON	-	predicted gene 11620 [Source:MGI Symbol;Acc:MGI:3650770]	157	12	13.0833
Prrc2a_peak_11788	chr7	100876451	100876699	80	103	5	9	58.8758	ENSMUSG00000032875	Arhgef17	CDS	-	Rho guanine nucleotide exchange factor (GEF) 17 [Source:MGI Symbol;Acc:MGI:2673002]	183	14	13.0714
Prrc2a_peak_5488	chr17	27908489	27909854	1352	1039	78	105	454.812	ENSMUSG00000024219	Anks1	CDS	+	ankyrin repeat and SAM domain containing 1 [Source:MGI Symbol;Acc:MGI:2446180]	2391	183	13.0656
Prrc2a_peak_5482	chr17	27856508	27856735	107	115	8	9	20.2619	ENSMUSG00000039512	Uhrf1bp1	UTR5	+	UHRF1 (ICBP90) binding protein 1 [Source:MGI Symbol;Acc:MGI:3041238]	222	17	13.0588
Prrc2a_peak_9000	chr4	126967811	126968138	544	252	47	14	131.613	ENSMUSG00000042446	Zmym4	UTR5	-	zinc finger, MYM-type 4 [Source:MGI Symbol;Acc:MGI:1915035]	796	61	13.0492
Prrc2a_peak_651	chr1	157147621	157147816	286	288	19	25	51.7323	ENSMUSG00000070565	Rasal2	CDS	-	RAS protein activator like 2 [Source:MGI Symbol;Acc:MGI:2443881]	574	44	13.0455
Prrc2a_peak_164	chr1	52164769	52165060	235	130	18	10	133.844	ENSMUSG00000026103	Gls	UTR3	-	glutaminase [Source:MGI Symbol;Acc:MGI:95752]	365	28	13.0357
Prrc2a_peak_364	chr1	89454725	89455538	620	488	51	34	156.433	ENSMUSG00000055013	Agap1	UTR5	+	ArfGAP with GTPase domain, ankyrin repeat and PH domain 1 [Source:MGI Symbol;Acc:MGI:2653690]	1108	85	13.0353
Prrc2a_peak_1712	chr11	29693006	29693705	6224	3477	448	298	4170.48	ENSMUSG00000020458	Rtn4	CDS	+	reticulon 4 [Source:MGI Symbol;Acc:MGI:1915835]	9701	746	13.004
Prrc2a_peak_9978	chr5	114567415	114568293	942	657	75	48	351.905	ENSMUSG00000041930	Fam222a	UTR5	+	family with sequence similarity 222, member A [Source:MGI Symbol;Acc:MGI:3605543]	1599	123	13
Prrc2a_peak_983	chr10	39898828	39899191	262	63	14	11	55.205	ENSMUSG00000096687	Mfsd4b4	UTR5	-	major facilitator superfamily domain containing 4B4 [Source:MGI Symbol;Acc:MGI:3035041]	325	25	13
Prrc2a_peak_1406	chr10	98915056	98915330	106	63	3	10	45.3771	ENSMUSG00000019943	Atp2b1	UTR5	+	ATPase, Ca++ transporting, plasma membrane 1 [Source:MGI Symbol;Acc:MGI:104653]	169	13	13
Prrc2a_peak_7710	chr2	167105068	167105262	33	32	2	3	3.75792	ENSMUSG00000050556	Kcnb1	CDS	-	potassium voltage gated channel, Shab-related subfamily, member 1 [Source:MGI Symbol;Acc:MGI:96666]	65	5	13
Prrc2a_peak_3061	chr12	86680004	86680252	48	30	1	5	10.1397	ENSMUSG00000021256	Vash1	CDS	+	vasohibin 1 [Source:MGI Symbol;Acc:MGI:2442543]	78	6	13
Prrc2a_peak_7855	chr3	16183183	16183528	2205	1265	161	106	1086.53	ENSMUSG00000047213	Ythdf3	UTR5	+	YTH N6-methyladenosine RNA binding protein 3 [Source:MGI Symbol;Acc:MGI:1918850]	3470	267	12.9963
Prrc2a_peak_5671	chr17	46555347	46556180	1427	898	95	84	375.593	ENSMUSG00000015605	Srf	CDS	-	serum response factor [Source:MGI Symbol;Acc:MGI:106658]	2325	179	12.9888
Prrc2a_peak_4080	chr14	75327636	75328152	506	882	79	28	159.94	ENSMUSG00000022000	Zc3h13	CDS	+	zinc finger CCCH type containing 13 [Source:MGI Symbol;Acc:MGI:1914552]	1388	107	12.972
Prrc2a_peak_6219	chr18	82604173	82604398	143	77	8	9	53.3826	ENSMUSG00000041258	Zfp236	CDS	-	zinc finger protein 236 [Source:MGI Symbol;Acc:MGI:1926950]	220	17	12.9412
Prrc2a_peak_1847	chr11	58322905	58323251	175	109	13	9	60.7694	ENSMUSG00000049755	Zfp672	UTR5	-	zinc finger protein 672 [Source:MGI Symbol;Acc:MGI:2442105]	284	22	12.9091
Prrc2a_peak_1847	chr11	58322905	58323251	175	109	13	9	60.7694	ENSMUSG00000087347	1700047K16Rik	EXON	+	RIKEN cDNA 1700047K16 gene [Source:MGI Symbol;Acc:MGI:1920585]	284	22	12.9091
Prrc2a_peak_1736	chr11	32533205	32533454	95	47	4	7	40.2864	ENSMUSG00000020272	Stk10	UTR5	+	serine/threonine kinase 10 [Source:MGI Symbol;Acc:MGI:1099439]	142	11	12.9091
Prrc2a_peak_4283	chr15	38078365	38078834	3533	4319	353	256	1967.26	ENSMUSG00000037487	Ubr5	UTR5	-	ubiquitin protein ligase E3 component n-recognin 5 [Source:MGI Symbol;Acc:MGI:1918040]	7852	609	12.8933
Prrc2a_peak_13380	chr9	75071223	75071643	1050	780	55	87	670.184	ENSMUSG00000034593	Myo5a	UTR5	+	myosin VA [Source:MGI Symbol;Acc:MGI:105976]	1830	142	12.8873
Prrc2a_peak_11746	chr7	97680611	97680827	123	83	9	7	23.3501	ENSMUSG00000035623	Rsf1	CDS	+	remodeling and spacing factor 1 [Source:MGI Symbol;Acc:MGI:2682305]	206	16	12.875
Prrc2a_peak_12903	chr8	123982390	123983064	318	197	24	16	140.079	ENSMUSG00000031974	Abcb10	UTR5	-	ATP-binding cassette, sub-family B (MDR/TAP), member 10 [Source:MGI Symbol;Acc:MGI:1860508]	515	40	12.875
Prrc2a_peak_7582	chr2	156388493	156388744	1047	613	76	53	329.221	ENSMUSG00000102869	2900097C17Rik	EXON	-	RIKEN cDNA 2900097C17 gene [Source:MGI Symbol;Acc:MGI:1914767]	1660	129	12.8682
Prrc2a_peak_8629	chr4	48051569	48052080	121	59	6	8	16.549	ENSMUSG00000028341	Nr4a3	CDS	+	nuclear receptor subfamily 4, group A, member 3 [Source:MGI Symbol;Acc:MGI:1352457]	180	14	12.8571
Prrc2a_peak_2694	chr11	120276169	120276880	387	500	43	26	116.068	ENSMUSG00000039741	Bahcc1	CDS	+	BAH domain and coiled-coil containing 1 [Source:MGI Symbol;Acc:MGI:2679272]	887	69	12.8551
Prrc2a_peak_10359	chr5	143253016	143255504	1049	711	83	54	106.383	ENSMUSG00000046658	Zfp316	CDS	-	zinc finger protein 316 [Source:MGI Symbol;Acc:MGI:1860402]	1760	137	12.8467
Prrc2a_peak_3361	chr13	32802067	32803045	1681	1157	105	116	557.457	ENSMUSG00000021400	Wrnip1	CDS	+	Werner helicase interacting protein 1 [Source:MGI Symbol;Acc:MGI:1926153]	2838	221	12.8416
Prrc2a_peak_3361	chr13	32802067	32803045	1681	1157	105	116	557.457	ENSMUSG00000042874	D930007J09Rik	EXON	-	RIKEN cDNA D930007J09 gene [Source:MGI Symbol;Acc:MGI:3686989]	2838	221	12.8416
Prrc2a_peak_501	chr1	132380678	132381147	181	140	17	8	25.7572	ENSMUSG00000042066	Tmcc2	CDS	-	transmembrane and coiled-coil domains 2 [Source:MGI Symbol;Acc:MGI:1916125]	321	25	12.84
Prrc2a_peak_720	chr1	170174751	170174989	203	105	14	10	25.0056	ENSMUSG00000026670	Uap1	UTR5	-	UDP-N-acetylglucosamine pyrophosphorylase 1 [Source:MGI Symbol;Acc:MGI:1334459]	308	24	12.8333
Prrc2a_peak_13726	chrX	7573462	7574271	243	129	16	13	124.055	ENSMUSG00000039545	Flicr	EXON	+	Foxp3 regulating long intergenic noncoding RNA [Source:MGI Symbol;Acc:MGI:1925435]	372	29	12.8276
Prrc2a_peak_13726	chrX	7573462	7574271	243	129	16	13	124.055	ENSMUSG00000039556	Ppp1r3f	CDS	-	protein phosphatase 1, regulatory subunit 3F [Source:MGI Symbol;Acc:MGI:1859617]	372	29	12.8276
Prrc2a_peak_11784	chr7	100706635	100706904	107	34	7	4	42.9084	ENSMUSG00000029461	Fam168a	UTR5	+	family with sequence similarity 168, member A [Source:MGI Symbol;Acc:MGI:2442372]	141	11	12.8182
Prrc2a_peak_4227	chr15	12809639	12810748	2216	1076	139	118	972.249	ENSMUSG00000022195	6030458C11Rik	UTR3	-	RIKEN cDNA 6030458C11 gene [Source:MGI Symbol;Acc:MGI:1925127]	3292	257	12.8093
Prrc2a_peak_10106	chr5	123373331	123373701	145	98	10	9	49.0373	ENSMUSG00000029438	Bcl7a	UTR3	+	B cell CLL/lymphoma 7A [Source:MGI Symbol;Acc:MGI:1924295]	243	19	12.7895
Prrc2a_peak_5740	chr17	56389465	56389673	114	129	14	5	93.9566	ENSMUSG00000024201	Kdm4b	CDS	+	lysine (K)-specific demethylase 4B [Source:MGI Symbol;Acc:MGI:2442355]	243	19	12.7895
Prrc2a_peak_13601	chr9	110642078	110642285	92	87	12	2	22.2265	ENSMUSG00000056724	Nbeal2	CDS	-	neurobeachin-like 2 [Source:MGI Symbol;Acc:MGI:2448554]	179	14	12.7857
Prrc2a_peak_9406	chr4	155943862	155944163	2249	1267	139	136	1197	ENSMUSG00000023286	Ube2j2	UTR5	+	ubiquitin-conjugating enzyme E2J 2 [Source:MGI Symbol;Acc:MGI:2153608]	3516	275	12.7855
Prrc2a_peak_11987	chr7	127233177	127233508	212	133	15	12	43.8729	ENSMUSG00000045598	Zfp553	UTR5	+	zinc finger protein 553 [Source:MGI Symbol;Acc:MGI:2384725]	345	27	12.7778
Prrc2a_peak_3882	chr14	45529444	45530244	206	126	24	2	78.853	ENSMUSG00000037712	Fermt2	UTR5	-	fermitin family member 2 [Source:MGI Symbol;Acc:MGI:2385001]	332	26	12.7692
Prrc2a_peak_4385	chr15	74588735	74589283	117	100	7	10	27.0343	ENSMUSG00000034730	Adgrb1	UTR3	+	adhesion G protein-coupled receptor B1 [Source:MGI Symbol;Acc:MGI:1933736]	217	17	12.7647
Prrc2a_peak_861	chr1	193035689	193035883	119	34	4	8	38.5675	ENSMUSG00000016200	Syt14	UTR5	-	synaptotagmin XIV [Source:MGI Symbol;Acc:MGI:2444490]	153	12	12.75
Prrc2a_peak_3029	chr12	83596962	83597165	83	70	3	9	19.2106	ENSMUSG00000042628	Zfyve1	UTR5	-	zinc finger, FYVE domain containing 1 [Source:MGI Symbol;Acc:MGI:3026685]	153	12	12.75
Prrc2a_peak_12464	chr8	71489088	71489321	56	46	3	5	37.2861	ENSMUSG00000007610	Gtpbp3	CDS	+	GTP binding protein 3 [Source:MGI Symbol;Acc:MGI:1917609]	102	8	12.75
Prrc2a_peak_10977	chr6	120463211	120463461	99	143	6	13	66.1797	ENSMUSG00000002897	Il17ra	CDS	+	interleukin 17 receptor A [Source:MGI Symbol;Acc:MGI:107399]	242	19	12.7368
Prrc2a_peak_5370	chr17	24549946	24550487	600	317	22	50	254.978	ENSMUSG00000032855	Pkd1	UTR5	+	polycystin 1, transient receptor poteintial channel interacting [Source:MGI Symbol;Acc:MGI:97603]	917	72	12.7361
Prrc2a_peak_1135	chr10	75015193	75015833	355	218	30	15	92.2961	ENSMUSG00000040009	Gnaz	UTR3	+	guanine nucleotide binding protein, alpha z subunit [Source:MGI Symbol;Acc:MGI:95780]	573	45	12.7333
Prrc2a_peak_1373	chr10	91082298	91082678	185	197	18	12	127.519	ENSMUSG00000019979	Apaf1	UTR5	-	apoptotic peptidase activating factor 1 [Source:MGI Symbol;Acc:MGI:1306796]	382	30	12.7333
Prrc2a_peak_5391	chr17	25013678	25014029	1925	1293	130	123	890.877	ENSMUSG00000038002	Cramp1l	CDS	-	cramped chromatin regulator homolog 1 [Source:MGI Symbol;Acc:MGI:1930190]	3218	253	12.7194
Prrc2a_peak_10105	chr5	123371258	123372819	394	318	28	28	64.611	ENSMUSG00000029438	Bcl7a	UTR3	+	B cell CLL/lymphoma 7A [Source:MGI Symbol;Acc:MGI:1924295]	712	56	12.7143
Prrc2a_peak_12734	chr8	110721130	110721772	98	105	6	10	50.1569	ENSMUSG00000033763	Mtss2	UTR5	+	MTSS I-BAR domain containing 2 [Source:MGI Symbol;Acc:MGI:3039591]	203	16	12.6875
Prrc2a_peak_3765	chr14	20734208	20734594	295	250	23	20	183.461	ENSMUSG00000039308	Ndst2	UTR5	-	N-deacetylase/N-sulfotransferase (heparan glucosaminyl) 2 [Source:MGI Symbol;Acc:MGI:97040]	545	43	12.6744
Prrc2a_peak_10378	chr5	143933446	143933645	32	6	2	1	7.75548	ENSMUSG00000079109	Pms2	UTR3	+	PMS1 homolog2, mismatch repair system component [Source:MGI Symbol;Acc:MGI:104288]	38	3	12.6667
Prrc2a_peak_8077	chr3	87732678	87732877	318	289	41	7	78.8883	ENSMUSG00000041977	Arhgef11	CDS	+	Rho guanine nucleotide exchange factor (GEF) 11 [Source:MGI Symbol;Acc:MGI:2441869]	607	48	12.6458
Prrc2a_peak_10967	chr6	119847867	119848146	299	219	16	25	105.469	ENSMUSG00000030172	Erc1	UTR5	-	ELKS/RAB6-interacting/CAST family member 1 [Source:MGI Symbol;Acc:MGI:2151013]	518	41	12.6341
Prrc2a_peak_840	chr1	191396269	191396983	732	379	57	31	231.128	ENSMUSG00000026626	Ppp2r5a	UTR5	-	protein phosphatase 2, regulatory subunit B', alpha [Source:MGI Symbol;Acc:MGI:2388479]	1111	88	12.625
Prrc2a_peak_11721	chr7	90129908	90130683	1497	812	67	116	471.276	ENSMUSG00000039361	Picalm	UTR5	+	phosphatidylinositol binding clathrin assembly protein [Source:MGI Symbol;Acc:MGI:2385902]	2309	183	12.6175
Prrc2a_peak_13073	chr9	35421424	35422079	163	76	10	9	97.6731	ENSMUSG00000038119	Cdon	UTR5	+	cell adhesion molecule-related/down-regulated by oncogenes [Source:MGI Symbol;Acc:MGI:1926387]	239	19	12.5789
Prrc2a_peak_9851	chr5	102069579	102069929	246	307	32	12	189.159	ENSMUSG00000043940	Wdfy3	UTR5	-	WD repeat and FYVE domain containing 3 [Source:MGI Symbol;Acc:MGI:1096875]	553	44	12.5682
Prrc2a_peak_12767	chr8	114439766	114439970	73	40	7	2	5.46573	ENSMUSG00000004637	Wwox	CDS	+	WW domain-containing oxidoreductase [Source:MGI Symbol;Acc:MGI:1931237]	113	9	12.5556
Prrc2a_peak_7900	chr3	32529496	32529703	720	372	60	27	225.926	ENSMUSG00000027668	Mfn1	UTR5	+	mitofusin 1 [Source:MGI Symbol;Acc:MGI:1914664]	1092	87	12.5517
Prrc2a_peak_5513	chr17	28800825	28801743	1265	856	63	106	584.158	ENSMUSG00000063952	Brpf3	UTR5	+	bromodomain and PHD finger containing, 3 [Source:MGI Symbol;Acc:MGI:2146836]	2121	169	12.5503
Prrc2a_peak_5513	chr17	28800825	28801743	1265	856	63	106	584.158	ENSMUSG00000117255	Gm49864	EXON	-	predicted gene, 49864 [Source:MGI Symbol;Acc:MGI:6270538]	2121	169	12.5503
Prrc2a_peak_218	chr1	59913010	59913758	2127	1048	125	128	573.2	ENSMUSG00000041040	Fam117b	CDS	+	family with sequence similarity 117, member B [Source:MGI Symbol;Acc:MGI:1920000]	3175	253	12.5494
Prrc2a_peak_1912	chr11	61489968	61490435	1258	987	89	90	503.203	ENSMUSG00000001034	Mapk7	CDS	-	mitogen-activated protein kinase 7 [Source:MGI Symbol;Acc:MGI:1346347]	2245	179	12.5419
Prrc2a_peak_5589	chr17	34587422	34587907	100	63	3	10	36.0145	ENSMUSG00000015468	Notch4	CDS	+	notch 4 [Source:MGI Symbol;Acc:MGI:107471]	163	13	12.5385
Prrc2a_peak_1012	chr10	42761568	42761879	335	191	17	25	107.326	ENSMUSG00000019802	Sec63	UTR5	+	SEC63-like (S. cerevisiae) [Source:MGI Symbol;Acc:MGI:2155302]	526	42	12.5238
Prrc2a_peak_4197	chr15	8269599	8269807	147	191	14	13	51.4294	ENSMUSG00000039801	Cplane1	CDS	+	ciliogenesis and planar polarity effector 1 [Source:MGI Symbol;Acc:MGI:1920942]	338	27	12.5185
Prrc2a_peak_4327	chr15	58076151	58076647	651	250	46	26	266.412	ENSMUSG00000022361	Zhx1	UTR5	-	zinc fingers and homeoboxes 1 [Source:MGI Symbol;Acc:MGI:109271]	901	72	12.5139
Prrc2a_peak_4327	chr15	58076151	58076647	651	250	46	26	266.412	ENSMUSG00000022362	Gm29394	UTR5	-	predicted gene 29394 [Source:MGI Symbol;Acc:MGI:5580100]	901	72	12.5139
Prrc2a_peak_10663	chr6	56797449	56797727	848	478	56	50	337.042	ENSMUSG00000059486	Kbtbd2	UTR5	-	kelch repeat and BTB (POZ) domain containing 2 [Source:MGI Symbol;Acc:MGI:2384811]	1326	106	12.5094
Prrc2a_peak_10663	chr6	56797449	56797727	848	478	56	50	337.042	ENSMUSG00000108080	Gm10209	EXON	+	predicted gene 10209 [Source:MGI Symbol;Acc:MGI:3641874]	1326	106	12.5094
Prrc2a_peak_6189	chr18	77065092	77065794	1136	1003	86	85	394.67	ENSMUSG00000025423	Pias2	UTR5	+	protein inhibitor of activated STAT 2 [Source:MGI Symbol;Acc:MGI:1096566]	2139	171	12.5088
Prrc2a_peak_4719	chr15	99698727	99699404	114	111	16	2	19.7505	ENSMUSG00000023017	Asic1	CDS	+	acid-sensing (proton-gated) ion channel 1 [Source:MGI Symbol;Acc:MGI:1194915]	225	18	12.5
Prrc2a_peak_9726	chr5	65107562	65107873	668	369	62	21	367.958	ENSMUSG00000054920	Klhl5	UTR5	+	kelch-like 5 [Source:MGI Symbol;Acc:MGI:1919028]	1037	83	12.494
Prrc2a_peak_11962	chr7	126396346	126396742	1725	921	90	122	533.557	ENSMUSG00000030722	Nfatc2ip	CDS	-	nuclear factor of activated T cells, cytoplasmic, calcineurin dependent 2 interacting protein [Source:MGI Symbol;Acc:MGI:1329015]	2646	212	12.4811
Prrc2a_peak_11962	chr7	126396346	126396742	1725	921	90	122	533.557	ENSMUSG00000108420	Gm45141	EXON	+	predicted gene 45141 [Source:MGI Symbol;Acc:MGI:5753717]	2646	212	12.4811
Prrc2a_peak_5131	chr16	64851051	64852743	6586	4596	496	400	936.781	ENSMUSG00000054604	Cggbp1	UTR5	+	CGG triplet repeat binding protein 1 [Source:MGI Symbol;Acc:MGI:2146370]	11182	896	12.4799
Prrc2a_peak_5082	chr16	44139615	44140128	2326	1278	167	122	930.057	ENSMUSG00000022698	Naa50	UTR5	+	N(alpha)-acetyltransferase 50, NatE catalytic subunit [Source:MGI Symbol;Acc:MGI:1919367]	3604	289	12.4706
Prrc2a_peak_11670	chr7	80401996	80402966	557	315	35	35	172.008	ENSMUSG00000030530	Furin	UTR5	-	furin (paired basic amino acid cleaving enzyme) [Source:MGI Symbol;Acc:MGI:97513]	872	70	12.4571
Prrc2a_peak_8065	chr3	85887146	85887545	72	40	3	6	17.4287	ENSMUSG00000031286	Glt28d2	UTR5	-	glycosyltransferase 28 domain containing 2 [Source:MGI Symbol;Acc:MGI:2443773]	112	9	12.4444
Prrc2a_peak_8065	chr3	85887146	85887545	72	40	3	6	17.4287	ENSMUSG00000102805	Gm37240	UTR5	-	predicted gene, 37240 [Source:MGI Symbol;Acc:MGI:5610468]	112	9	12.4444
Prrc2a_peak_9326	chr4	151044108	151044642	313	334	32	20	47.9107	ENSMUSG00000028957	Per3	UTR5	-	period circadian clock 3 [Source:MGI Symbol;Acc:MGI:1277134]	647	52	12.4423
Prrc2a_peak_8040	chr3	79456294	79456734	191	120	14	11	95.7479	ENSMUSG00000061175	Fnip2	UTR3	-	folliculin interacting protein 2 [Source:MGI Symbol;Acc:MGI:2683054]	311	25	12.44
Prrc2a_peak_1882	chr11	60186452	60188509	1710	1275	110	130	400.05	ENSMUSG00000062115	Rai1	CDS	+	retinoic acid induced 1 [Source:MGI Symbol;Acc:MGI:103291]	2985	240	12.4375
Prrc2a_peak_1812	chr11	53350462	53351138	1514	935	112	85	646.697	ENSMUSG00000049470	Aff4	UTR5	+	AF4/FMR2 family, member 4 [Source:MGI Symbol;Acc:MGI:2136171]	2449	197	12.4315
Prrc2a_peak_4840	chr16	10542604	10543029	578	317	16	56	302.339	ENSMUSG00000038055	Dexi	UTR5	-	dexamethasone-induced transcript [Source:MGI Symbol;Acc:MGI:1926236]	895	72	12.4306
Prrc2a_peak_10190	chr5	131472252	131472485	120	153	8	14	47.2937	ENSMUSG00000029673	Auts2	CDS	-	autism susceptibility candidate 2 [Source:MGI Symbol;Acc:MGI:1919847]	273	22	12.4091
Prrc2a_peak_7427	chr2	130906512	130906965	913	475	57	55	473.4	ENSMUSG00000027312	Atrn	CDS	+	attractin [Source:MGI Symbol;Acc:MGI:1341628]	1388	112	12.3929
Prrc2a_peak_593	chr1	151755264	151755712	629	523	58	35	443.023	ENSMUSG00000043019	Edem3	UTR5	+	ER degradation enhancer, mannosidase alpha-like 3 [Source:MGI Symbol;Acc:MGI:1914217]	1152	93	12.3871
Prrc2a_peak_4481	chr15	79108805	79109437	900	672	86	41	374.028	ENSMUSG00000033039	Micall1	UTR5	+	microtubule associated monooxygenase, calponin and LIM domain containing -like 1 [Source:MGI Symbol;Acc:MGI:105870]	1572	127	12.378
Prrc2a_peak_8628	chr4	48045215	48045641	63	36	4	4	14.2842	ENSMUSG00000028341	Nr4a3	UTR5	+	nuclear receptor subfamily 4, group A, member 3 [Source:MGI Symbol;Acc:MGI:1352457]	99	8	12.375
Prrc2a_peak_10918	chr6	113715638	113715877	64	72	8	3	17.8681	ENSMUSG00000097994	Gm26982	EXON	+	predicted gene, 26982 [Source:MGI Symbol;Acc:MGI:5504097]	136	11	12.3636
Prrc2a_peak_3312	chr13	15725218	15725893	52	84	7	4	10.7434	ENSMUSG00000021318	Gli3	CDS	+	GLI-Kruppel family member GLI3 [Source:MGI Symbol;Acc:MGI:95729]	136	11	12.3636
Prrc2a_peak_8312	chr3	107331931	107333061	4875	3495	323	354	578.822	ENSMUSG00000048109	Rbm15	CDS	-	RNA binding motif protein 15 [Source:MGI Symbol;Acc:MGI:2443205]	8370	677	12.3634
Prrc2a_peak_11706	chr7	83882140	83884505	3914	2489	315	203	409.619	ENSMUSG00000070462	Tlnrd1	UTR5	-	talin rod domain containing 1 [Source:MGI Symbol;Acc:MGI:1891420]	6403	518	12.361
Prrc2a_peak_9569	chr5	32610783	32611507	929	554	54	66	338.58	ENSMUSG00000107277	Gm10461	EXON	-	predicted gene 10461 [Source:MGI Symbol;Acc:MGI:3642164]	1483	120	12.3583
Prrc2a_peak_3704	chr13	111772587	111772801	87	86	10	4	51.958	ENSMUSG00000021754	Map3k1	CDS	-	mitogen-activated protein kinase kinase kinase 1 [Source:MGI Symbol;Acc:MGI:1346872]	173	14	12.3571
Prrc2a_peak_10751	chr6	85511380	85513929	4038	2481	272	256	413.846	ENSMUSG00000071341	Egr4	UTR5	-	early growth response 4 [Source:MGI Symbol;Acc:MGI:99252]	6519	528	12.3466
Prrc2a_peak_6235	chr18	84085360	84086379	545	640	48	48	156.084	ENSMUSG00000046982	Tshz1	UTR5	-	teashirt zinc finger family member 1 [Source:MGI Symbol;Acc:MGI:1346031]	1185	96	12.3438
Prrc2a_peak_8742	chr4	88721873	88722475	3567	1878	283	159	1294.46	ENSMUSG00000070923	Klhl9	UTR5	-	kelch-like 9 [Source:MGI Symbol;Acc:MGI:2180122]	5445	442	12.319
Prrc2a_peak_8742	chr4	88721873	88722475	3567	1878	283	159	1294.46	ENSMUSG00000097078	Gm26566	CDS	+	predicted gene, 26566 [Source:MGI Symbol;Acc:MGI:5477060]	5445	442	12.319
Prrc2a_peak_13219	chr9	56495556	56496104	1037	550	58	71	164.77	ENSMUSG00000032329	Hmg20a	UTR3	+	high mobility group 20A [Source:MGI Symbol;Acc:MGI:1914117]	1587	129	12.3023
Prrc2a_peak_3428	chr13	47014452	47014758	70	53	8	2	30.1618	ENSMUSG00000044231	Nhlrc1	CDS	-	NHL repeat containing 1 [Source:MGI Symbol;Acc:MGI:2145264]	123	10	12.3
Prrc2a_peak_9101	chr4	133695914	133696127	383	440	38	29	60.4387	ENSMUSG00000007880	Arid1a	CDS	-	AT rich interactive domain 1A (SWI-like) [Source:MGI Symbol;Acc:MGI:1935147]	823	67	12.2836
Prrc2a_peak_8364	chr3	122984023	122984497	279	114	12	20	78.2401	ENSMUSG00000039701	Usp53	UTR5	-	ubiquitin specific peptidase 53 [Source:MGI Symbol;Acc:MGI:2139607]	393	32	12.2812
Prrc2a_peak_12482	chr8	72547899	72548251	2356	1720	163	169	1313.04	ENSMUSG00000045248	Med26	UTR5	-	mediator complex subunit 26 [Source:MGI Symbol;Acc:MGI:1917875]	4076	332	12.2771
Prrc2a_peak_8281	chr3	103914507	103915109	1947	1379	152	119	782.191	ENSMUSG00000044098	Rsbn1	CDS	+	rosbin, round spermatid basic protein 1 [Source:MGI Symbol;Acc:MGI:2444993]	3326	271	12.2731
Prrc2a_peak_13271	chr9	61401836	61402050	203	165	16	14	93.5288	ENSMUSG00000032280	Tle3	CDS	+	transducin-like enhancer of split 3 [Source:MGI Symbol;Acc:MGI:104634]	368	30	12.2667
Prrc2a_peak_10758	chr6	86480575	86480888	97	50	11	1	23.419	ENSMUSG00000085589	A430078I02Rik	EXON	-	RIKEN cDNA A430078I02 gene [Source:MGI Symbol;Acc:MGI:2444132]	147	12	12.25
Prrc2a_peak_10024	chr5	117976801	117977054	1752	1224	118	125	1290.16	ENSMUSG00000032898	Fbxo21	CDS	+	F-box protein 21 [Source:MGI Symbol;Acc:MGI:1924223]	2976	243	12.2469
Prrc2a_peak_5692	chr17	47319374	47319628	101	107	13	4	27.5504	ENSMUSG00000064043	Trerf1	EXON	+	transcriptional regulating factor 1 [Source:MGI Symbol;Acc:MGI:2442086]	208	17	12.2353
Prrc2a_peak_11365	chr7	29232156	29232572	83	76	8	5	51.601	ENSMUSG00000046410	Kcnk6	CDS	-	potassium inwardly-rectifying channel, subfamily K, member 6 [Source:MGI Symbol;Acc:MGI:1891291]	159	13	12.2308
Prrc2a_peak_7482	chr2	146511793	146512166	183	147	11	16	104.293	ENSMUSG00000037110	Ralgapa2	UTR5	-	Ral GTPase activating protein, alpha subunit 2 (catalytic) [Source:MGI Symbol;Acc:MGI:3036245]	330	27	12.2222
Prrc2a_peak_13581	chr9	110132009	110132309	775	679	54	65	283.531	ENSMUSG00000032481	Smarcc1	CDS	+	SWI/SNF related, matrix associated, actin dependent regulator of chromatin, subfamily c, member 1 [Source:MGI Symbol;Acc:MGI:1203524]	1454	119	12.2185
Prrc2a_peak_7631	chr2	160731356	160731946	191	90	15	8	57.4613	ENSMUSG00000016933	Plcg1	CDS	+	phospholipase C, gamma 1 [Source:MGI Symbol;Acc:MGI:97615]	281	23	12.2174
Prrc2a_peak_3237	chr12	111907855	111908098	839	600	44	74	459.666	ENSMUSG00000021285	Ppp1r13b	UTR5	-	protein phosphatase 1, regulatory subunit 13B [Source:MGI Symbol;Acc:MGI:1336199]	1439	118	12.1949
Prrc2a_peak_9061	chr4	131924690	131925101	236	142	16	15	60.4246	ENSMUSG00000028906	Epb41	UTR3	-	erythrocyte membrane protein band 4.1 [Source:MGI Symbol;Acc:MGI:95401]	378	31	12.1935
Prrc2a_peak_12495	chr8	77517680	77518041	46	27	2	4	34.751	ENSMUSG00000037148	Arhgap10	UTR5	-	Rho GTPase activating protein 10 [Source:MGI Symbol;Acc:MGI:1925764]	73	6	12.1667
Prrc2a_peak_190	chr1	56795353	56795721	182	146	8	19	55.0361	ENSMUSG00000038331	Satb2	UTR3	-	special AT-rich sequence binding protein 2 [Source:MGI Symbol;Acc:MGI:2679336]	328	27	12.1481
Prrc2a_peak_10972	chr6	120036957	120038627	30694	24458	2591	1950	7770.56	ENSMUSG00000045962	Wnk1	UTR5	-	WNK lysine deficient protein kinase 1 [Source:MGI Symbol;Acc:MGI:2442092]	55152	4541	12.1453
Prrc2a_peak_5770	chr17	63499048	63500566	2951	2170	256	166	1279.35	ENSMUSG00000023965	Fbxl17	CDS	-	F-box and leucine-rich repeat protein 17 [Source:MGI Symbol;Acc:MGI:1354704]	5121	422	12.1351
Prrc2a_peak_8260	chr3	101450986	101451302	127	67	12	4	52.356	ENSMUSG00000042035	Igsf3	CDS	+	immunoglobulin superfamily, member 3 [Source:MGI Symbol;Acc:MGI:1926158]	194	16	12.125
Prrc2a_peak_13631	chr9	114978551	114978897	69	28	4	4	13.2152	ENSMUSG00000040875	Osbpl10	CDS	+	oxysterol binding protein-like 10 [Source:MGI Symbol;Acc:MGI:1921736]	97	8	12.125
Prrc2a_peak_2412	chr11	100472202	100472748	2809	2304	242	180	1225.15	ENSMUSG00000048732	Klhl11	CDS	-	kelch-like 11 [Source:MGI Symbol;Acc:MGI:2388648]	5113	422	12.1161
Prrc2a_peak_5897	chr17	88486451	88487250	908	642	71	57	165.318	ENSMUSG00000034998	Foxn2	CDS	+	forkhead box N2 [Source:MGI Symbol;Acc:MGI:1347478]	1550	128	12.1094
Prrc2a_peak_13646	chr9	118926134	118926932	467	211	14	42	84.2921	ENSMUSG00000047409	Ctdspl	UTR5	+	CTD (carboxy-terminal domain, RNA polymerase II, polypeptide A) small phosphatase-like [Source:MGI Symbol;Acc:MGI:1916524]	678	56	12.1071
Prrc2a_peak_1247	chr10	80311681	80312834	132	110	18	2	32.2138	ENSMUSG00000020135	Apc2	CDS	+	adenomatosis polyposis coli 2 [Source:MGI Symbol;Acc:MGI:1346052]	242	20	12.1
Prrc2a_peak_9830	chr5	97111308	97111648	421	208	28	24	105.601	ENSMUSG00000055725	Paqr3	UTR5	-	progestin and adipoQ receptor family member III [Source:MGI Symbol;Acc:MGI:2679683]	629	52	12.0962
Prrc2a_peak_10007	chr5	115631543	115632444	2142	1014	161	100	1114.38	ENSMUSG00000029518	Rab35	UTR5	+	RAB35, member RAS oncogene family [Source:MGI Symbol;Acc:MGI:1924657]	3156	261	12.092
Prrc2a_peak_3032	chr12	83950686	83951836	1703	933	111	107	512.013	ENSMUSG00000046791	Riox1	CDS	+	ribosomal oxygenase 1 [Source:MGI Symbol;Acc:MGI:1919202]	2636	218	12.0917
Prrc2a_peak_2633	chr11	117749559	117749823	1081	816	54	103	363.379	ENSMUSG00000025571	Tnrc6c	CDS	+	trinucleotide repeat containing 6C [Source:MGI Symbol;Acc:MGI:2443265]	1897	157	12.0828
Prrc2a_peak_5099	chr16	46496625	46497111	3114	1609	201	190	1155.22	ENSMUSG00000022656	Nectin3	UTR5	-	nectin cell adhesion molecule 3 [Source:MGI Symbol;Acc:MGI:1930171]	4723	391	12.0793
Prrc2a_peak_1944	chr11	62648145	62648758	233	129	26	4	89.3478	ENSMUSG00000046417	Lrrc75a	UTR5	-	leucine rich repeat containing 75A [Source:MGI Symbol;Acc:MGI:2682293]	362	30	12.0667
Prrc2a_peak_1928	chr11	61854482	61855074	2452	1553	187	145	825.023	ENSMUSG00000004798	Ulk2	UTR5	-	unc-51 like kinase 2 [Source:MGI Symbol;Acc:MGI:1352758]	4005	332	12.0633
Prrc2a_peak_13597	chr9	110636302	110636744	122	95	13	5	55.4644	ENSMUSG00000056724	Nbeal2	CDS	-	neurobeachin-like 2 [Source:MGI Symbol;Acc:MGI:2448554]	217	18	12.0556
Prrc2a_peak_5924	chr18	9212938	9213705	156	85	12	8	26.9822	ENSMUSG00000036904	Fzd8	CDS	+	frizzled class receptor 8 [Source:MGI Symbol;Acc:MGI:108460]	241	20	12.05
Prrc2a_peak_7119	chr2	75704365	75705083	144	109	11	10	34.0729	ENSMUSG00000087222	E030042O20Rik	EXON	+	RIKEN cDNA E030042O20 gene [Source:MGI Symbol;Acc:MGI:2444099]	253	21	12.0476
Prrc2a_peak_5268	chr17	5841093	5841560	538	257	39	27	163.516	ENSMUSG00000002365	Snx9	UTR5	+	sorting nexin 9 [Source:MGI Symbol;Acc:MGI:1913866]	795	66	12.0455
Prrc2a_peak_8733	chr4	86748591	86749192	497	430	53	24	340.78	ENSMUSG00000038024	Dennd4c	UTR5	+	DENN/MADD domain containing 4C [Source:MGI Symbol;Acc:MGI:1914769]	927	77	12.039
Prrc2a_peak_11370	chr7	29331287	29331553	489	498	48	34	289.671	ENSMUSG00000030583	Sipa1l3	CDS	-	signal-induced proliferation-associated 1 like 3 [Source:MGI Symbol;Acc:MGI:1921456]	987	82	12.0366
Prrc2a_peak_4103	chr14	79480920	79481638	2108	996	108	150	389.108	ENSMUSG00000022023	Wbp4	UTR5	-	WW domain binding protein 4 [Source:MGI Symbol;Acc:MGI:109568]	3104	258	12.031
Prrc2a_peak_4103	chr14	79480920	79481638	2108	996	108	150	389.108	ENSMUSG00000036461	Elf1	UTR5	+	E74-like factor 1 [Source:MGI Symbol;Acc:MGI:107180]	3104	258	12.031
Prrc2a_peak_7660	chr2	163472413	163472628	299	158	26	12	115.437	ENSMUSG00000048486	Fitm2	CDS	-	fat storage-inducing transmembrane protein 2 [Source:MGI Symbol;Acc:MGI:2444508]	457	38	12.0263
Prrc2a_peak_7660	chr2	163472413	163472628	299	158	26	12	115.437	ENSMUSG00000053353	2310001K24Rik	EXON	+	RIKEN cDNA 2310001K24 gene [Source:MGI Symbol;Acc:MGI:1916767]	457	38	12.0263
Prrc2a_peak_6780	chr2	19657655	19659623	1940	1121	142	113	382.465	ENSMUSG00000043415	Otud1	CDS	+	OTU domain containing 1 [Source:MGI Symbol;Acc:MGI:1918448]	3061	255	12.0039
Prrc2a_peak_2876	chr12	54985469	54986319	332	244	24	24	79.1134	ENSMUSG00000035021	Baz1a	UTR5	-	bromodomain adjacent to zinc finger domain 1A [Source:MGI Symbol;Acc:MGI:1309478]	576	48	12
Prrc2a_peak_2876	chr12	54985469	54986319	332	244	24	24	79.1134	ENSMUSG00000092233	Gm20403	CDS	-	predicted gene 20403 [Source:MGI Symbol;Acc:MGI:5141868]	576	48	12
Prrc2a_peak_4253	chr15	30172571	30172971	93	51	6	6	25.8005	ENSMUSG00000022240	Ctnnd2	UTR5	+	catenin (cadherin associated protein), delta 2 [Source:MGI Symbol;Acc:MGI:1195966]	144	12	12
Prrc2a_peak_4405	chr15	76003480	76003988	228	192	21	14	93.9069	ENSMUSG00000046761	Fam83h	CDS	-	family with sequence similarity 83, member H [Source:MGI Symbol;Acc:MGI:2145900]	420	35	12
Prrc2a_peak_10138	chr5	124425067	124426008	1003	783	67	82	371.297	ENSMUSG00000099144	Gm27486	EXON	-	predicted gene, 27486 [Source:MGI Symbol;Acc:MGI:5530868]	1786	149	11.9866
Prrc2a_peak_3249	chr12	112673977	112674278	384	287	27	29	234.283	ENSMUSG00000001729	Akt1	UTR5	-	thymoma viral proto-oncogene 1 [Source:MGI Symbol;Acc:MGI:87986]	671	56	11.9821
Prrc2a_peak_3265	chr12	112928881	112929786	377	282	23	32	53.7991	ENSMUSG00000002799	Jag2	CDS	-	jagged 2 [Source:MGI Symbol;Acc:MGI:1098270]	659	55	11.9818
Prrc2a_peak_11958	chr7	126291811	126292941	895	614	72	54	93.0959	ENSMUSG00000042978	Sbk1	CDS	+	SH3-binding kinase 1 [Source:MGI Symbol;Acc:MGI:2135937]	1509	126	11.9762
Prrc2a_peak_1233	chr10	80131086	80132225	568	366	50	28	71.856	ENSMUSG00000035640	Cbarp	CDS	-	calcium channel, voltage-dependent, beta subunit associated regulatory protein [Source:MGI Symbol;Acc:MGI:1354170]	934	78	11.9744
Prrc2a_peak_10201	chr5	134140472	134140768	243	162	8	26	46.3046	ENSMUSG00000015944	Castor2	UTR3	+	cytosolic arginine sensor for mTORC1 subunit 2 [Source:MGI Symbol;Acc:MGI:1933384]	405	34	11.9118
Prrc2a_peak_10947	chr6	118525728	118525923	68	51	4	6	24.1477	ENSMUSG00000007827	Ankrd26	CDS	-	ankyrin repeat domain 26 [Source:MGI Symbol;Acc:MGI:1917887]	119	10	11.9
Prrc2a_peak_8764	chr4	95967271	95967564	558	227	25	41	204.287	ENSMUSG00000028572	Hook1	UTR5	+	hook microtubule tethering protein 1 [Source:MGI Symbol;Acc:MGI:1925213]	785	66	11.8939
Prrc2a_peak_8764	chr4	95967271	95967564	558	227	25	41	204.287	ENSMUSG00000044125	9530080O11Rik	EXON	-	RIKEN cDNA 9530080O11 gene [Source:MGI Symbol;Acc:MGI:2441751]	785	66	11.8939
Prrc2a_peak_3035	chr12	84140816	84141029	289	151	18	19	79.4173	ENSMUSG00000042523	Dnal1	UTR3	+	dynein, axonemal, light chain 1 [Source:MGI Symbol;Acc:MGI:1921462]	440	37	11.8919
Prrc2a_peak_12171	chr8	8660574	8661201	319	216	33	12	106.129	ENSMUSG00000001300	Efnb2	UTR5	-	ephrin B2 [Source:MGI Symbol;Acc:MGI:105097]	535	45	11.8889
Prrc2a_peak_5341	chr17	23803169	23803419	256	374	32	21	37.7626	ENSMUSG00000039218	Srrm2	UTR5	+	serine/arginine repetitive matrix 2 [Source:MGI Symbol;Acc:MGI:1923206]	630	53	11.8868
Prrc2a_peak_13071	chr9	35187491	35187756	73	22	4	4	12.4813	ENSMUSG00000032041	Tirap	UTR3	-	toll-interleukin 1 receptor (TIR) domain-containing adaptor protein [Source:MGI Symbol;Acc:MGI:2152213]	95	8	11.875
Prrc2a_peak_4354	chr15	66285981	66286246	68	27	5	3	23.4497	ENSMUSG00000056258	Kcnq3	CDS	-	potassium voltage-gated channel, subfamily Q, member 3 [Source:MGI Symbol;Acc:MGI:1336181]	95	8	11.875
Prrc2a_peak_6226	chr18	82955581	82957466	2731	2457	236	201	224.909	ENSMUSG00000058881	Zfp516	CDS	+	zinc finger protein 516 [Source:MGI Symbol;Acc:MGI:2443957]	5188	437	11.8719
Prrc2a_peak_8250	chr3	100684707	100686185	5505	3565	415	349	3565.8	ENSMUSG00000008763	Man1a2	UTR5	-	mannosidase, alpha, class 1A, member 2 [Source:MGI Symbol;Acc:MGI:104676]	9070	764	11.8717
Prrc2a_peak_4063	chr14	69805124	69805526	110	56	4	10	42.2545	ENSMUSG00000022075	Rhobtb2	UTR5	-	Rho-related BTB domain containing 2 [Source:MGI Symbol;Acc:MGI:2180557]	166	14	11.8571
Prrc2a_peak_3065	chr12	86880745	86881222	428	449	32	42	63.9337	ENSMUSG00000034168	Irf2bpl	UTR3	-	interferon regulatory factor 2 binding protein-like [Source:MGI Symbol;Acc:MGI:2442463]	877	74	11.8514
Prrc2a_peak_2739	chr12	3572130	3572734	228	139	25	6	100.367	ENSMUSG00000071454	Dtnb	UTR5	+	dystrobrevin, beta [Source:MGI Symbol;Acc:MGI:1203728]	367	31	11.8387
Prrc2a_peak_3395	chr13	41639203	41639700	806	567	79	37	225.455	ENSMUSG00000087370	Tmem170b	UTR3	+	transmembrane protein 170B [Source:MGI Symbol;Acc:MGI:3647046]	1373	116	11.8362
Prrc2a_peak_5490	chr17	28007838	28008251	551	455	55	30	303.941	ENSMUSG00000024219	Anks1	CDS	+	ankyrin repeat and SAM domain containing 1 [Source:MGI Symbol;Acc:MGI:2446180]	1006	85	11.8353
Prrc2a_peak_11904	chr7	120891618	120892062	51	20	1	5	10.1543	ENSMUSG00000035064	Eef2k	CDS	+	eukaryotic elongation factor-2 kinase [Source:MGI Symbol;Acc:MGI:1195261]	71	6	11.8333
Prrc2a_peak_4291	chr15	39006158	39006507	51	20	4	2	7.52512	ENSMUSG00000022297	Fzd6	UTR5	+	frizzled class receptor 6 [Source:MGI Symbol;Acc:MGI:108474]	71	6	11.8333
Prrc2a_peak_866	chr10	3740308	3740959	97	104	12	5	43.3918	ENSMUSG00000040624	Plekhg1	UTR5	+	pleckstrin homology domain containing, family G (with RhoGef domain) member 1 [Source:MGI Symbol;Acc:MGI:2676551]	201	17	11.8235
Prrc2a_peak_2990	chr12	80790457	80790822	417	150	33	15	109.186	ENSMUSG00000021133	Susd6	UTR5	+	sushi domain containing 6 [Source:MGI Symbol;Acc:MGI:2444661]	567	48	11.8125
Prrc2a_peak_1923	chr11	61707664	61708088	314	182	21	21	34.6081	ENSMUSG00000042371	Slc5a10	CDS	-	solute carrier family 5 (sodium/glucose cotransporter), member 10 [Source:MGI Symbol;Acc:MGI:1926089]	496	42	11.8095
Prrc2a_peak_1923	chr11	61707664	61708088	314	182	21	21	34.6081	ENSMUSG00000042377	Fam83g	UTR3	+	family with sequence similarity 83, member G [Source:MGI Symbol;Acc:MGI:1916890]	496	42	11.8095
Prrc2a_peak_6783	chr2	20968097	20969279	516	346	39	34	172.046	ENSMUSG00000036591	Arhgap21	UTR5	-	Rho GTPase activating protein 21 [Source:MGI Symbol;Acc:MGI:1918685]	862	73	11.8082
Prrc2a_peak_9525	chr5	27791180	27791519	343	223	32	16	186.693	ENSMUSG00000002221	Paxip1	UTR5	-	PAX interacting (with transcription-activation domain) protein 1 [Source:MGI Symbol;Acc:MGI:1890430]	566	48	11.7917
Prrc2a_peak_7549	chr2	154537162	154537606	1768	1144	101	146	882.784	ENSMUSG00000038533	Cbfa2t2	UTR3	+	CBFA2/RUNX1 translocation partner 2 [Source:MGI Symbol;Acc:MGI:1333833]	2912	247	11.7895
Prrc2a_peak_1004	chr10	42185324	42185701	1378	1176	124	93	557.969	ENSMUSG00000048756	Foxo3	UTR3	-	forkhead box O3 [Source:MGI Symbol;Acc:MGI:1890081]	2554	217	11.7696
Prrc2a_peak_1195	chr10	78188753	78188998	221	167	17	16	44.4793	ENSMUSG00000000374	Trappc10	CDS	-	trafficking protein particle complex 10 [Source:MGI Symbol;Acc:MGI:1336209]	388	33	11.7576
Prrc2a_peak_4258	chr15	31530815	31531434	616	383	30	55	155.952	ENSMUSG00000039100	43896	UTR5	-	membrane-associated ring finger (C3HC4) 6 [Source:MGI Symbol;Acc:MGI:2442773]	999	85	11.7529
Prrc2a_peak_12002	chr7	127515932	127516209	787	823	67	70	483.684	ENSMUSG00000053877	Srcap	UTR5	+	Snf2-related CREBBP activator protein [Source:MGI Symbol;Acc:MGI:2444036]	1610	137	11.7518
Prrc2a_peak_11203	chr7	16317254	16318003	122	66	8	8	21.0542	ENSMUSG00000002083	Bbc3	UTR3	+	BCL2 binding component 3 [Source:MGI Symbol;Acc:MGI:2181667]	188	16	11.75
Prrc2a_peak_1875	chr11	59809666	59810018	130	58	8	8	76.9005	ENSMUSG00000032633	Flcn	UTR5	-	folliculin [Source:MGI Symbol;Acc:MGI:2442184]	188	16	11.75
Prrc2a_peak_3642	chr13	96924714	96925281	75	66	2	10	52.356	ENSMUSG00000091387	Gcnt4	UTR5	+	glucosaminyl (N-acetyl) transferase 4, core 2 (beta-1,6-N-acetylglucosaminyltransferase) [Source:MGI Symbol;Acc:MGI:2684919]	141	12	11.75
Prrc2a_peak_11858	chr7	113513708	113514237	82	12	2	6	12.8685	ENSMUSG00000030759	Far1	UTR5	+	fatty acyl CoA reductase 1 [Source:MGI Symbol;Acc:MGI:1914670]	94	8	11.75
Prrc2a_peak_6574	chr19	42090463	42090912	1243	634	83	77	541.423	ENSMUSG00000025178	Pi4k2a	CDS	+	phosphatidylinositol 4-kinase type 2 alpha [Source:MGI Symbol;Acc:MGI:1934031]	1877	160	11.7312
Prrc2a_peak_9600	chr5	34000946	34001749	188	70	12	10	39.6663	ENSMUSG00000048142	Nat8l	CDS	+	N-acetyltransferase 8-like [Source:MGI Symbol;Acc:MGI:2447776]	258	22	11.7273
Prrc2a_peak_548	chr1	135430261	135430482	218	157	17	15	88.866	ENSMUSG00000041879	Ipo9	CDS	-	importin 9 [Source:MGI Symbol;Acc:MGI:1918944]	375	32	11.7188
Prrc2a_peak_4498	chr15	79687318	79687891	2258	1234	136	162	1327.4	ENSMUSG00000022426	Josd1	UTR5	-	Josephin domain containing 1 [Source:MGI Symbol;Acc:MGI:1921408]	3492	298	11.7181
Prrc2a_peak_8776	chr4	101069077	101069305	114	50	6	8	26.1195	ENSMUSG00000035275	Raver2	CDS	+	ribonucleoprotein, PTB-binding 2 [Source:MGI Symbol;Acc:MGI:2443623]	164	14	11.7143
Prrc2a_peak_11051	chr6	128362523	128363121	672	486	54	45	288.496	ENSMUSG00000048668	Rhno1	UTR5	-	RAD9-HUS1-RAD1 interacting nuclear orphan 1 [Source:MGI Symbol;Acc:MGI:1915315]	1158	99	11.697
Prrc2a_peak_5793	chr17	66368225	66368440	131	243	22	10	48.0359	ENSMUSG00000052105	Mtcl1	CDS	-	microtubule crosslinking factor 1 [Source:MGI Symbol;Acc:MGI:1915867]	374	32	11.6875
Prrc2a_peak_8134	chr3	89378424	89378993	304	245	25	22	129.829	ENSMUSG00000028042	Zbtb7b	UTR3	-	zinc finger and BTB domain containing 7B [Source:MGI Symbol;Acc:MGI:102755]	549	47	11.6809
Prrc2a_peak_12776	chr8	115706824	115707452	491	420	46	32	254.679	ENSMUSG00000055435	Maf	UTR5	-	avian musculoaponeurotic fibrosarcoma oncogene homolog [Source:MGI Symbol;Acc:MGI:96909]	911	78	11.6795
Prrc2a_peak_10313	chr5	140648689	140649054	705	404	38	57	397.998	ENSMUSG00000036565	Ttyh3	UTR5	-	tweety family member 3 [Source:MGI Symbol;Acc:MGI:1925589]	1109	95	11.6737
Prrc2a_peak_2818	chr12	27339109	27339723	262	123	4	29	45.0137	ENSMUSG00000063632	Sox11	UTR3	-	SRY (sex determining region Y)-box 11 [Source:MGI Symbol;Acc:MGI:98359]	385	33	11.6667
Prrc2a_peak_11689	chr7	81609348	81609551	34	36	4	2	7.68313	ENSMUSG00000025813	Homer2	UTR3	-	homer scaffolding protein 2 [Source:MGI Symbol;Acc:MGI:1347354]	70	6	11.6667
Prrc2a_peak_13243	chr9	58196411	58196903	56	14	4	2	10.129	ENSMUSG00000051243	Islr2	UTR3	-	immunoglobulin superfamily containing leucine-rich repeat 2 [Source:MGI Symbol;Acc:MGI:2444277]	70	6	11.6667
Prrc2a_peak_3315	chr13	15729492	15729894	84	44	6	5	11.4358	ENSMUSG00000021318	Gli3	UTR3	+	GLI-Kruppel family member GLI3 [Source:MGI Symbol;Acc:MGI:95729]	128	11	11.6364
Prrc2a_peak_10667	chr6	59208921	59209442	165	79	9	12	74.5678	ENSMUSG00000049232	Tigd2	UTR5	+	tigger transposable element derived 2 [Source:MGI Symbol;Acc:MGI:1915390]	244	21	11.619
Prrc2a_peak_1751	chr11	35875629	35876022	95	56	10	3	32.7708	ENSMUSG00000018849	Wwc1	CDS	-	WW, C2 and coiled-coil domain containing 1 [Source:MGI Symbol;Acc:MGI:2388637]	151	13	11.6154
Prrc2a_peak_4795	chr16	4117267	4117681	1260	1213	122	91	304.961	ENSMUSG00000022521	Crebbp	CDS	-	CREB binding protein [Source:MGI Symbol;Acc:MGI:1098280]	2473	213	11.6103
Prrc2a_peak_8554	chr4	41349036	41349244	1252	594	90	69	126.673	ENSMUSG00000028437	Ubap1	UTR5	+	ubiquitin-associated protein 1 [Source:MGI Symbol;Acc:MGI:2149543]	1846	159	11.6101
Prrc2a_peak_506	chr1	132466485	132466757	140	185	15	13	26.669	ENSMUSG00000042046	Dstyk	UTR3	+	dual serine/threonine and tyrosine protein kinase [Source:MGI Symbol;Acc:MGI:1925064]	325	28	11.6071
Prrc2a_peak_506	chr1	132466485	132466757	140	185	15	13	26.669	ENSMUSG00000097760	6030442K20Rik	EXON	-	RIKEN cDNA 6030442K20 gene [Source:MGI Symbol;Acc:MGI:1925126]	325	28	11.6071
Prrc2a_peak_13858	chrX	89405327	89406230	468	565	55	34	66.7898	ENSMUSG00000035395	Dcaf8l	CDS	-	DDB1 and CUL4 associated factor 8 like [Source:MGI Symbol;Acc:MGI:101758]	1033	89	11.6067
Prrc2a_peak_1914	chr11	61493503	61494236	677	529	67	37	131.599	ENSMUSG00000001034	Mapk7	CDS	-	mitogen-activated protein kinase 7 [Source:MGI Symbol;Acc:MGI:1346347]	1206	104	11.5962
Prrc2a_peak_5712	chr17	50190225	50190548	330	273	44	8	153.271	ENSMUSG00000039316	Rftn1	UTR5	-	raftlin lipid raft linker 1 [Source:MGI Symbol;Acc:MGI:1923688]	603	52	11.5962
Prrc2a_peak_2036	chr11	70764275	70764554	227	190	27	9	119.832	ENSMUSG00000043602	Zfp3	UTR5	+	zinc finger protein 3 [Source:MGI Symbol;Acc:MGI:99177]	417	36	11.5833
Prrc2a_peak_1883	chr11	60188807	60190814	1175	956	86	98	266.108	ENSMUSG00000062115	Rai1	CDS	+	retinoic acid induced 1 [Source:MGI Symbol;Acc:MGI:103291]	2131	184	11.5815
Prrc2a_peak_7210	chr2	92975099	92975663	33	48	6	1	3.43914	ENSMUSG00000075028	Prdm11	CDS	-	PR domain containing 11 [Source:MGI Symbol;Acc:MGI:2685553]	81	7	11.5714
Prrc2a_peak_4188	chr15	7129590	7129838	617	193	51	19	213.499	ENSMUSG00000054263	Lifr	UTR5	+	LIF receptor alpha [Source:MGI Symbol;Acc:MGI:96788]	810	70	11.5714
Prrc2a_peak_8502	chr4	16013526	16013857	171	37	8	10	47.6635	ENSMUSG00000041153	Osgin2	CDS	-	oxidative stress induced growth inhibitor family member 2 [Source:MGI Symbol;Acc:MGI:2384798]	208	18	11.5556
Prrc2a_peak_4910	chr16	17891375	17891706	1174	882	100	78	380.254	ENSMUSG00000092470	Gm20518	UTR5	-	predicted gene 20518 [Source:MGI Symbol;Acc:MGI:5141983]	2056	178	11.5506
Prrc2a_peak_10620	chr6	48024416	48024932	224	134	22	9	64.2864	ENSMUSG00000071477	Zfp777	UTR3	-	zinc finger protein 777 [Source:MGI Symbol;Acc:MGI:1919556]	358	31	11.5484
Prrc2a_peak_204	chr1	58901997	58902279	171	106	22	2	22.5573	ENSMUSG00000026028	Trak2	UTR3	-	trafficking protein, kinesin binding 2 [Source:MGI Symbol;Acc:MGI:1918077]	277	24	11.5417
Prrc2a_peak_7552	chr2	154569522	154569846	578	321	38	40	399.63	ENSMUSG00000027490	E2f1	CDS	-	E2F transcription factor 1 [Source:MGI Symbol;Acc:MGI:101941]	899	78	11.5256
Prrc2a_peak_7054	chr2	52857760	52858229	216	245	20	20	85.2718	ENSMUSG00000036053	Fmnl2	UTR5	+	formin-like 2 [Source:MGI Symbol;Acc:MGI:1918659]	461	40	11.525
Prrc2a_peak_7885	chr3	30602334	30603023	166	76	12	9	48.0915	ENSMUSG00000037730	Mynn	UTR5	+	myoneurin [Source:MGI Symbol;Acc:MGI:1931415]	242	21	11.5238
Prrc2a_peak_10210	chr5	134314382	134314720	883	1038	86	81	801.842	ENSMUSG00000060261	Gtf2i	UTR5	-	general transcription factor II I [Source:MGI Symbol;Acc:MGI:1202722]	1921	167	11.503
Prrc2a_peak_180	chr1	54926133	54926490	42	27	4	2	17.1978	ENSMUSG00000052331	Ankrd44	UTR5	-	ankyrin repeat domain 44 [Source:MGI Symbol;Acc:MGI:3045243]	69	6	11.5
Prrc2a_peak_6796	chr2	24962398	24962606	113	48	11	3	10.9685	ENSMUSG00000026975	Dph7	CDS	+	diphthamine biosynethesis 7 [Source:MGI Symbol;Acc:MGI:1914478]	161	14	11.5
Prrc2a_peak_13306	chr9	65676556	65676754	1005	559	52	84	242.154	ENSMUSG00000040652	Oaz2	UTR5	+	ornithine decarboxylase antizyme 2 [Source:MGI Symbol;Acc:MGI:109492]	1564	136	11.5
Prrc2a_peak_7502	chr2	152143658	152144123	60	55	3	7	16.1185	ENSMUSG00000068079	Tcf15	CDS	+	transcription factor 15 [Source:MGI Symbol;Acc:MGI:104664]	115	10	11.5
Prrc2a_peak_13246	chr9	58490112	58490377	66	49	8	2	43.6422	ENSMUSG00000066607	Insyn1	CDS	+	inhibitory synaptic factor 1 [Source:MGI Symbol;Acc:MGI:2442108]	115	10	11.5
Prrc2a_peak_8173	chr3	93445309	93445702	47	22	4	2	8.90091	ENSMUSG00000052415	Tchh	CDS	+	trichohyalin [Source:MGI Symbol;Acc:MGI:2177944]	69	6	11.5
Prrc2a_peak_8472	chr4	8865831	8866218	57	35	4	4	29.7446	ENSMUSG00000041235	Chd7	CDS	+	chromodomain helicase DNA binding protein 7 [Source:MGI Symbol;Acc:MGI:2444748]	92	8	11.5
Prrc2a_peak_3334	chr13	24801144	24803224	34805	22481	2677	2309	11327.7	ENSMUSG00000019132	BC005537	UTR5	+	cDNA sequence BC005537 [Source:MGI Symbol;Acc:MGI:2441726]	57286	4986	11.4894
Prrc2a_peak_1175	chr10	76504212	76504413	231	171	11	24	21.1482	ENSMUSG00000001150	Mcm3ap	CDS	+	minichromosome maintenance complex component 3 associated protein [Source:MGI Symbol;Acc:MGI:1930089]	402	35	11.4857
Prrc2a_peak_12259	chr8	25201121	25201798	1844	1426	145	140	559.306	ENSMUSG00000065954	Tacc1	UTR5	-	transforming, acidic coiled-coil containing protein 1 [Source:MGI Symbol;Acc:MGI:2443510]	3270	285	11.4737
Prrc2a_peak_3883	chr14	45657224	45658126	5132	3752	415	360	2216.48	ENSMUSG00000037697	Ddhd1	CDS	-	DDHD domain containing 1 [Source:MGI Symbol;Acc:MGI:2150302]	8884	775	11.4632
Prrc2a_peak_11207	chr7	16429524	16429851	288	342	30	25	130.508	ENSMUSG00000059273	Zc3h4	CDS	+	zinc finger CCCH-type containing 4 [Source:MGI Symbol;Acc:MGI:2682314]	630	55	11.4545
Prrc2a_peak_2160	chr11	79690462	79690825	232	157	14	20	18.185	ENSMUSG00000017639	Rab11fip4	CDS	+	RAB11 family interacting protein 4 (class II) [Source:MGI Symbol;Acc:MGI:2442920]	389	34	11.4412
Prrc2a_peak_7530	chr2	153267583	153267965	568	404	57	28	289.327	ENSMUSG00000046020	Pofut1	UTR3	+	protein O-fucosyltransferase 1 [Source:MGI Symbol;Acc:MGI:2153207]	972	85	11.4353
Prrc2a_peak_2426	chr11	101425029	101425619	1195	725	82	86	472.137	ENSMUSG00000035007	Rundc1	CDS	+	RUN domain containing 1 [Source:MGI Symbol;Acc:MGI:2144506]	1920	168	11.4286
Prrc2a_peak_2049	chr11	72215283	72215579	51	29	5	2	18.5648	ENSMUSG00000020801	Med31	UTR5	-	mediator complex subunit 31 [Source:MGI Symbol;Acc:MGI:1914529]	80	7	11.4286
Prrc2a_peak_2049	chr11	72215283	72215579	51	29	5	2	18.5648	ENSMUSG00000053574	4930563E22Rik	CDS	+	RIKEN cDNA 4930563E22 gene [Source:MGI Symbol;Acc:MGI:1922554]	80	7	11.4286
Prrc2a_peak_2449	chr11	102437687	102438246	30	50	2	5	8.97226	ENSMUSG00000034685	Fam171a2	CDS	-	family with sequence similarity 171, member A2 [Source:MGI Symbol;Acc:MGI:2448496]	80	7	11.4286
Prrc2a_peak_5135	chr16	65815410	65815730	32	48	3	4	35.114	ENSMUSG00000091243	Vgll3	UTR5	+	vestigial like family member 3 [Source:MGI Symbol;Acc:MGI:1920819]	80	7	11.4286
Prrc2a_peak_7134	chr2	78868663	78869951	2686	1291	155	193	690.644	ENSMUSG00000027011	Ube2e3	UTR5	+	ubiquitin-conjugating enzyme E2E 3 [Source:MGI Symbol;Acc:MGI:107412]	3977	348	11.4282
Prrc2a_peak_2967	chr12	76961978	76962201	1271	612	84	81	285.552	ENSMUSG00000059436	Max	UTR5	-	Max protein [Source:MGI Symbol;Acc:MGI:96921]	1883	165	11.4121
Prrc2a_peak_9052	chr4	130573860	130574199	174	77	16	6	79.1038	ENSMUSG00000078532	Nkain1	UTR5	-	Na+/K+ transporting ATPase interacting 1 [Source:MGI Symbol;Acc:MGI:1914399]	251	22	11.4091
Prrc2a_peak_13253	chr9	59035958	59036689	1161	730	96	70	449.624	ENSMUSG00000032340	Neo1	CDS	-	neogenin [Source:MGI Symbol;Acc:MGI:1097159]	1891	166	11.3916
Prrc2a_peak_6385	chr19	7424237	7424437	159	80	5	16	19.9312	ENSMUSG00000053080	2700081O15Rik	UTR3	+	RIKEN cDNA 2700081O15 gene [Source:MGI Symbol;Acc:MGI:1919667]	239	21	11.381
Prrc2a_peak_3982	chr14	59201241	59201584	336	119	21	19	206.041	ENSMUSG00000035469	Rcbtb1	UTR5	+	regulator of chromosome condensation (RCC1) and BTB (POZ) domain containing protein 1 [Source:MGI Symbol;Acc:MGI:1918580]	455	40	11.375
Prrc2a_peak_3515	chr13	55714705	55714953	64	27	4	4	20.3577	ENSMUSG00000021497	Txndc15	CDS	+	thioredoxin domain containing 15 [Source:MGI Symbol;Acc:MGI:1916922]	91	8	11.375
Prrc2a_peak_8315	chr3	107696161	107696548	739	455	54	51	407.551	ENSMUSG00000027893	Ahcyl1	UTR5	-	S-adenosylhomocysteine hydrolase-like 1 [Source:MGI Symbol;Acc:MGI:2385184]	1194	105	11.3714
Prrc2a_peak_8339	chr3	116007438	116007684	177	107	9	16	63.1803	ENSMUSG00000027963	Extl2	UTR5	+	exostosin-like glycosyltransferase 2 [Source:MGI Symbol;Acc:MGI:1889574]	284	25	11.36
Prrc2a_peak_5732	chr17	56123866	56124833	249	137	22	12	100.287	ENSMUSG00000001227	Sema6b	CDS	-	sema domain, transmembrane domain (TM), and cytoplasmic domain, (semaphorin) 6B [Source:MGI Symbol;Acc:MGI:1202889]	386	34	11.3529
Prrc2a_peak_4215	chr15	12321477	12321953	3525	1799	243	226	1709.81	ENSMUSG00000022200	Golph3	CDS	+	golgi phosphoprotein 3 [Source:MGI Symbol;Acc:MGI:1913879]	5324	469	11.3518
Prrc2a_peak_4215	chr15	12321477	12321953	3525	1799	243	226	1709.81	ENSMUSG00000097221	1810049J17Rik	CDS	-	RIKEN cDNA 1810049J17 gene [Source:MGI Symbol;Acc:MGI:3704453]	5324	469	11.3518
Prrc2a_peak_5690	chr17	47010137	47010518	833	654	60	71	694.51	ENSMUSG00000023977	Ubr2	UTR5	-	ubiquitin protein ligase E3 component n-recognin 2 [Source:MGI Symbol;Acc:MGI:1861099]	1487	131	11.3511
Prrc2a_peak_6992	chr2	35200377	35201148	1258	592	80	83	495.947	ENSMUSG00000026878	Rab14	UTR5	-	RAB14, member RAS oncogene family [Source:MGI Symbol;Acc:MGI:1915615]	1850	163	11.3497
Prrc2a_peak_5532	chr17	30004573	30005306	1365	632	92	84	485.626	ENSMUSG00000044477	Zfand3	UTR5	+	zinc finger, AN1-type domain 3 [Source:MGI Symbol;Acc:MGI:1096572]	1997	176	11.3466
Prrc2a_peak_8661	chr4	55532139	55532878	427	185	33	21	114.433	ENSMUSG00000003032	Klf4	UTR5	-	Kruppel-like factor 4 (gut) [Source:MGI Symbol;Acc:MGI:1342287]	612	54	11.3333
Prrc2a_peak_1085	chr10	61625634	61626219	41	27	4	2	10.1543	ENSMUSG00000020090	Npffr1	CDS	+	neuropeptide FF receptor 1 [Source:MGI Symbol;Acc:MGI:2685082]	68	6	11.3333
Prrc2a_peak_7742	chr2	168750134	168750408	266	153	14	23	69.5852	ENSMUSG00000027547	Sall4	CDS	-	spalt like transcription factor 4 [Source:MGI Symbol;Acc:MGI:2139360]	419	37	11.3243
Prrc2a_peak_9910	chr5	110231069	110231431	1073	714	84	74	490.575	ENSMUSG00000029501	Ankle2	CDS	+	ankyrin repeat and LEM domain containing 2 [Source:MGI Symbol;Acc:MGI:1261856]	1787	158	11.3101
Prrc2a_peak_10756	chr6	86472651	86472883	57	56	8	2	7.59113	ENSMUSG00000085589	A430078I02Rik	EXON	-	RIKEN cDNA A430078I02 gene [Source:MGI Symbol;Acc:MGI:2444132]	113	10	11.3
Prrc2a_peak_12857	chr8	122263018	122263296	75	117	9	8	50.7338	ENSMUSG00000043903	Zfp469	CDS	+	zinc finger protein 469 [Source:MGI Symbol;Acc:MGI:2684868]	192	17	11.2941
Prrc2a_peak_10452	chr5	150673571	150674271	188	207	20	15	33.3276	ENSMUSG00000034021	Pds5b	UTR5	+	PDS5 cohesin associated factor B [Source:MGI Symbol;Acc:MGI:2140945]	395	35	11.2857
Prrc2a_peak_1777	chr11	49245273	49245579	393	329	53	11	38.496	ENSMUSG00000020346	Mgat1	UTR5	+	mannoside acetylglucosaminyltransferase 1 [Source:MGI Symbol;Acc:MGI:96973]	722	64	11.2812
Prrc2a_peak_7709	chr2	167062507	167063078	647	402	59	34	229.257	ENSMUSG00000039501	Znfx1	UTR5	-	zinc finger, NFX1-type containing 1 [Source:MGI Symbol;Acc:MGI:2138982]	1049	93	11.2796
Prrc2a_peak_64	chr1	33720012	33720353	405	192	19	34	18.9788	ENSMUSG00000004768	Rab23	UTR5	+	RAB23, member RAS oncogene family [Source:MGI Symbol;Acc:MGI:99833]	597	53	11.2642
Prrc2a_peak_9725	chr5	64803310	64804206	108	72	7	9	29.7446	ENSMUSG00000029178	Klf3	UTR5	+	Kruppel-like factor 3 (basic) [Source:MGI Symbol;Acc:MGI:1342773]	180	16	11.25
Prrc2a_peak_11267	chr7	24503701	24503902	107	28	6	6	14.5725	ENSMUSG00000054793	Cadm4	UTR3	+	cell adhesion molecule 4 [Source:MGI Symbol;Acc:MGI:2449088]	135	12	11.25
Prrc2a_peak_9259	chr4	146945276	146945638	20	25	2	2	6.28537	ENSMUSG00000083027	Gm13140	EXON	+	predicted gene 13140 [Source:MGI Symbol;Acc:MGI:3649297]	45	4	11.25
Prrc2a_peak_12306	chr8	34146729	34146927	38	7	1	3	7.52512	ENSMUSG00000031513	Leprotl1	UTR5	-	leptin receptor overlapping transcript-like 1 [Source:MGI Symbol;Acc:MGI:1915442]	45	4	11.25
[truncated: 7,834 more rows]

## Sheet: Supplementary Data 3
Supplementary Data 3 PRRC2A RIP-seq&MeRIP-seq
[truncated: 3,273 more rows]

## Sheet: Supplementary Data 4
Supplementary Data 4 Cell-type-specific gene set
[truncated: 1,001 more rows]
