# Supplementary material for: The m6A reader PRRC2A is essential for meiosis I completion during spermatogenesis
Source: Nat Commun. 2023 Mar 24;14:1636. doi: 10.1038/s41467-023-37252-y (PMC10039029; doi:10.1038/s41467-023-37252-y)
Supplement: Supplementary file 6 — Source Data [file 41467_2023_37252_MOESM6_ESM.xlsx]

## Sheet: Fig1
Fig. 1a									Fig. 1h
testis	ovary	brain	liver	spleen	lung	kidney	stomach			Control			Prrc2a-Cko
0.892124	0.076584	0.051634	0.018296	0.155349	0.122549	0.022778	0.026768		I-III	1.649	1.24	0.691	10.394	8.892	7.436
1.06088	0.083254	0.054343	0.019036	0.178892	0.130621	0.028225	0.029591		IV-VII	0.154	2.273	0.899	3.9	3.836	2.253
1.04699	0.089145	0.046186	0.017706	0.176574	0.131178	0.026122	0.030864		VIII-X	0.196	0.889	0.333	1.441	1.627	1.4
									XI-XII	0.692	1.519	1.594	2.348	2.769	3.162
Fig. 1e									Fig. 1i
Control	Prrc2a-cko									Control			Prrc2a-Cko
0.003547	0.002256								P18	0.915	1.284	1.245	1.224	1.724	1.076
0.003186	0.002152								P20	1.442	1.43	1.809	2.092	2.415	2.631
0.003297	0.001734								P22	1.882	1.265	1.265	2.485	3.209	2.231
0.003068	0.001948								P24	1.608	1.06	0.989	3.169	2.797	2.89
0.003451	0.002347								P28	1.056	0.948	1.93	4.195	3.348	3.155
0.00293	0.002128								P60	0.532	1.545	0.801	4.081	3.803	3.372
0.002869	0.00141

## Sheet: Fig2
Fig. 2c
	Control				Prrc2a-cko
eP	5.825	5.051	7.407	3.226	30.3	18.07	15.48	24.14
lP	5.469	7.071	7.143	3.947	18.02	11.54	18.39	17.72
Fig. 2e							Fig. 2g				Fig. 2i
eZ		lZ		eP							eP		lP		D
Control	Prrc2a-cko	Control	Prrc2a-cko	Control	Prrc2a-cko		Control	CKO XY-synapsis	CKO XY-asynapsis		Control	Prrc2a-cko	Control	Prrc2a-cko	Control	Prrc2a-cko
163	125	65	56	44	56		24	23	23		11.0713	30.0937	26.4948	50.4206	24.5374	51.1507
158	144	76	81	73	91		24	26	23		16.5553	32.1302	23.1757	51.4621	29.5406	52.9001
168	164	68	92	42	30		22	21	21		11.6352	28.3115	23.7395	38.7561	16.5721	43.2911
151	135	77	76	108	53		19	23	20		20.2181	29.9858	28.7483	46.5215	19.9295	45.8394
175	142	68	88	67	58		20	25	21		15.8853	36.5097	34.7603	43.1502	44.3458	56.3967
154	166	93	87	40	34		21	22	21		15.632	32.6553	21.4032	36.1208	20.2189	55.1485
167	161	65	55	49	38		21	21	24		16.4189	24.2915	38.3198	32.6597	23.3501	41.2291
136	113	75	75	29	34		24	22	20		27.4605	28.6751	36.6923	41.9989	25.5801	49.9637
163	123	84	62	80	73		21	20	21		20.2908	34.4792	41.3961	59.4238	26.847	59.929
149	120	65	75	75	56		23	23	23		17.2972	31.904	43.4848	56.3557	33.6114	35.8151
151	135	96	78	71	40		22	23	20		22.5793	37.0422	40.1	30.957	35.9761	54.9757
116	88	88	71	77	29		24	25	19		17.9297	33.5345	35.6368	52.1176	40.8432	41.0995
142	124	40	57	78	25		22	20	22		15.0266	36.4171	32.0298	22.4188	34.7931	38.0043
154	124	126	90	65	33		23	17	22		19.6741	26.4605	42.4983	44.6831	27.8426	40.873
136	199	80	76	77	68		24	25	19		16.1263	20.7664	37.1656	30.0522	44.2914	45.1602
123	149	87	84	68	62		23	21	18		20.1528	36.5133	37.9497	43.9178	26.6667	60.1762
158	232	89	120	62	42		23	19	22		22.484	39.1386	28.4285	39.3554	30.0019	38.8509
162	203	95	107	38	55		25	21	23		26.7712	31.2491	38.6676	35.2919	30.1939	36.4422
131	234	93	72	74	53		24	23	22		37.849	21.1523	34.7506	41.1876	30.8109	53.8834
225	253	124	71	40	71		27	25	23		17.3748	22.6188	38.3128	34.6932	29.6771	37.9483
191	209	95	99	40	50		19	23	24		24.8518	37.5176	31.3944	37.4434	33.2726	30.7894
177	233	125	109	40	42		26	20	20		23.6279	21.0391	43.7025	31.2419	43.928	33.0449
183	181	122	68	56	41		24	20	21		22.1756	26.6614	45.9781	37.7119	42.7717	50.815
240	282	96	79	51	31		24	22	23		15.7072	24.2505	29.9258	29.8514	33.5758	39.7785
345	258	99	127	80	32		26	20	22		16.6368	33.3871	30.3486	54.4879	31.8313	27.6971
156	178	104	139	64	35		27	21	20		18.9214	28.6547	34.206	31.7471	41.3648	35.5509
282	191	75	132	56	29		27	22	25		35.4966	21.5608	28.8686		50.165	32.6821
203	131	83	89	90	34		22	24	22		26.3146	32.9473	32.9735		37.5318	39.5011
135	130	90	85	87	53		27	24	21		31.7263	24.8718	27.6187		34.7165
126	174	81	148	73	78		24	24	23		20.5599	20.2927	27.9396		29.9407
127	152	68	123	66	85		27	22	21		21.8244	18.7172	28.5407		43.2962
	188	75	203	55	64		26	24	24		21.8168	27.5084			23.1756
		95	135	34	60		24	22	23		27.6942	18.4207			16.6198
		84	159	52	124		24	23	20		26.5302	29.6224			34.3977
		58		55	26		22	22	20		25.5231	35.2059			25.093
		94		47	104		21	23	19		29.5072	35.0304			19.3874
		128		51	52		21	20	22		28.0151	42.5607			30.8867
		84		49	52		20	21	22		32.4399	23.8684			21.2299
				54	103		22	25	23		29.4556	19.9935			40.6062
				64	117		25	19	21						33.8006
				49	73		24	19	21						27.8442
				43	103		19	20							24.9632
				55	95		18	22							29.4736
				72	89		26	23							24.3897
				63	82		17	24							39.9909
				36	90		22	24							31.7285
				44	94		26	21
				76	100		25	24
				48			23	20
				32			26	23
				60			23	22
				58			22	22
				69			22	21
				43			24	23
				48			22	22
				60			25	25
				35			23	24
							18	21
							23	19
							22	28
							22	22
							20	23
							17	20
							28	25
							20	22
							21	22
							29	24
							22	23
							24	24
							22	22
							24	21
							22	21
							24	23
							23	23
							24	23
							22	20
							20	24
							18	23
							22	28
							26	23
							20	23
							19	24
							24	23
							22	21
							18	23
							17	26
							23	22
							24	24
							21	22
							24	28
							23	20
							21	23
							23	24
							24	26
							22	26
							20	23
							22	21
							25	23
							23	25
							24	28
							21	23
							22	23
							20	24
							22	22
							21	23
							26	23
							21	22
							21	24
							18	23
							23	25
							20	22
								19
								24
								22
								23
								22
								24
								23
								23
								26
								21
								24
								23
								21
								22
								22
								25
								24
								23
								22
								21
								20
								22
								26
								21
								19
								26
								24
								20
								20
								19
								22
								24
								18
								20
								24
								21
								19
								20
								21
								22
								21
								20
								24
								24
								19
								22
								29
								24
								19
								25
								23
								22
								23
								24
								20

## Sheet: Fig3
Fig. 3b										Fig. 3g
	Control				Prrc2a-Cko						Control				Prrc2a-cko
P18	0.082	0.027	0.091	0.125	0.068	0.076	0.098	0.057		Chromosome misalignment	1	9	4	5	33	19	25	30
P20	0.317	0.183	0.505	0.507	0.129	0.143	0.066	0.08		Scattered γ-tubulin foci	0	0	2.8169		27.2727	23.4043	35.8491
P22	0.289	0.597	0.533		0.159	0.113	0.211			Disintegrated MTOC	3.8462	0	2.8169		12.7273	14.8936	5.6604
P24	0.589	0.942	0.822		0.471	0.318	0.258			Disorganized spindle	0	0	0		14.5455	10.6383	7.5472
P28	0.844	0.735	0.7		0.365	0.433	0.605
P35	0.883	1.151	0.628		0.512	0.837	1.033			Fig. 3h			Fig. 3j
P60	0.817	0.887	1.094	1.347	0.876	1.156	1.28	1.31		Control	Prrc2a-cko		Control	Prrc2a-cko	Control	Prrc2a-cko	Control	Prrc2a-cko	Control	Prrc2a-cko
										0.634227	0.513853		11.092	10.672	8.22	9.521	14.525	12.97	8.453	8.039
Fig. 3c										0.643973	0.461046		10.498	10.502	6.404	9.336	12.55	12.189	7.419	8.13
	Control				Prrc2a-Cko					0.590086	0.484889		11.025	10.64	6.076	8.218	13.239	13.199	7.704	9.826
P18	3.59	1.61	3.71	5.17	3.59	4.48	2.45	2.42		0.823807	0.537216		11.935	10.393	6.374	7.267	12.825	12.16	10.194	9.096
P20	10.72	8.15	11.25	12.24	5.46	6.07	3.71	4.62		0.775906	0.553222		12.849	8.661	7.541	7.664	15.153	12.422	9.156	9.727
P22	8.53	12.77	13.63		8.45	4.01	8.71			0.947239	0.497936		10.143	10.766	7.349	7.994	11.93	12.323	8.408	8.612
P24	14.85	9.02	8.64		7.58	7.17	8.25			0.589104	0.691548		9.661	7.918	7.594	9.103	13.316	9.916	8.419	6.439
P28	7.17	7.08	7.58		13.78	10.98	10.82			0.657838	0.447416		12.382	12.433	8.46	5.15	14.342	8.472	8.571	9.993
P35	9.22	7.5	5.69		9.76	13.42	14.72			0.768562	0.588842		11.754	10.308	7.09	7.473	13.133	10.355	9.683	8.225
P60	8.68	5.48	8.54	7.69	16.67	10.53	14.09	16.58		0.691047	0.458447		11.04	9.17	7.36	7.776	14.461	11.285	9.223	7.823
										1.3385	0.514849		11.919	10.67	6.158	6.432	12.807	10.817	9.099	9.212
Fig. 3d										0.853357	0.487618		8.697	8.651	4.734	7.673	8.029	10.835	6.285	8.426
	Control				Prrc2a-cko					0.575445	0.484055		8.85	9.438	3.912	9.769	7.679	8.757	6.001	8.864
I-III	0	0	0	1.33333	2.72727	2.81081	2.18182	2.09804		0.96672	0.424276		8.431	9.96	6.41	6.906	8.456	10.18	7.262	8.056
IV-VII	0	0	0	0	0.0714286	0	0.0229885	0.0519481		1.17511	0.366261		9.121	7.738	5.44	7.135	8.519	11.682	7.993	7.46
VIII-X	0	0	0	0	0.0169491	0	0.0166667	0.0178571		0.911474	0.511859		10.386	10.696	6.151	5.918	10.117	8.294	7.951	6.735
XI-XII	12.3333	6.25714	7.79167	9.75	2.86957	4.53846	4.94595	5.34375		1.10041	0.554035		10.692	9.26	6.822	7.243	9.331	10.675	7.898	7.428
										1.10904	0.380102		11.944	9.619	6.663	6.845	9.097	11.598	7.898	7.837
										0.98036	0.512497		12.224	10.856	6.998	6.933	10.191	11.731	8.809	7.959
										0.779343	0.412318		12.006	10.264	5.481	6	10.265	11.43	8.639	7.702
										1.1944	0.373761		9.957	9.191	4.38	7.328	11.185	10.905	7.098	7.706
										0.761306	0.729724		10.985	10.54	6.831	9.325	7.803	10.445	6.623	6.562
										0.819305	0.595159		9.051	10.653	4.056	7.639	7.961	10.449	5.5	8.518
										0.828975	0.71627		8.962	8.122	4.789	7.815	9.276	9.32	5.604	6.93
										1.15898	0.788024		10.062	9.127	6.008	9.14	7.307	15.619	5.925	7.09
										1.05537	0.718896		9.477	8.661	4.553	9.438	8.322	13.032	6.017	8.551
										1.49555	0.481165		8.491	9.214	4.512	7.047	8.322	11.907	6.092	7.231
										1.34552	0.59012		8.667	10.253	6.19	7.236	11.135	11.185	5.001	7.816
										1.25134	0.792999		11.788	9.073	6.353	7.579	6.479	13.006	8.429	5.879
										1.04865	0.681355		10.953	11.301	8.45	7.409	8.201	12.715	6.859	8.37
										0.905949	0.897571		10.657	11.711	5.747	7.395	6.645	11.298	9.491	9.343
										0.966945	0.703861		8.927	9.091	6.708	7.774	8.507	10.627	5.758	7.388
										0.996159	0.78793		10.581	11.9	6.548	8.6	6.073	11.529	7.802	7.183
										1.1485	0.65796		9.894	11.958	7.573	6.754	8.869	8.309	8.643	7.747
										1.43311	1.0949		9.905	10.072	6.384	6.951	7.166	8.11	7.209	6.707
										1.03079	0.679637		10.906	11.512	6.013	10.242	7.493	8.504	6.452	7.263
										0.96379	0.721105		9.745	9.162	6.772	7.878	7.479	8.533	8.12	5.84
										1.09017	1.11646		10.949	10.074	6.003	9.441	8.148	9.161	7.38	6.341
										1.33184	0.654528		11.322	10.431	6.064	8.497	8.693	7.45	7.862	6.451
										1.27365	0.643093		10.737	10.328	6.26	7.27	6.594	10.68	6.172	6.471
										1.12779	1.10624		9.135	10.316	5.997	7.715	7.058	8.79	5.639	6.814
										1.46729	0.881639		8.991	11.77	5.735	9.419	7.577	10.382	6.731	7.066
										0.911539	0.913849		10.622	9.393	5.632	7.577	6.808	9.11	6.261	5.585
										0.919207	0.874425		8.789	11.224	6.013	8.422	7.096	8.212	6.522	5.633
										1.26093	1.06846		11.044	10.569	6.593	8.507	9.893	8.222	7.569	7.973
										1.1964	1.22525		12.11	10.237	7.008	8.151	7.392	9.608	8.006	9.305
										1.3737	0.969592		8.947	9.691	5.555	6.693	7.651	10.61	5.819	5.907
										1.2735	0.896555		10.944	9.856	5.698	6.77	8.159	8.988	7.527	7.391
										1.51405	0.734176		12.683	12.161	6.135	7.282	9.528	10.074	7.759	6.69
										1.36146	0.926089		10.327	11.974	6.621	7.847	9.608	7.673	7.251	8.209
										1.17335	1.09779		8.01	10.063	4.012	6.493	5.586	9.866	4.656	7.858
										1.26906	1.07672		7.641	10.613	4.43	7.329	7.478	10.995	6.859	6.35
										1.28484	0.812092		8.755	10.57	3.792	7.614	6.118	8.353	5.889	6.469
										1.75657	0.648683		9.693	9.712	5.141	6.438	8.049	12.097	7.361	9.012
										1.19724	0.822999		8.281	10.16	4.609	7.71	6.636	8.678	5.659	7.206
										1.00781	0.694306		8.321	8.648	4.285	6.102	6.57	10.932	5.656	7.309
										1.25619	1.04944		6.91	10.315	8.53	5.799	10.248	8.484	5.512	6.032
										1.08185	0.694653		10.391	8.672	4.556	6.153	8.191	9.977	6.734	6.308
										1.25737	0.979369		11.911	9.963	4.684	7.653	5.496	8.172	7.272	6.859
										1.09521	0.986109		10.745	9.623	7.956	5.97	7.05	7.743	7.75	5.814
										0.914919	0.670113		9.98	9.4	5.876	6.816	7.927	9.992	6.867	4.836
										1.27354	0.578305			10.196		5.162		7.489		5.313
										1.08044	0.578334			10.05		5.182		8.825		5.885
										1.04392	0.490456			7.999		9.354		8.9		5.293
										0.64209	0.707636
										1.08497	0.764788
										1.01128	0.734493
										0.96579	0.461552
										0.876366	0.421007
										0.697079	0.456205
										0.893205	0.596335
										0.953475	0.673368
										0.868518	0.719373
										0.71422	0.689336
										0.774604	0.754172
										0.893263	0.688787
										0.865177	0.465748
										0.927427	0.650554
										0.97547	0.63123
										0.894879	0.48454
										0.871336	0.47047
										0.867044	0.499262
										0.925753	0.589588
										0.761446	0.461543
										0.801826	0.556583
										0.920451	0.486134
										0.848118	0.549117
										1.36033	0.719916
										0.856046	0.627081
										0.849743	0.586614
										0.737058	0.557276
										0.777287	0.802198
										0.740237	0.629397
										0.911909	0.67547
										1.00614	0.816507
										0.6938	0.550297
										0.923627	0.465298
											0.720216
											0.773972
											0.682658

## Sheet: Fig4
Fig. 4d									Fig. 4e
	Control			Prrc2a-cko					Control	Prrc2a-cko
PRRC2A	1	1	1	0.023447	0.029261	0.019078			1.168	0.991748
CEP152	1	1	1	0.307154	0.403881	0.585649			0.779123	0.667036
CDK1	1	1	1	0.411465	0.444887	0.416704			0.850473	1.16766
CCNB1	1	1	1	0.976577	0.903163	0.972898			1.20335	0.549711
CCNA2	1	1	1	0.992307	0.788472	0.922453			0.852445	0.53796
									1.01341	1.14589
									0.451498	1.20426
									0.583206	0.576024
									0.994939	0.926837
									0.878605	0.793219
									0.967239	0.704246
									0.801407	1.27637
									0.949065	0.865452
									1.11346	0.470415
									1.48921	0.374306
									1.25862	0.722901
									1.55188	0.579401
									1.30661	0.780298
									1.16119	0.668294
									1.05946	0.286483
									1.41795	0.327296
									1.08875	1.31514
									0.96709	1.14543
									1.02682	0.511946
									1.3238	0.547224
									0.642423	0.93382
									0.69032	0.616708
									1.14253	0.880554
									1.08112	0.699063
									1.16281	0.779996
									0.835374	0.693185
									1.31107	0.936879
									1.29526	0.584471
									1.36349	0.727663
									1.51295	0.566597
									1.01507	0.778322
									0.910802	0.787398
									0.676101	0.679192
									0.946691	0.573543
									0.954395	0.434586
									0.772764	1.45684
									0.730237	0.448403
									0.72248	0.45358
									1.37261	0.471039
									1.32442	1.2652
									0.852827	1.03535
									0.988919	0.553932
									0.597063	0.400603
									0.723409	0.445859
									0.423189	0.644312
									0.765246	0.45703
									0.856689	0.488572
									0.886754	0.544817
									1.26758	0.703091
									0.909696	0.6423
									0.714115	0.573072
									0.708689	0.443648
									1.11232	1.36635
									0.870088	0.811011
									1.50415	0.78334
									0.993027	1.19296
									1.04655	1.40251
									1.04859	0.96877
									1.34121	1.33821
									1.31922	0.720896
									0.635692	1.172
									1.21143	0.472524
									0.791445	0.404992
									0.711572	0.660338
										0.305889
										1.03947
										0.7807
										0.57448
										0.852163
										0.758312
										0.455811
										0.882912
										0.63458
										0.592033

## Sheet: Fig6
Fig. 6g
	Control				Prrc2a-cko
Plzf	1.02349	0.970056	0.959153	1.05004	2.3691	2.34103	2.7676	2.53371
Sall4	1.0406	0.910498	0.998238	1.05706	2.02409	2.34773	2.16884	1.9866
Foxo1	1.08044	0.923411	0.96109	1.03892	1.87707	1.99947	2.0875	1.92209
Sox3	0.933696	1.0131	1.05723	1.00068	3.00011	2.99424	2.97894	3.12866
Ddx4	1.08535	1.06099	0.895335	0.962967	1.02941	0.967422	1.18881	1.22232

## Sheet: Fig7
Fig. 7c									Fig. 7f
	IgG			MeRIP						Control				Prrc2a-cko
Cep192	0.966	1.479	1.318	3.277	4.456	4.628			CEP192	1	1	1	1	0.370386	0.453304	0.527064	0.647814
Wnk1	0.532	1.121	0.793	2.176	2.724	3.054			WNK1	1	1	1	1	0.367748	0.292898	0.500149	0.565419
Dazl	0.231	0.524	0.376	0.276	0.362	0.41			DAZL	1	1	1		1.28295	1.03525	0.835202
Fig. 7d									Fig. 7g
	IgG			PRRC2A-RIP						Control				Prrc2a-cko
Cep192	0.474	0.636	0.496	2.271	3.472	2.605			Cep192	1.0458	1.10214	0.859337	0.992724	0.960828	1.00871	1.0513	0.994614
Wnk1	0.091	0.263	0.146	2.732	4.343	3.668			Wnk1	1.03609	1.07805	0.886019	0.999845	1.17888	1.10269	1.14421	1.18218
Dazl	0.284	0.345	0.234	0.381	0.267	0.227			Dazl	1.03257	1.00482	0.987798	0.976979	0.967706	0.900304	0.97545	0.968353

## Sheet: Supplementary Fig2
Supplementary Fig. 2c
Control	Prrc2a-Cko
1.02235	0.185748
0.965316	0.195141
1.01328	0.20224

## Sheet: Supplementary Fig3
Supplementary Fig. 3c
2	3	4	>4
172	11	9	0
138	20	5	11
144	15	13	12
152	10	7	5
167	29	16	7
239	40	13	5

## Sheet: Supplementary Fig4
Supplementary Fig. 4a																Supplementary Fig. 4e
	Control				Prrc2a-cko											Control	Prrc2a-cko
L	9.52	9.57	7.41	6.37	3.28	7.62	10.09	10.27								88.847	86.227
Z	15.24	19.14	21.55	20.78	19.34	14.29	21.71	23.74								84.984	89.634
P	48.89	44.5	52.53	46.54	53.77	54.6	51.99	47.03								89.339	85.987
D	26.35	26.79	18.52	26.32	23.61	23.49	16.21	18.95								89.125	88.89
																89.429	84.886
Supplementary Fig. 4b																88.86	88.08
	Control							Prrc2a-cko								88.291	77.37
L	0	0.47	0.18	0.67	0.31	0.81	1.18	0.17	1.27	0.72	0.56	0.82	0.13	0.65		86.12	79.254
Z	0	0.37	0.21	0.53	0.56	0.63	1.1	0.41	1.47	0.85	0.41	1.33	0.31	0.54		89.155	89.907
eP	3.45	3.09	1.82	2.68	4.53	1.22	1.95	5.17	8.47	6.9	4.85	4.89	7.33	4.9		86.803	89.279
mP	2.41	4.46	3.62	3.5	1.73	1.72	2.12	5.41	5.96	5.18	6.62	4.75	4.22	3.7		89.206	87.505
lP	0	0.32	0.29	0.89	0.08	0.2	0.35	0.89	2.03	1.09	2.24	2.52	2.12	1.04		87.443	85.945
D	0.3	0.1	0	0	0	0	0.1	1.97	3.41	2.09	2.41	2.46	3.19	1.21		87.506	87.096
M	0.77	2.09	2.94	5.13	7.02	6.6	6.73	20.88	17.76	28.98	20.85	12.99	23.29	20.18		71.78	85.737
rS	0	0.37	0.1	0	0.09	0.19	0.09	7.95	12.9	6.89	9.67	5.61	9.91	9.76		67.033	86.165
																85.939	69.692
Supplementary Fig. 4c																82.579	87.931
P20 testes			Adult testes													89.791	89.124
Control	Prrc2a-cko		Control	Prrc2a-cko												89.108	89.088
0.378	0.2		0.954	0.639												89.984	85.188
0.433	0.242		0.731	0.879												89.219	89.782
0.364	0.179		0.882	0.774												89.328	89.213
			0.872	1.56												89.424	88.123
			1.48	1.266												86.552	80.148
			0.814	0.731												83.486	89.343
																82.003	89.87
																86.673	81.457
																88.18	86.062
																86.583	88.372
																85.57	89.927
																84.404	86.138
																83.66	89.037
																83.896	81.158
																87.958	78.651
																87.925	77.792
																87.309	89.315
																85.89	87.813
																85.31	85.396
																87.583	89.449
																88.444	85.158
																88.858	89.491
																87.003	87.47
																87.119	86.082
																87.831	87.416
																86.502	73.493
																86.591	88.548
																89.15	88.174
																87.117	88.255
																86.224	76.84
																89.596	86.353
																78.075	86.197
																88.498	78.457
																86.599	87.016
																86.407	87.979
																90	89.032
																86.597	78.466
																88.986	83.363
																87.239	89.522
																84.289	88.557
																87.732	88.698
																87.143	85.139
																	82.924
																	89.916
																	87.991

## Sheet: Supplementary Fig6
Supplementary Fig. 6B
	Control				Prrc2a-cko
Usp26	0.800794	0.930425	1.0932	1.17558	2.16277	1.93783	2.78964	1.899
Tktl1	0.742701	1.03532	1.23271	0.989268	1.42368	1.5378	1.79937	1.61304
Fthl17	0.758532	0.934906	1.02342	1.28315	1.74635	2.29006	2.05931	1.98389
Tex11	0.830668	0.892034	1.12436	1.15294	1.94561	1.79284	2.30443	1.89445
Zfx	0.766232	0.880628	1.0445	1.30863	1.57068	1.43029	2.13063	1.60771
Atrx	0.715497	0.869773	0.910479	1.50425	1.83979	1.63284	2.39324	1.52592
Nxf2	0.742187	0.876498	1.03478	1.34653	1.74785	1.96158	2.32235	2.02601
Ddx3x	0.794232	1.0343	1.05953	1.11194	1.28706	1.50953	1.6645	1.29593
Usp9x	0.787615	0.871412	1.18422	1.15675	1.33041	1.28746	1.8958	1.8763
Zfy1	0.98998	1.01127	1.27806	0.720681	1.58748	1.31351	2.21881	1.35023
Zfy2	0.828983	1.17728	1.11393	0.879812	1.2356	1.65051	1.47351	1.50773
Rbmy	0.790848	0.999175	0.978322	1.23165	1.72361	2.09908	1.79327	1.55311
Ddx3y	0.632071	1.09509	1.04998	1.22286	1.62119	1.48581	2.58819	1.84759
Kdm5d	0.664795	0.916844	1.11996	1.2984	1.57575	1.5879	1.97453	1.36881
Uty	0.627726	0.998076	0.894715	1.47948	1.59627	2.19496	2.58707	2.31152
